# Supplementary material for: Epigenome-wide DNA methylation analysis of late-stage mild cognitive impairment
Source: Front Cell Dev Biol. 2024 Jan 16;12:1276288. doi: 10.3389/fcell.2024.1276288 (PMC10824854; doi:10.3389/fcell.2024.1276288)
Supplement: Supplementary file 1 [file DataSheet1.ZIP]

Archive with 24 entries (22 files):
- Supplementary Material Presentation/
- Supplementary Material Presentation/Certificate of English language editing.pdf
- Supplementary Material Presentation/Spplementary Figures/
- Supplementary Material Presentation/Spplementary Figures/Supplementary Figure 1.tiff
- Supplementary Material Presentation/Spplementary Figures/Supplementary Figure 2.tiff
- Supplementary Material Presentation/Spplementary Figures/Supplementary Figure 3.tiff
- Supplementary Material Presentation/Spplementary Figures/Supplementary Figure 4.tiff
- Supplementary Material Presentation/Spplementary Figures/Supplementary Figure 5.tiff
- Supplementary Material Presentation/Spplementary Figures/Supplementary Figure 6.tiff
- Supplementary Material Presentation/Spplementary Figures/Supplementary Figure Legends.docx
- Supplementary Material Presentation/Supplementary Table1.csv
- Supplementary Material Presentation/Supplementary Table10.csv
- Supplementary Material Presentation/Supplementary Table11.csv
- Supplementary Material Presentation/Supplementary Table12.csv
- Supplementary Material Presentation/Supplementary Table13.csv
- Supplementary Material Presentation/Supplementary Table14.csv
- Supplementary Material Presentation/Supplementary Table2.csv
- Supplementary Material Presentation/Supplementary Table3.csv
- Supplementary Material Presentation/Supplementary Table4.xlsx
- Supplementary Material Presentation/Supplementary Table5.xlsx
- Supplementary Material Presentation/Supplementary Table6.docx
- Supplementary Material Presentation/Supplementary Table7.csv
- Supplementary Material Presentation/Supplementary Table8.csv
- Supplementary Material Presentation/Supplementary Table9.csv
