# Supplementary material for: Epigenome-wide DNA methylation analysis of late-stage mild cognitive impairment
Source: Front Cell Dev Biol. 2024 Jan 16;12:1276288. doi: 10.3389/fcell.2024.1276288 (PMC10824854; doi:10.3389/fcell.2024.1276288)
Supplement: Supplementary file 1 [file DataSheet1.ZIP › Supplementary Material Presentation/Supplementary Table1.csv]

Supplementary Table 1. Baseline characteristics and blood cell composition of samples.
Barcodes	RID	Phase	Edate	DateDrawn	PlateNumber	Array	Slide	Class	Age	Gender	Education	Apoe4	BCOAT	CD8T	CD4T	NK	Bcell	Mono	Neu
200223270003_R01C01	4505	ADNI2	2013-2-13	2013-2-13	1	R01C01	2.00E+11	CN	80.4	Female	20	0	1	0.1016	0.2012	0.0668	0.0884	0.1032	0.4893
200223270003_R03C01	4080	ADNI2	2011-7-12	2011-8-3	1	R03C01	2.00E+11	CN	78.6	Female	16	0	1	0.0458	0.1039	0.0723	0.0552	0.0664	0.7062
200223270003_R06C01	4505	ADNI2	2012-2-15	2012-2-15	1	R06C01	2.00E+11	CN	80.4	Female	20	0	1	0.0986	0.1718	0.0662	0.0884	0.0926	0.5423
200223270003_R07C01	1010	ADNIGO	2010-12-2	2010-12-2	1	R07C01	2.00E+11	LMCI	74.2	Male	20	1	0	0.0294	0.0961	0.0834	0.0431	0.0555	0.735
200223270003_R08C01	4505	ADNI2	2014-2-19	2014-2-21	1	R08C01	2.00E+11	CN	80.4	Female	20	0	1	0.0823	0.1466	0.0615	0.0579	0.0765	0.6181
200223270006_R02C01	4300	ADNI2	2014-1-7	2014-1-9	4	R02C01	2.00E+11	LMCI	80.6	Female	16	0	1	0.1152	0.2389	0.1099	0.0693	0.1265	0.3894
200223270006_R03C01	4300	ADNI2	2012-10-17	2012-10-17	4	R03C01	2.00E+11	LMCI	80.6	Female	16	0	1	0.1347	0.2572	0.1385	0.0715	0.1132	0.3081
200223270006_R04C01	1190	ADNI2	2011-3-23	2011-3-24	4	R04C01	2.00E+11	CN	76.5	Female	13	0	1	0.0516	0.1374	0.0521	0.0894	0.0949	0.6168
200223270006_R07C01	4300	ADNI2	2011-11-16	2011-12-13	4	R07C01	2.00E+11	LMCI	80.6	Female	16	0	1	0.1042	0.2258	0.0791	0.0682	0.1095	0.446
200223270006_R08C01	1190	ADNI2	2014-2-19	2014-2-20	4	R08C01	2.00E+11	CN	76.5	Female	13	0	1	0.0276	0.1339	0.0893	0.0613	0.0878	0.6389
200223270008_R01C01	257	ADNI2	2012-7-23	2012-8-23	3	R01C01	2.00E+11	CN	78.5	Female	6	1	1	0.1095	0.1131	0.0751	0.027	0.1258	0.569
200223270008_R02C01	4293	ADNI2	2013-11-6	2013-11-13	3	R02C01	2.00E+11	LMCI	69.7	Male	12	0	1	0.1282	0.165	0.123	0.0435	0.0884	0.4668
200223270008_R03C01	257	ADNI2	2013-8-12	2013-8-20	3	R03C01	2.00E+11	CN	78.5	Female	6	1	1	0.094	0.1176	0.0634	0.023	0.0979	0.6254
200223270008_R04C01	4293	ADNI2	2012-10-30	2012-10-30	3	R04C01	2.00E+11	LMCI	69.7	Male	12	0	1	0.1004	0.158	0.0824	0.0464	0.0821	0.5508
200223270008_R05C01	257	ADNI2	2011-7-27	2011-7-27	3	R05C01	2.00E+11	CN	78.5	Female	6	1	1	0.0701	0.067	0.0542	0.0155	0.0794	0.7252
200223270008_R06C01	4293	ADNI2	2011-11-1	2011-11-1	3	R06C01	2.00E+11	LMCI	69.7	Male	12	0	1	0.1026	0.1388	0.1264	0.0435	0.0825	0.5365
200223270008_R07C01	4542	ADNI2	2012-3-23	2012-3-21	3	R07C01	2.00E+11	LMCI	79.3	Female	16	2	1	0.0357	0.2193	0.0559	0.0509	0.0472	0.621
200223270008_R08C01	4542	ADNI2	2012-9-5	2012-9-5	3	R08C01	2.00E+11	LMCI	79.3	Female	16	2	1	0.054	0.1257	0.0225	0.0424	0.066	0.7281
200223270011_R03C01	315	ADNI2	2013-4-11	2013-4-11	3	R03C01	2.00E+11	CN	71.5	Male	16	0	1	0.1035	0.1607	0.1203	0.0642	0.0926	0.5084
200223270011_R04C01	315	ADNI2	2012-4-10	2012-4-10	3	R04C01	2.00E+11	CN	71.5	Male	16	0	1	0.0529	0.0906	0.0679	0.0375	0.0899	0.6883
200223270011_R08C01	315	ADNI2	2011-3-30	2011-3-30	3	R08C01	2.00E+11	CN	71.5	Male	16	0	1	0.0602	0.1691	0.0783	0.075	0.0842	0.5918
200223270014_R01C01	1155	ADNI2	2012-12-20	2012-12-20	4	R01C01	2.00E+11	LMCI	57.8	Male	20	0	1	0.032	0.1728	0.0928	0.0508	0.156	0.5395
200223270014_R02C01	4058	ADNI2	2013-7-9	2013-7-9	4	R02C01	2.00E+11	LMCI	84.6	Female	16	1	1	0.1016	0.1692	0.0543	0.0412	0.0794	0.5946
200223270014_R03C01	4566	ADNI2	2014-4-7	2014-4-8	4	R03C01	2.00E+11	CN	83.4	Female	12	1	1	0.1316	0.0622	0.0777	0.0454	0.0991	0.6153
200223270014_R04C01	4058	ADNI2	2011-6-13	2011-6-13	4	R04C01	2.00E+11	LMCI	84.6	Female	16	1	1	0.0961	0.1855	0.0759	0.0435	0.0803	0.5673
200223270014_R05C01	4058	ADNI2	2012-6-13	2012-6-13	4	R05C01	2.00E+11	LMCI	84.6	Female	16	1	1	0.1661	0.244	0.0846	0.034	0.0663	0.427
200223270014_R06C01	1155	ADNI2	2011-12-23	2011-12-22	4	R06C01	2.00E+11	LMCI	57.8	Male	20	0	1	0.0408	0.197	0.1027	0.0638	0.0974	0.5305
200223270014_R07C01	4566	ADNI2	2013-3-27	2013-3-27	4	R07C01	2.00E+11	CN	83.4	Female	12	1	1	0.1178	0.0746	0.0696	0.0513	0.0924	0.6279
200223270014_R08C01	1155	ADNIGO	2011-1-6	2011-1-6	4	R08C01	2.00E+11	LMCI	57.8	Male	20	0	0	0.023	0.2047	0.0941	0.0649	0.123	0.5544
200223270029_R01C01	4290	ADNI2	2013-11-7	2013-11-14	3	R01C01	2.00E+11	CN	73.5	Male	20	1	1	0.0177	0.1425	0.049	0.0616	0.0738	0.7021
200223270029_R03C01	4290	ADNI2	2012-12-6	2012-12-6	3	R03C01	2.00E+11	CN	73.5	Male	20	1	1	0.0113	0.151	0.0528	0.0659	0.0738	0.6827
200223270029_R04C01	4290	ADNI2	2011-12-8	2011-12-8	3	R04C01	2.00E+11	CN	73.5	Male	20	1	1	0.0224	0.1448	0.0575	0.072	0.091	0.6487
200223270029_R07C01	4290	ADNI2	2013-11-7	2013-11-14	3	R07C01	2.00E+11	CN	73.5	Male	20	1	1	0.0098	0.1433	0.0552	0.0577	0.0656	0.7095
200223270029_R08C01	4290	ADNI2	2011-12-8	2011-12-8	3	R08C01	2.00E+11	CN	73.5	Male	20	1	1	0.0156	0.1421	0.0593	0.0722	0.0877	0.6848
200223270030_R02C01	4164	ADNI2	2011-11-28	2011-11-29	5	R02C01	2.00E+11	CN	72.6	Male	12	0	1	0.0687	0.1921	0.0687	0.0564	0.1128	0.5512
200223270030_R03C01	4094	ADNI2	2012-7-23	2012-7-23	5	R03C01	2.00E+11	LMCI	60	Female	12	0	1	0.1644	0.2529	0.0881	0.0707	0.0957	0.3609
200223270030_R04C01	4094	ADNI2	2013-7-15	2013-7-17	5	R04C01	2.00E+11	LMCI	60	Female	12	0	1	0.1576	0.1677	0.0867	0.0685	0.0722	0.4889
200223270030_R06C01	4094	ADNI2	2012-1-25	2012-1-25	5	R06C01	2.00E+11	LMCI	60	Female	12	0	1	0.1357	0.24	0.0921	0.0826	0.1183	0.3769
200223270030_R07C01	4094	ADNI2	2011-7-25	2011-7-25	5	R07C01	2.00E+11	LMCI	60	Female	12	0	1	0.1031	0.2065	0.0589	0.0576	0.0714	0.5469
200223270030_R08C01	4164	ADNI2	2012-12-12	2012-12-12	5	R08C01	2.00E+11	CN	72.6	Male	12	0	1	0.0576	0.1673	0.0573	0.0588	0.1315	0.5936
200240850001_R01C01	4114	ADNI2	2012-1-26	2012-1-26	1	R01C01	2.00E+11	LMCI	55	Female	14	1	1	0.0943	0.184	0.0662	0.0566	0.0735	0.5813
200240850001_R02C01	4114	ADNI2	2013-7-5	2013-7-5	1	R02C01	2.00E+11	LMCI	55	Female	14	1	1	0.0981	0.199	0.0553	0.0562	0.0736	0.5644
200240850001_R03C01	920	ADNI2	2013-10-16	2013-10-16	1	R03C01	2.00E+11	CN	80	Female	12	1	1	0.0222	0.161	0.0979	0.0682	0.1052	0.5837
200240850001_R04C01	4114	ADNI2	2012-7-31	2012-7-31	1	R04C01	2.00E+11	LMCI	55	Female	14	1	1	0.1102	0.1742	0.0636	0.0474	0.0708	0.5728
200240850001_R05C01	1045	ADNIGO	2010-11-30	2010-11-30	1	R05C01	2.00E+11	LMCI	82.6	Female	14	0	0	0.0405	0.0659	0.0646	0.0793	0.0978	0.6903
200240850001_R06C01	4114	ADNI2	2011-7-27	2011-8-5	1	R06C01	2.00E+11	LMCI	55	Female	14	1	1	0.0981	0.1807	0.0457	0.0531	0.0412	0.6298
200240850001_R07C01	1045	ADNI2	2012-11-15	2012-11-15	1	R07C01	2.00E+11	LMCI	82.6	Female	14	0	1	0.0208	0.067	0.0526	0.0712	0.0798	0.7528
200240850001_R08C01	920	ADNIGO	2010-10-13	2010-10-13	1	R08C01	2.00E+11	CN	80	Female	12	1	0	0.0043	0.1462	0.0892	0.0624	0.087	0.6553
200240850012_R01C01	4349	ADNI2	2011-11-22	2011-11-22	1	R01C01	2.00E+11	CN	71.4	Female	16	0	1	0.0209	0.124	0.0432	0.0608	0.0797	0.7144
200240850012_R03C01	58	ADNI2	2011-4-27	2011-4-28	1	R03C01	2.00E+11	CN	70.1	Male	16	1	1	0.153	0.1612	0.1629	0.076	0.1046	0.4141
200240850012_R04C01	4349	ADNI2	2013-11-26	2013-11-26	1	R04C01	2.00E+11	CN	71.4	Female	16	0	1	0.0165	0.1088	0.0497	0.0495	0.0558	0.7574
200240850012_R05C01	4349	ADNI2	2012-11-28	2012-11-28	1	R05C01	2.00E+11	CN	71.4	Female	16	0	1	0.0376	0.1794	0.0467	0.067	0.1009	0.6164
200240850014_R01C01	4400	ADNI2	2011-12-27	2011-12-27	5	R01C01	2.00E+11	CN	71.1	Male	20	1	1	0.0672	0.1424	0.0557	0.0767	0.072	0.6274
200240850014_R02C01	4400	ADNI2	2013-1-3	2013-1-3	5	R02C01	2.00E+11	CN	71.1	Male	20	1	1	0.0762	0.1218	0.065	0.0665	0.0851	0.6306
200240850014_R04C01	4400	ADNI2	2014-1-28	2014-1-28	5	R04C01	2.00E+11	CN	71.1	Male	20	1	1	0.0833	0.176	0.0579	0.0807	0.0845	0.5517
200240850014_R06C01	4400	ADNI2	2014-1-28	2014-1-28	5	R06C01	2.00E+11	CN	71.1	Male	20	1	1	0.0711	0.1859	0.0564	0.0751	0.0802	0.5628
200240850014_R08C01	4400	ADNI2	2011-12-27	2011-12-27	5	R08C01	2.00E+11	CN	71.1	Male	20	1	1	0.0571	0.1438	0.0639	0.0712	0.0682	0.6615
200240850019_R01C01	1118	ADNI2	2013-12-11	2013-12-11	1	R01C01	2.00E+11	LMCI	82.5	Male	12	0	1	0.0465	0.1296	0.0961	0.049	0.123	0.5943
200240850019_R02C01	1118	ADNI2	2012-12-17	2012-12-17	1	R02C01	2.00E+11	LMCI	82.5	Male	12	0	1	0.04	0.1048	0.0747	0.043	0.0904	0.6818
200240850019_R03C01	1116	ADNIGO	2010-11-12	2010-11-12	1	R03C01	2.00E+11	LMCI	83.4	Male	18	2	0	0.0353	0.1062	0.063	0.0516	0.0709	0.7073
200240850019_R04C01	1118	ADNI2	2012-2-21	2012-2-21	1	R04C01	2.00E+11	LMCI	82.5	Male	12	0	1	0.0148	0.0532	0.0532	0.0332	0.0911	0.774
200240850019_R05C01	1116	ADNI2	2012-11-14	2012-11-14	1	R05C01	2.00E+11	LMCI	83.4	Male	18	2	1	0.0695	0.1518	0.0797	0.0601	0.0935	0.5831
200240850019_R06C01	1116	ADNIGO	2010-11-12	2010-11-12	1	R06C01	2.00E+11	LMCI	83.4	Male	18	2	0	0.0383	0.0998	0.0645	0.0509	0.0671	0.7191
200240850019_R07C01	1116	ADNI2	2012-11-14	2012-11-14	1	R07C01	2.00E+11	LMCI	83.4	Male	18	2	1	0.0587	0.1712	0.0798	0.065	0.0962	0.5853
200240850019_R08C01	1116	ADNI2	2011-12-2	2011-12-2	1	R08C01	2.00E+11	LMCI	83.4	Male	18	2	1	0.0413	0.1474	0.0543	0.0605	0.1165	0.6284
200240850020_R01C01	729	ADNIGO	2010-7-22	2010-7-22	1	R01C01	2.00E+11	LMCI	65.1	Female	16	1	0	0.0727	0.1262	0.0783	0.0537	0.0764	0.6423
200240850020_R02C01	361	ADNI2	2011-5-9	2011-5-9	1	R02C01	2.00E+11	LMCI	74.5	Male	17	1	1	0.078	0.1991	0.069	0.0782	0.0967	0.5321
200240850020_R03C01	835	ADNIGO	2011-9-13	2011-9-13	1	R03C01	2.00E+11	LMCI	72.7	Male	14	1	0	0.0604	0.1389	0.0514	0.05	0.0807	0.6657
200240850020_R04C01	361	ADNI2	2013-5-9	2013-5-9	1	R04C01	2.00E+11	LMCI	74.5	Male	17	1	1	0.0578	0.1607	0.0622	0.06	0.0569	0.6505
200240850020_R05C01	4466	ADNI2	2013-3-1	2013-3-1	1	R05C01	2.00E+11	CN	79.8	Male	16	0	1	0.0216	0.2188	0.0547	0.0433	0.1169	0.5776
200240850020_R06C01	4466	ADNI2	2014-2-17	2014-2-17	1	R06C01	2.00E+11	CN	79.8	Male	16	0	1	0.0324	0.2807	0.0649	0.041	0.1477	0.4706
200240850020_R07C01	361	ADNI2	2012-5-31	2012-5-31	1	R07C01	2.00E+11	LMCI	74.5	Male	17	1	1	0.0746	0.1849	0.0853	0.064	0.0945	0.5327
200240850020_R08C01	4466	ADNI2	2012-2-20	2012-2-20	1	R08C01	2.00E+11	CN	79.8	Male	16	0	1	0.0377	0.3132	0.0802	0.0505	0.1329	0.4399
200240850025_R01C01	4369	ADNI2	2011-12-5	2011-12-7	2	R01C01	2.00E+11	CN	68.3	Male	20	0	1	0.1547	0.1556	0.1295	0.0766	0.0883	0.4438
200240850025_R04C01	4369	ADNI2	2012-12-11	2012-12-11	2	R04C01	2.00E+11	CN	68.3	Male	20	0	1	0.1446	0.1607	0.1173	0.0697	0.1017	0.4414
200240850025_R06C01	4369	ADNI2	2013-11-21	2013-11-22	2	R06C01	2.00E+11	CN	68.3	Male	20	0	1	0.1519	0.1486	0.0934	0.0598	0.093	0.4876
200240850026_R04C01	4104	ADNI2	2011-7-11	2011-7-11	12	R04C01	2.00E+11	CN	72.4	Male	20	0	1	0.0184	0.1985	0.0746	0.0449	0.0911	0.6089
200240850026_R05C01	4508	ADNI2	2012-2-15	2012-2-15	12	R05C01	2.00E+11	CN	77.1	Female	14	0	1	0.023	0.2062	0.0475	0.0608	0.0663	0.6339
200240850026_R07C01	4104	ADNI2	2012-7-11	2012-7-11	12	R07C01	2.00E+11	CN	72.4	Male	20	0	1	0.0309	0.1712	0.1287	0.0415	0.1458	0.5118
200240850026_R08C01	4104	ADNI2	2013-7-30	2013-7-31	12	R08C01	2.00E+11	CN	72.4	Male	20	0	1	0.0143	0.0561	0.0434	0.0282	0.0634	0.8261
200240850031_R02C01	4138	ADNI2	2011-8-16	2011-8-19	6	R02C01	2.00E+11	LMCI	88.4	Female	14	0	1	0.0911	0.2797	0.0543	0.069	0.0876	0.477
200240850031_R04C01	4138	ADNI2	2013-9-11	2013-9-18	6	R04C01	2.00E+11	LMCI	88.4	Female	14	0	1	0.0581	0.2599	0.1116	0.0721	0.0821	0.4916
200240850031_R07C01	4138	ADNI2	2012-10-10	2012-10-10	6	R07C01	2.00E+11	LMCI	88.4	Female	14	0	1	0.0616	0.1998	0.0882	0.0588	0.0793	0.5654
200240850032_R01C01	4200	ADNI2	2013-10-9	2013-10-3	6	R01C01	2.00E+11	CN	70.2	Female	18	0	1	0.1243	0.2659	0.0641	0.0961	0.0884	0.4155
200240850032_R02C01	4200	ADNI2	2011-10-17	2011-10-19	6	R02C01	2.00E+11	CN	70.2	Female	18	0	1	0.105	0.2915	0.0709	0.0814	0.0716	0.4245
200240850032_R03C01	4200	ADNI2	2013-10-9	2013-10-3	6	R03C01	2.00E+11	CN	70.2	Female	18	0	1	0.112	0.2678	0.0671	0.0959	0.0787	0.4208
200240850032_R04C01	4200	ADNI2	2012-10-17	2012-10-17	6	R04C01	2.00E+11	CN	70.2	Female	18	0	1	0.1347	0.2796	0.0702	0.0813	0.0765	0.3846
200240850032_R06C01	4200	ADNI2	2011-10-17	2011-10-19	6	R06C01	2.00E+11	CN	70.2	Female	18	0	1	0.1112	0.2905	0.0526	0.0844	0.0674	0.4332
200240850037_R01C01	4350	ADNI2	2012-12-6	2012-12-6	6	R01C01	2.00E+11	CN	72.9	Male	13	0	1	0.1679	0.1301	0.0657	0.0714	0.1088	0.512
200240850037_R02C01	4350	ADNI2	2013-12-17	2013-12-17	6	R02C01	2.00E+11	CN	72.9	Male	13	0	1	0.1532	0.1417	0.0682	0.0634	0.0998	0.5109
200240850037_R04C01	259	ADNI2	2012-4-2	2012-4-2	6	R04C01	2.00E+11	CN	70.6	Male	20	0	1	0.0864	0.2933	0.0564	0.0543	0.1151	0.4461
200240850037_R05C01	259	ADNIGO	2011-3-31	2011-4-14	6	R05C01	2.00E+11	CN	70.6	Male	20	0	0	0.0809	0.2525	0.0375	0.0512	0.1184	0.5013
200240850037_R08C01	4350	ADNI2	2011-12-15	2011-12-19	6	R08C01	2.00E+11	CN	72.9	Male	13	0	1	0.1538	0.1222	0.0786	0.0674	0.0929	0.5497
200240850040_R02C01	4352	ADNI2	2011-12-5	2011-12-6	5	R02C01	2.00E+11	CN	83.6	Male	16	0	1	0.0285	0.1066	0.0744	0.0574	0.0748	0.703
200240850040_R03C01	4352	ADNI2	2013-12-3	2013-12-3	5	R03C01	2.00E+11	CN	83.6	Male	16	0	1	0.0341	0.1254	0.0566	0.0496	0.0718	0.695
200240850040_R04C01	4352	ADNI2	2011-12-5	2011-12-6	5	R04C01	2.00E+11	CN	83.6	Male	16	0	1	0.0268	0.1077	0.0649	0.0532	0.0704	0.7177
200240850040_R05C01	4352	ADNI2	2012-11-14	2012-11-14	5	R05C01	2.00E+11	CN	83.6	Male	16	0	1	0.0276	0.0975	0.06	0.0506	0.075	0.7283
200240850040_R06C01	4352	ADNI2	2013-12-3	2013-12-3	5	R06C01	2.00E+11	CN	83.6	Male	16	0	1	0.0287	0.1225	0.0534	0.0503	0.0714	0.7012
200240850041_R01C01	4637	ADNI2	2014-5-5	2014-5-5	3	R01C01	2.00E+11	CN	70.8	Female	18	0	1	0.0545	0.1115	0.1361	0.0729	0.1233	0.5392
200240850041_R02C01	4637	ADNI2	2013-4-22	2013-4-22	3	R02C01	2.00E+11	CN	70.8	Female	18	0	1	0.0623	0.1152	0.1023	0.056	0.1074	0.5798
200240850041_R03C01	4167	ADNI2	2013-8-22	2013-8-22	3	R03C01	2.00E+11	LMCI	69.5	Female	16	1	1	0.0526	0.2177	0.0488	0.0662	0.0641	0.5652
200240850041_R04C01	4167	ADNI2	2012-8-21	2012-8-21	3	R04C01	2.00E+11	LMCI	69.5	Female	16	1	1	0.0673	0.2309	0.0518	0.0667	0.0684	0.5289
200240850041_R05C01	4167	ADNI2	2012-2-15	2012-2-15	3	R05C01	2.00E+11	LMCI	69.5	Female	16	1	1	0.0621	0.2419	0.0446	0.0604	0.0645	0.5479
200240850041_R06C01	4167	ADNI2	2014-8-27	2014-8-27	3	R06C01	2.00E+11	LMCI	69.5	Female	16	1	1	0.056	0.2576	0.048	0.0654	0.0642	0.5387
200240850041_R07C01	4637	ADNI2	2012-4-16	2012-4-26	3	R07C01	2.00E+11	CN	70.8	Female	18	0	1	0.0367	0.067	0.0652	0.0424	0.0784	0.7318
200240850041_R08C01	101	ADNI2	2012-2-16	2012-3-15	3	R08C01	2.00E+11	LMCI	73.6	Male	18	2	1	0.05	0.1379	0.0688	0.0352	0.0799	0.6572
200240850052_R02C01	680	ADNI2	2013-7-9	2013-7-9	1	R02C01	2.00E+11	CN	77.8	Male	8	0	1	0.0708	0.1798	0.0652	0.0554	0.1068	0.5707
200240850052_R03C01	4578	ADNI2	2014-4-8	2014-4-8	1	R03C01	2.00E+11	CN	69.2	Female	14	0	1	0.045	0.1966	0.0383	0.0598	0.0529	0.6353
200240850052_R04C01	680	ADNIGO	2011-8-2	2011-8-2	1	R04C01	2.00E+11	CN	77.8	Male	8	0	0	0.068	0.1716	0.059	0.0631	0.0879	0.601
200240850052_R05C01	709	ADNIGO	2011-8-10	2011-8-10	1	R05C01	2.00E+11	LMCI	83.8	Male	8	1	0	0.0471	0.2256	0.059	0.0568	0.0751	0.5729
200240850052_R07C01	680	ADNI2	2012-7-12	2012-7-12	1	R07C01	2.00E+11	CN	77.8	Male	8	0	1	0.0572	0.1337	0.0512	0.0509	0.0936	0.6508
200240850054_R01C01	1032	ADNIGO	2010-12-6	2010-12-6	6	R01C01	2.00E+11	LMCI	84.7	Male	18	1	0	0.059	0.1412	0.0806	0.0415	0.1033	0.6009
200240850054_R04C01	834	ADNIGO	2010-10-26	2010-10-26	6	R04C01	2.00E+11	LMCI	63.9	Male	13	1	0	0.059	0.235	0.1138	0.0786	0.0841	0.4794
200240850054_R06C01	4429	ADNI2	2012-2-9	2012-2-16	6	R06C01	2.00E+11	CN	77	Male	14	0	1	0.032	0.1263	0.0454	0.0489	0.0819	0.699
200240850054_R07C01	4429	ADNI2	2014-1-22	2014-1-22	6	R07C01	2.00E+11	CN	77	Male	14	0	1	0.0535	0.2309	0.0576	0.0888	0.1641	0.4597
200240850054_R08C01	4429	ADNI2	2013-2-7	2013-2-7	6	R08C01	2.00E+11	CN	77	Male	14	0	1	0.0496	0.1792	0.0742	0.0765	0.128	0.5639
200240850056_R01C01	4198	ADNI2	2012-9-6	2012-9-6	5	R01C01	2.00E+11	CN	78.4	Female	16	1	0	0.0851	0.1915	0.0286	0.0362	0.0818	0.6041
200240850056_R02C01	4198	ADNI2	2011-9-20	2011-9-20	5	R02C01	2.00E+11	CN	78.4	Female	16	1	0	0.0695	0.2221	0.0935	0.0551	0.0897	0.5174
200240850056_R03C01	106	ADNI2	2013-1-22	2013-1-22	5	R03C01	2.00E+11	CN	73.2	Female	15	0	1	0.051	0.1339	0.1247	0.0474	0.0756	0.6125
200240850056_R04C01	106	ADNI2	2015-2-4	2015-2-25	5	R04C01	2.00E+11	CN	73.2	Female	15	0	1	0.0549	0.1531	0.142	0.0364	0.0884	0.5552
200240850056_R05C01	4198	ADNI2	2013-9-24	2013-9-24	5	R05C01	2.00E+11	CN	78.4	Female	16	1	0	0.0882	0.2057	0.0425	0.0427	0.0808	0.5847
200240850056_R06C01	106	ADNIGO	2011-1-24	2011-2-8	5	R06C01	2.00E+11	CN	73.2	Female	15	0	0	0.0429	0.1399	0.1127	0.0389	0.0692	0.639
200240850056_R07C01	106	ADNI2	2014-1-28	2014-1-28	5	R07C01	2.00E+11	CN	73.2	Female	15	0	1	0.0512	0.1542	0.1022	0.0383	0.0796	0.6054
200240850056_R08C01	106	ADNI2	2012-1-25	2012-1-26	5	R08C01	2.00E+11	CN	73.2	Female	15	0	1	0.0511	0.1596	0.1178	0.0439	0.0942	0.5947
200240850058_R03C01	618	ADNIGO	2010-6-25	2010-7-19	5	R03C01	2.00E+11	CN	74.8	Male	16	1	0	0.263	0.1135	0.1165	0.0722	0.0943	0.3628
200240850058_R05C01	618	ADNI2	2011-6-27	2011-6-27	5	R05C01	2.00E+11	CN	74.8	Male	16	1	1	0.2413	0.1448	0.0949	0.0675	0.0931	0.3815
200240850058_R06C01	618	ADNI2	2012-6-13	2012-6-13	5	R06C01	2.00E+11	CN	74.8	Male	16	1	1	0.2279	0.093	0.0835	0.0594	0.096	0.4532
200240850058_R08C01	4605	ADNI2	2012-4-23	2012-4-20	5	R08C01	2.00E+11	LMCI	84.7	Female	17	0	1	0.028	0.157	0.051	0.0679	0.088	0.6647
200240850059_R02C01	1206	ADNI2	2014-1-20	2014-1-21	5	R02C01	2.00E+11	CN	72.9	Male	14	0	1	0.0262	0.1409	0.037	0.066	0.0691	0.7174
200240850059_R06C01	1206	ADNI2	2013-2-20	2013-2-20	5	R06C01	2.00E+11	CN	72.9	Male	14	0	1	0.0314	0.217	0.0576	0.0773	0.0953	0.5578
200240850059_R08C01	1206	ADNI2	2012-2-14	2012-2-16	5	R08C01	2.00E+11	CN	72.9	Male	14	0	1	0.0307	0.1528	0.0454	0.0615	0.0562	0.7041
200240850074_R01C01	4131	ADNI2	2012-2-13	2012-2-13	1	R01C01	2.00E+11	LMCI	82.4	Male	18	1	1	0.1233	0.0925	0.1037	0.0549	0.0885	0.5803
200240850074_R02C01	4579	ADNI2	2012-12-19	2012-12-19	1	R02C01	2.00E+11	CN	84.9	Male	12	0	1	0.0378	0.1307	0.0574	0.1149	0.0792	0.5972
200240850074_R03C01	4521	ADNI2	2013-3-14	2013-3-14	1	R03C01	2.00E+11	LMCI	70	Male	18	1	1	0.017	0.1418	0.0869	0.0631	0.103	0.6465
200240850074_R04C01	4521	ADNI2	2015-2-10	2015-2-10	1	R04C01	2.00E+11	LMCI	70	Male	18	1	1	0.0465	0.1384	0.1171	0.0553	0.0988	0.5843
200240850074_R05C01	4521	ADNI2	2012-2-23	2012-2-23	1	R05C01	2.00E+11	LMCI	70	Male	18	1	1	0.0296	0.1188	0.1024	0.0496	0.088	0.6583
200240850074_R06C01	4131	ADNI2	2012-8-13	2012-8-13	1	R06C01	2.00E+11	LMCI	82.4	Male	18	1	1	0.1372	0.1156	0.1295	0.0475	0.0705	0.5316
200240850074_R07C01	4579	ADNI2	2012-6-12	2012-6-12	1	R07C01	2.00E+11	CN	84.9	Male	12	0	1	0.0368	0.1458	0.0723	0.1198	0.0867	0.5558
200240850074_R08C01	4521	ADNI2	2014-2-27	2014-2-27	1	R08C01	2.00E+11	LMCI	70	Male	18	1	1	0.0267	0.1235	0.1169	0.0588	0.1042	0.6252
200240850084_R01C01	31	ADNI2	2011-10-20	2011-10-20	1	R01C01	2.00E+11	CN	77.7	Female	18	0	1	0.0433	0.1255	0.0579	0.0495	0.0541	0.7106
200240850084_R02C01	31	ADNIGO	2010-12-1	2010-12-2	1	R02C01	2.00E+11	CN	77.7	Female	18	0	0	0.0328	0.1525	0.0627	0.0654	0.0929	0.6537
200240850084_R03C01	31	ADNI2	2012-9-17	2012-9-17	1	R03C01	2.00E+11	CN	77.7	Female	18	0	1	0.0444	0.1119	0.0647	0.0484	0.0614	0.7045
200240850088_R01C01	1282	ADNIGO	2011-2-22	2011-2-24	3	R01C01	2.00E+11	LMCI	77	Female	12	0	0	0.0778	0.1323	0.0589	0.0511	0.0889	0.6246
200240850088_R02C01	906	ADNI2	2012-10-3	2012-10-19	3	R02C01	2.00E+11	LMCI	65.3	Female	12	1	1	0.1738	0.2116	0.0743	0.0614	0.0943	0.4161
200240850088_R03C01	171	ADNI2	2013-4-10	2013-4-10	3	R03C01	2.00E+11	CN	78.3	Female	17	0	1	0.0246	0.1029	0.0368	0.0669	0.088	0.7093
200240850088_R05C01	171	ADNI2	2012-5-9	2012-5-9	3	R05C01	2.00E+11	CN	78.3	Female	17	0	1	0.0285	0.1396	0.034	0.071	0.0759	0.6804
200240850088_R07C01	171	ADNI2	2011-4-5	2011-4-14	3	R07C01	2.00E+11	CN	78.3	Female	17	0	1	0.0214	0.1122	0.0334	0.0612	0.0722	0.7297
200240850089_R02C01	4483	ADNI2	2014-2-6	2014-2-6	1	R02C01	2.00E+11	CN	69.5	Female	15	0	1	0.0511	0.1937	0.077	0.0703	0.0912	0.5724
200240850089_R03C01	4918	ADNI2	2012-10-10	2012-10-11	1	R03C01	2.00E+11	LMCI	69	Female	18	1	1	0.0708	0.2246	0.0849	0.0571	0.1237	0.4742
200240850089_R04C01	4483	ADNI2	2012-2-14	2012-2-14	1	R04C01	2.00E+11	CN	69.5	Female	15	0	1	0.0431	0.176	0.0685	0.0632	0.0902	0.6055
200240850089_R06C01	4483	ADNI2	2013-4-10	2013-4-10	1	R06C01	2.00E+11	CN	69.5	Female	15	0	1	0.0689	0.2066	0.0765	0.0645	0.0868	0.5479
200240850089_R07C01	4918	ADNI2	2013-10-30	2013-10-30	1	R07C01	2.00E+11	LMCI	69	Female	18	1	1	0.0835	0.2795	0.1386	0.0762	0.1304	0.3686
200240850091_R01C01	602	ADNI2	2012-12-11	2012-12-11	12	R01C01	2.00E+11	CN	70.7	Male	17	0	1	0.061	0.16	0.0373	0.0416	0.0735	0.6416
200240850091_R02C01	602	ADNI2	2013-11-26	2013-11-26	12	R02C01	2.00E+11	CN	70.7	Male	17	0	1	0.0568	0.1874	0.0528	0.0571	0.0833	0.6035
200240850091_R03C01	112	ADNIGO	2011-1-21	2011-1-26	12	R03C01	2.00E+11	LMCI	70.6	Male	18	1	0	0.0242	0.1548	0.0352	0.0297	0.0748	0.7102
200240850091_R04C01	112	ADNI2	2013-1-23	2013-1-23	12	R04C01	2.00E+11	LMCI	70.6	Male	18	1	0	0.0257	0.1894	0.0508	0.044	0.1001	0.6388
200240850091_R06C01	602	ADNIGO	2010-11-22	2010-11-22	12	R06C01	2.00E+11	CN	70.7	Male	17	0	0	0.066	0.1575	0.0469	0.051	0.0889	0.62
200240850091_R08C01	602	ADNI2	2011-12-14	2011-12-14	12	R08C01	2.00E+11	CN	70.7	Male	17	0	1	0.0365	0.1289	0.0234	0.0291	0.0491	0.7416
200240850095_R01C01	4545	ADNI2	2013-3-25	2013-3-25	3	R01C01	2.00E+11	CN	67	Female	19	0	1	0.1125	0.1866	0.1537	0.0713	0.1205	0.4047
200240850095_R02C01	4545	ADNI2	2012-3-27	2012-3-27	3	R02C01	2.00E+11	CN	67	Female	19	0	1	0.1201	0.2185	0.1062	0.0657	0.0718	0.4592
200240850095_R06C01	4545	ADNI2	2014-3-24	2014-3-24	3	R06C01	2.00E+11	CN	67	Female	19	0	1	0.128	0.2205	0.1312	0.0713	0.0724	0.419
200240850101_R01C01	1406	ADNI2	2013-12-10	2013-12-10	2	R01C01	2.00E+11	LMCI	61.1	Female	18	0	1	0.0616	0.1654	0.065	0.0602	0.0975	0.6004
200240850101_R04C01	1406	ADNI2	2012-11-28	2012-11-28	2	R04C01	2.00E+11	LMCI	61.1	Female	18	0	1	0.0538	0.1671	0.0627	0.0603	0.0872	0.6164
200240850101_R06C01	4269	ADNI2	2013-12-6	2013-12-9	2	R06C01	2.00E+11	CN	65.6	Female	20	0	1	0.062	0.2977	0.0632	0.0607	0.0535	0.5194
200240850101_R07C01	1406	ADNI2	2011-12-2	2011-12-2	2	R07C01	2.00E+11	LMCI	61.1	Female	18	0	1	0.0423	0.1634	0.0641	0.0653	0.0441	0.6662
200240850101_R08C01	4269	ADNI2	2011-12-9	2011-12-19	2	R08C01	2.00E+11	CN	65.6	Female	20	0	1	0.0584	0.2225	0.0737	0.0672	0.0797	0.5758
200240850102_R01C01	123	ADNI2	2013-3-21	2013-3-21	4	R01C01	2.00E+11	CN	73.3	Male	20	0	1	0.0753	0.1648	0.0636	0.0946	0.0993	0.5606
200240850102_R02C01	4507	ADNI2	2012-2-14	2012-2-14	4	R02C01	2.00E+11	LMCI	78.2	Male	16	1	1	0.053	0.1408	0.054	0.0379	0.0722	0.681
200240850102_R03C01	123	ADNI2	2014-2-12	2014-2-12	4	R03C01	2.00E+11	CN	73.3	Male	20	0	1	0.0954	0.1502	0.044	0.0911	0.0848	0.5728
200240850102_R04C01	303	ADNI2	2011-6-15	2011-6-15	4	R04C01	2.00E+11	CN	84.2	Male	16	1	1	0.0719	0.09	0.0883	0.074	0.1072	0.6038
200240850102_R05C01	4507	ADNI2	2013-3-25	2013-3-25	4	R05C01	2.00E+11	LMCI	78.2	Male	16	1	1	0.0569	0.2311	0.0711	0.0459	0.0809	0.5605
200240850102_R06C01	123	ADNI2	2012-2-23	2012-2-23	4	R06C01	2.00E+11	CN	73.3	Male	20	0	1	0.0731	0.167	0.0615	0.0834	0.097	0.5698
200240850102_R07C01	4507	ADNI2	2014-1-14	2014-1-14	4	R07C01	2.00E+11	LMCI	78.2	Male	16	1	1	0.0418	0.1877	0.0637	0.0407	0.0679	0.638
200240850102_R08C01	123	ADNIGO	2011-3-8	2011-3-8	4	R08C01	2.00E+11	CN	73.3	Male	20	0	0	0.0538	0.1242	0.0476	0.0731	0.0919	0.6619
200240850104_R01C01	572	ADNI2	2012-10-2	2012-10-2	6	R01C01	2.00E+11	LMCI	78.7	Male	14	2	1	0.0976	0.0514	0.0678	0.0279	0.0909	0.6897
200240850104_R02C01	520	ADNI2	2013-1-31	2013-1-31	6	R02C01	2.00E+11	CN	77.7	Female	16	2	1	0.077	0.1954	0.0639	0.0753	0.1253	0.5106
200240850104_R04C01	126	ADNI2	2013-4-4	2013-4-4	6	R04C01	2.00E+11	LMCI	77.5	Female	14	1	1	0.0533	0.0698	0.0435	0.0584	0.0466	0.7736
200240850104_R05C01	126	ADNI2	2012-2-9	2012-2-9	6	R05C01	2.00E+11	LMCI	77.5	Female	14	1	1	0.074	0.127	0.0463	0.0705	0.0919	0.6412
200240850104_R06C01	520	ADNIGO	2010-8-17	2010-8-17	6	R06C01	2.00E+11	CN	77.7	Female	16	2	0	0.0891	0.2259	0.0829	0.0867	0.1092	0.4375
200240850104_R07C01	520	ADNI2	2011-6-9	2011-6-9	6	R07C01	2.00E+11	CN	77.7	Female	16	2	1	0.0747	0.1691	0.0962	0.0867	0.1088	0.5256
200240850104_R08C01	126	ADNIGO	2011-2-23	2011-3-17	6	R08C01	2.00E+11	LMCI	77.5	Female	14	1	0	0.0938	0.1394	0.0593	0.0734	0.0863	0.5966
200240850105_R01C01	4638	ADNI2	2015-6-29	2015-6-29	1	R01C01	2.00E+11	CN	74	Male	17	0	1	0.0983	0.3004	0.0668	0.0778	0.138	0.3831
200240850105_R02C01	4638	ADNI2	2013-9-4	2013-9-5	1	R02C01	2.00E+11	CN	74	Male	17	0	1	0.0678	0.2469	0.0481	0.0657	0.1014	0.5368
200240850105_R04C01	4489	ADNI2	2015-2-3	2015-2-3	1	R04C01	2.00E+11	LMCI	74.2	Male	20	0	1	0.032	0.1594	0.0796	0.0661	0.086	0.6206
200240850105_R07C01	4489	ADNI2	2014-2-4	2014-2-4	1	R07C01	2.00E+11	LMCI	74.2	Male	20	0	1	0.0335	0.2032	0.0864	0.0747	0.0741	0.6052
200240850105_R08C01	4489	ADNI2	2013-2-13	2013-2-13	1	R08C01	2.00E+11	LMCI	74.2	Male	20	0	1	0.0491	0.1567	0.0982	0.0746	0.0755	0.6025
200240850106_R01C01	4462	ADNI2	2012-2-14	2012-2-28	5	R01C01	2.00E+11	LMCI	71.3	Male	18	0	1	0.0487	0.1616	0.068	0.0512	0.1034	0.6036
200240850106_R02C01	4462	ADNI2	2014-2-4	2014-2-4	5	R02C01	2.00E+11	LMCI	71.3	Male	18	0	1	0.045	0.1971	0.0729	0.0401	0.0506	0.6238
200240850106_R04C01	4689	ADNI2	2012-5-14	2012-5-14	5	R04C01	2.00E+11	LMCI	69.6	Male	16	2	1	0.1163	0.153	0.062	0.0422	0.0758	0.5957
200240850106_R05C01	4462	ADNI2	2014-12-3	2014-12-3	5	R05C01	2.00E+11	LMCI	71.3	Male	18	0	1	0.0309	0.1091	0.0606	0.0365	0.0869	0.7012
200240850106_R06C01	4689	ADNI2	2012-11-16	2012-11-16	5	R06C01	2.00E+11	LMCI	69.6	Male	16	2	1	0.1225	0.1641	0.0578	0.0496	0.0612	0.5955
200240850106_R08C01	4462	ADNI2	2013-2-20	2013-2-20	5	R08C01	2.00E+11	LMCI	71.3	Male	18	0	1	0.0233	0.1152	0.081	0.0417	0.09	0.695
200240850107_R02C01	8	ADNI2	2011-9-27	2011-9-27	2	R02C01	2.00E+11	CN	84.5	Female	18	0	1	0.1127	0.1281	0.1195	0.1186	0.1041	0.4428
200240850107_R03C01	8	ADNI2	2012-9-20	2012-9-20	2	R03C01	2.00E+11	CN	84.5	Female	18	0	1	0.1422	0.1438	0.1229	0.1275	0.083	0.3888
200240850107_R04C01	8	ADNI2	2015-10-29	2015-10-29	2	R04C01	2.00E+11	CN	84.5	Female	18	0	1	0.1392	0.1697	0.1	0.1341	0.1077	0.3793
200240850107_R06C01	8	ADNI2	2013-9-19	2013-9-19	2	R06C01	2.00E+11	CN	84.5	Female	18	0	1	0.1259	0.1508	0.1453	0.1175	0.0824	0.4313
200240850107_R08C01	8	ADNIGO	2010-9-27	2010-9-27	2	R08C01	2.00E+11	CN	84.5	Female	18	0	0	0.1209	0.1473	0.096	0.1165	0.0938	0.4764
200240850115_R01C01	4510	ADNI2	2013-3-11	2013-3-11	5	R01C01	2.00E+11	LMCI	66.4	Female	12	1	1	0.0963	0.2219	0.0778	0.0536	0.0989	0.4928
200240850115_R02C01	671	ADNI2	2013-7-31	2013-7-31	5	R02C01	2.00E+11	LMCI	61	Female	12	1	1	0.0767	0.1001	0.0442	0.0382	0.051	0.716
200240850115_R03C01	671	ADNI2	2012-7-9	2012-7-9	5	R03C01	2.00E+11	LMCI	61	Female	12	1	1	0.1421	0.263	0.0725	0.0942	0.1345	0.3331
200240850115_R04C01	4510	ADNI2	2014-3-4	2014-3-4	5	R04C01	2.00E+11	LMCI	66.4	Female	12	1	1	0.0968	0.2218	0.0552	0.052	0.0918	0.5099
200240850115_R05C01	671	ADNIGO	2011-6-27	2011-6-27	5	R05C01	2.00E+11	LMCI	61	Female	12	1	0	0.0715	0.1286	0.0476	0.0445	0.0466	0.6945
200240850115_R06C01	4424	ADNI2	2014-4-21	2014-4-21	5	R06C01	2.00E+11	CN	66.2	Female	12	1	1	0.1022	0.2156	0.0491	0.1047	0.0629	0.5036
200240850115_R07C01	4510	ADNI2	2012-2-27	2012-3-2	5	R07C01	2.00E+11	LMCI	66.4	Female	12	1	1	0.0902	0.174	0.0405	0.0447	0.0655	0.6187
200240850115_R08C01	4424	ADNI2	2012-1-9	2012-1-9	5	R08C01	2.00E+11	CN	66.2	Female	12	1	1	0.0937	0.2025	0.068	0.1142	0.0614	0.5374
200240850116_R01C01	709	ADNIGO	2011-8-10	2011-8-10	3	R01C01	2.00E+11	LMCI	83.8	Male	8	1	0	0.0508	0.2292	0.0533	0.0458	0.0784	0.5685
200240850116_R02C01	159	ADNI2	2012-3-5	2012-3-5	3	R02C01	2.00E+11	CN	77.9	Female	17	0	1	0.0891	0.2333	0.0863	0.0675	0.1032	0.4517
200240850116_R03C01	709	ADNI2	2013-8-21	2013-8-21	3	R03C01	2.00E+11	LMCI	83.8	Male	8	1	1	0.0414	0.2488	0.0591	0.0573	0.0921	0.5396
200240850116_R04C01	1387	ADNIGO	2011-3-3	2011-3-3	3	R04C01	2.00E+11	LMCI	85.6	Male	20	1	0	0.0697	0.11	0.1258	0.0402	0.1059	0.5908
200240850116_R05C01	4516	ADNI2	2013-2-25	2013-2-25	3	R05C01	2.00E+11	CN	71.4	Male	20	0	1	0.0846	0.1852	0.0597	0.0562	0.0812	0.5711
200240850116_R06C01	159	ADNIGO	2011-4-22	2011-4-28	3	R06C01	2.00E+11	CN	77.9	Female	17	0	0	0.0462	0.1641	0.0694	0.0616	0.0835	0.6196
200240850116_R07C01	159	ADNI2	2013-2-27	2013-2-27	3	R07C01	2.00E+11	CN	77.9	Female	17	0	1	0.1106	0.2527	0.1172	0.0796	0.1483	0.329
200240850116_R08C01	709	ADNI2	2012-8-9	2012-8-9	3	R08C01	2.00E+11	LMCI	83.8	Male	8	1	1	0.0472	0.2265	0.0717	0.0495	0.0814	0.5562
200240850121_R01C01	4037	ADNI2	2011-6-3	2011-6-20	1	R01C01	2.00E+11	CN	75.6	Male	16	0	1	0.0833	0.0985	0.0702	0.0752	0.1447	0.5811
200240850121_R03C01	4037	ADNI2	2012-6-4	2012-6-4	1	R03C01	2.00E+11	CN	75.6	Male	16	0	1	0.0843	0.109	0.0786	0.0816	0.1498	0.536
200240850121_R08C01	4037	ADNI2	2013-6-3	2013-6-25	1	R08C01	2.00E+11	CN	75.6	Male	16	0	1	0.0927	0.1262	0.086	0.071	0.1076	0.5743
200240850122_R02C01	1352	ADNI2	2013-3-20	2013-3-22	3	R02C01	2.00E+11	LMCI	85.9	Male	16	0	1	0.0379	0.2404	0.0861	0.0681	0.1518	0.4336
200240850122_R05C01	984	ADNIGO	2010-12-3	2010-12-15	3	R05C01	2.00E+11	CN	76.6	Male	14	1	0	0.0236	0.1411	0.088	0.0488	0.0811	0.6528
200240850122_R07C01	1352	ADNI2	2012-4-16	2012-4-16	3	R07C01	2.00E+11	LMCI	85.9	Male	16	0	1	0.0369	0.226	0.0715	0.061	0.0948	0.5371
200240850122_R08C01	1352	ADNIGO	2011-4-5	2011-4-5	3	R08C01	2.00E+11	LMCI	85.9	Male	16	0	0	0.0198	0.1636	0.0606	0.045	0.0833	0.6598
200240850143_R01C01	4225	ADNI2	2013-10-10	2013-12-13	3	R01C01	2.00E+11	CN	69.9	Male	20	1	1	0.0866	0.2099	0.0609	0.0554	0.0694	0.5558
200240850143_R04C01	4225	ADNI2	2011-10-4	2011-10-4	3	R04C01	2.00E+11	CN	69.9	Male	20	1	1	0.0549	0.1524	0.0571	0.0565	0.0706	0.6483
200240850143_R05C01	4225	ADNI2	2012-10-11	2012-10-11	3	R05C01	2.00E+11	CN	69.9	Male	20	1	1	0.0714	0.1519	0.07	0.0511	0.0732	0.6109
200240850154_R01C01	914	ADNI2	2014-1-22	2014-1-22	4	R01C01	2.00E+11	LMCI	74.4	Male	12	1	1	0.0172	0.1264	0.0889	0.0423	0.1295	0.6371
200240850154_R02C01	914	ADNI2	2015-3-18	2015-3-18	4	R02C01	2.00E+11	LMCI	74.4	Male	12	1	1	0.0177	0.1109	0.0631	0.0399	0.0847	0.7169
200240850154_R03C01	914	ADNIGO	2011-1-6	2011-1-6	4	R03C01	2.00E+11	LMCI	74.4	Male	12	1	0	0.0135	0.1295	0.0877	0.0503	0.1315	0.6343
200240850154_R04C01	130	ADNIGO	2011-4-27	2011-5-3	4	R04C01	2.00E+11	CN	73.1	Male	16	0	0	0.06	0.1706	0.0453	0.0671	0.0721	0.6319
200240850154_R05C01	130	ADNI2	2012-5-10	2012-5-10	4	R05C01	2.00E+11	CN	73.1	Male	16	0	1	0.0743	0.1771	0.0392	0.076	0.082	0.5897
200240850154_R06C01	914	ADNI2	2012-1-5	2012-1-5	4	R06C01	2.00E+11	LMCI	74.4	Male	12	1	1	0.027	0.1291	0.0879	0.0452	0.1432	0.6006
200240850154_R07C01	914	ADNI2	2013-2-7	2013-2-7	4	R07C01	2.00E+11	LMCI	74.4	Male	12	1	1	0.0365	0.1429	0.0923	0.0487	0.1393	0.5935
200240850154_R08C01	130	ADNI2	2013-5-3	2013-5-3	4	R08C01	2.00E+11	CN	73.1	Male	16	0	1	0.0604	0.1604	0.0383	0.0755	0.0968	0.616
200240850172_R02C01	4469	ADNI2	2014-4-16	2014-4-17	5	R02C01	2.00E+11	CN	66.1	Male	19	1	1	0.1006	0.1821	0.0515	0.0494	0.0819	0.5681
200240850172_R06C01	4469	ADNI2	2013-4-11	2013-4-11	5	R06C01	2.00E+11	CN	66.1	Male	19	1	1	0.0883	0.1875	0.0501	0.0578	0.0664	0.5959
200240850172_R07C01	4469	ADNI2	2012-4-18	2012-4-20	5	R07C01	2.00E+11	CN	66.1	Male	19	1	1	0.1336	0.2782	0.0578	0.0658	0.0722	0.4318
200240850180_R01C01	4214	ADNI2	2013-10-16	2013-10-23	4	R01C01	2.00E+11	LMCI	74.2	Male	20	0	1	0.0541	0.2557	0.0978	0.0486	0.0674	0.5116
200240850180_R02C01	4393	ADNI2	2013-12-9	2013-12-11	4	R02C01	2.00E+11	CN	73.5	Male	20	0	1	0.1277	0.4761	0.0425	0.1075	0.0923	0.1936
200240850180_R03C01	4214	ADNI2	2012-10-1	2012-10-1	4	R03C01	2.00E+11	LMCI	74.2	Male	20	0	1	0.0513	0.2045	0.0429	0.0394	0.0608	0.6273
200240850180_R04C01	4214	ADNI2	2011-10-3	2011-10-3	4	R04C01	2.00E+11	LMCI	74.2	Male	20	0	1	0.0354	0.2015	0.0769	0.0373	0.0579	0.6323
200240850180_R06C01	4393	ADNI2	2011-12-20	2012-1-12	4	R06C01	2.00E+11	CN	73.5	Male	20	0	1	0.1426	0.3141	0.0651	0.07	0.0817	0.3732
200240850180_R08C01	4393	ADNI2	2012-11-28	2012-11-28	4	R08C01	2.00E+11	CN	73.5	Male	20	0	1	0.1566	0.3926	0.0511	0.0843	0.0932	0.2684
200240850184_R01C01	4382	ADNI2	2011-12-12	2011-12-21	5	R01C01	2.00E+11	CN	75.9	Female	16	0	1	0.1172	0.163	0.0388	0.058	0.0707	0.5943
200240850184_R02C01	4382	ADNI2	2013-12-13	2013-12-17	5	R02C01	2.00E+11	CN	75.9	Female	16	0	1	0.1187	0.162	0.0416	0.0609	0.0803	0.5726
200240850184_R03C01	4294	ADNI2	2013-11-15	2013-11-19	5	R03C01	2.00E+11	LMCI	75.2	Female	16	1	0	0.0448	0.1522	0.0706	0.0495	0.0727	0.645
200240850184_R04C01	4294	ADNI2	2011-12-15	2011-12-28	5	R04C01	2.00E+11	LMCI	75.2	Female	16	1	0	0.0479	0.1742	0.081	0.0534	0.0966	0.583
200240850184_R05C01	1255	ADNIGO	2011-3-9	2011-3-9	5	R05C01	2.00E+11	LMCI	76.4	Female	16	0	0	0.0442	0.1125	0.1214	0.0638	0.073	0.6405
200240850184_R06C01	4382	ADNI2	2012-11-28	2012-11-28	5	R06C01	2.00E+11	CN	75.9	Female	16	0	1	0.1678	0.2473	0.0614	0.0824	0.1007	0.3828
200240850184_R07C01	4340	ADNI2	2011-12-7	2011-12-14	5	R07C01	2.00E+11	CN	66.7	Female	16	0	1	0.1033	0.1881	0.0284	0.0573	0.0705	0.5982
200240850184_R08C01	4294	ADNI2	2012-11-27	2012-11-27	5	R08C01	2.00E+11	LMCI	75.2	Female	16	1	0	0.0374	0.179	0.0912	0.0546	0.0882	0.607
200240850187_R01C01	8	ADNI2	2013-9-19	2013-9-19	6	R01C01	2.00E+11	CN	84.5	Female	18	0	1	0.1361	0.1457	0.1417	0.1116	0.0927	0.4236
200240850187_R02C01	8	ADNI2	2015-10-29	2015-10-29	6	R02C01	2.00E+11	CN	84.5	Female	18	0	1	0.1603	0.1544	0.0948	0.1362	0.1	0.3752
200240850187_R03C01	8	ADNI2	2011-9-27	2011-9-27	6	R03C01	2.00E+11	CN	84.5	Female	18	0	1	0.1418	0.1195	0.0933	0.1192	0.0992	0.4588
200240850187_R06C01	8	ADNIGO	2010-9-27	2010-9-27	6	R06C01	2.00E+11	CN	84.5	Female	18	0	0	0.132	0.1419	0.0952	0.1139	0.0862	0.4696
200240850187_R07C01	8	ADNI2	2012-9-20	2012-9-20	6	R07C01	2.00E+11	CN	84.5	Female	18	0	1	0.1542	0.151	0.107	0.1328	0.0845	0.3907
200240850188_R02C01	4082	ADNI2	2013-6-17	2013-7-9	6	R02C01	2.00E+11	CN	75.4	Male	17	1	1	0.0429	0.136	0.0505	0.0428	0.0839	0.6899
200240850188_R03C01	4082	ADNI2	2012-8-1	2012-8-1	6	R03C01	2.00E+11	CN	75.4	Male	17	1	1	0.0524	0.1186	0.0459	0.0352	0.0786	0.6998
200240850188_R04C01	4082	ADNI2	2011-7-5	2011-7-5	6	R04C01	2.00E+11	CN	75.4	Male	17	1	1	0.0257	0.1423	0.0538	0.0377	0.068	0.7168
200240850188_R05C01	4354	ADNI2	2012-1-17	2012-1-24	6	R05C01	2.00E+11	LMCI	75.7	Male	14	0	1	0.0715	0.1113	0.0402	0.0346	0.0683	0.7092
200240850188_R07C01	4354	ADNI2	2014-1-14	2014-1-14	6	R07C01	2.00E+11	LMCI	75.7	Male	14	0	1	0.103	0.1144	0.0457	0.0377	0.0931	0.6462
200240850188_R08C01	4354	ADNI2	2013-1-17	2013-1-17	6	R08C01	2.00E+11	LMCI	75.7	Male	14	0	1	0.0714	0.0755	0.0504	0.0339	0.0837	0.7426
200240850189_R01C01	4369	ADNI2	2011-12-5	2011-12-7	1	R01C01	2.00E+11	CN	68.3	Male	20	0	1	0.1494	0.165	0.1189	0.0795	0.0847	0.4489
200240850189_R04C01	4369	ADNI2	2012-12-11	2012-12-11	1	R04C01	2.00E+11	CN	68.3	Male	20	0	1	0.1438	0.1642	0.1314	0.076	0.0923	0.4438
200240850189_R07C01	4369	ADNI2	2013-11-21	2013-11-22	1	R07C01	2.00E+11	CN	68.3	Male	20	0	1	0.1418	0.1578	0.1089	0.0717	0.0908	0.4754
200240850190_R01C01	4636	ADNI2	2014-4-30	2014-4-30	5	R01C01	2.00E+11	LMCI	77.1	Female	16	1	1	0.0352	0.1911	0.1051	0.0583	0.0833	0.5769
200240850190_R02C01	4636	ADNI2	2014-4-30	2014-4-30	5	R02C01	2.00E+11	LMCI	77.1	Female	16	1	1	0.0455	0.1807	0.1035	0.056	0.0873	0.5738
200240850190_R03C01	1016	ADNI2	2012-10-31	2012-10-31	5	R03C01	2.00E+11	CN	78.3	Female	13	0	1	0.1588	0.1822	0.1225	0.0547	0.0823	0.4342
200240850190_R04C01	4636	ADNI2	2013-4-17	2013-4-17	5	R04C01	2.00E+11	LMCI	77.1	Female	16	1	1	0.0638	0.1831	0.079	0.0585	0.0887	0.5603
200240850190_R05C01	1016	ADNIGO	2010-11-10	2010-11-10	5	R05C01	2.00E+11	CN	78.3	Female	13	0	0	0.1672	0.1762	0.0967	0.0441	0.0761	0.4629
200240850190_R06C01	4636	ADNI2	2012-4-17	2012-4-17	5	R06C01	2.00E+11	LMCI	77.1	Female	16	1	1	0.0492	0.2121	0.0611	0.0576	0.0635	0.5959
200240850190_R07C01	1016	ADNI2	2011-11-16	2011-11-16	5	R07C01	2.00E+11	CN	78.3	Female	13	0	1	0.124	0.1369	0.0885	0.0377	0.0624	0.578
200240850190_R08C01	4636	ADNI2	2012-4-17	2012-4-17	5	R08C01	2.00E+11	LMCI	77.1	Female	16	1	1	0.0504	0.1998	0.0748	0.0619	0.0656	0.6064
200240850197_R01C01	4386	ADNI2	2014-1-23	2014-1-28	2	R01C01	2.00E+11	CN	84.7	Female	16	0	1	0.1342	0.1404	0.0823	0.0746	0.0646	0.5607
200240850197_R03C01	4386	ADNI2	2012-1-19	2012-1-26	2	R03C01	2.00E+11	CN	84.7	Female	16	0	1	0.1183	0.0967	0.0874	0.0495	0.0513	0.6296
200240850197_R06C01	4386	ADNI2	2013-1-31	2013-1-31	2	R06C01	2.00E+11	CN	84.7	Female	16	0	1	0.1947	0.2077	0.0861	0.0855	0.0875	0.3736
200240850197_R07C01	557	ADNIGO	2010-10-5	2010-10-5	2	R07C01	2.00E+11	LMCI	72	Male	20	1	0	0.0901	0.0775	0.0801	0.0517	0.0955	0.6587
200242590025_R01C01	4292	ADNI2	2011-12-20	2011-12-20	4	R01C01	2.00E+11	CN	70.9	Male	15	0	1	0.1041	0.1272	0.0838	0.0407	0.0792	0.5948
200242590025_R03C01	4292	ADNI2	2012-12-14	2012-12-14	4	R03C01	2.00E+11	CN	70.9	Male	15	0	1	0.1854	0.2682	0.1081	0.0587	0.1865	0.2202
200242590025_R07C01	4292	ADNI2	2013-9-23	2013-9-30	4	R07C01	2.00E+11	CN	70.9	Male	15	0	1	0.1002	0.1319	0.0777	0.0554	0.1069	0.577
200242590030_R01C01	686	ADNI2	2011-8-9	2011-8-9	2	R01C01	2.00E+11	CN	72	Male	20	0	1	0.0395	0.1364	0.0784	0.0817	0.0952	0.6186
200242590030_R03C01	686	ADNI2	2013-7-29	2013-7-29	2	R03C01	2.00E+11	CN	72	Male	20	0	1	0.0607	0.1771	0.0969	0.1104	0.162	0.4402
200242590030_R04C01	686	ADNI2	2012-7-24	2012-7-24	2	R04C01	2.00E+11	CN	72	Male	20	0	1	0.0525	0.15	0.0892	0.0874	0.1095	0.5622
200242590030_R07C01	1078	ADNIGO	2010-12-20	2010-12-20	2	R07C01	2.00E+11	LMCI	70.6	Male	16	2	0	0.0708	0.1361	0.076	0.0641	0.0765	0.6294
200242590041_R03C01	4516	ADNI2	2013-2-25	2013-2-25	9	R03C01	2.00E+11	CN	71.4	Male	20	0	1	0.0839	0.1816	0.063	0.0583	0.0808	0.5754
200242590041_R06C01	4516	ADNI2	2012-2-27	2012-2-28	9	R06C01	2.00E+11	CN	71.4	Male	20	0	1	0.0853	0.1895	0.0498	0.0513	0.0715	0.5841
200242590041_R07C01	1243	ADNI2	2013-3-5	2013-3-5	9	R07C01	2.00E+11	LMCI	77.3	Male	16	1	1	0.076	0.0896	0.0329	0.0192	0.0578	0.7359
200242590041_R08C01	4516	ADNI2	2014-2-17	2014-2-18	9	R08C01	2.00E+11	CN	71.4	Male	20	0	1	0.0555	0.1879	0.0677	0.0586	0.063	0.6287
200242590055_R01C01	679	ADNI2	2011-7-27	2011-7-27	2	R01C01	2.00E+11	LMCI	62.9	Male	18	0	1	0.0552	0.1939	0.0881	0.0715	0.1003	0.5205
200242590055_R04C01	679	ADNI2	2013-7-29	2013-7-29	2	R04C01	2.00E+11	LMCI	62.9	Male	18	0	1	0.052	0.1881	0.0833	0.06	0.101	0.555
200242590055_R08C01	679	ADNI2	2012-7-18	2012-7-18	2	R08C01	2.00E+11	LMCI	62.9	Male	18	0	1	0.0518	0.2543	0.0822	0.08	0.1138	0.469
200242590056_R01C01	1187	ADNI2	2012-2-9	2012-2-9	2	R01C01	2.00E+11	LMCI	76.4	Male	12	1	1	0.0323	0.1598	0.1046	0.0985	0.0925	0.5613
200242590056_R03C01	4115	ADNI2	2012-10-2	2012-10-2	2	R03C01	2.00E+11	LMCI	67.4	Male	18	0	1	0.0409	0.0967	0.0771	0.0518	0.0731	0.6958
200242590056_R04C01	1187	ADNI2	2014-1-28	2014-1-28	2	R04C01	2.00E+11	LMCI	76.4	Male	12	1	1	0.006	0.0786	0.0373	0.0766	0.0813	0.7613
200242590056_R05C01	4115	ADNI2	2013-9-30	2013-10-11	2	R05C01	2.00E+11	LMCI	67.4	Male	18	0	1	0.0569	0.1436	0.0959	0.0704	0.0776	0.59
200242590056_R06C01	4115	ADNI2	2011-10-5	2011-10-6	2	R06C01	2.00E+11	LMCI	67.4	Male	18	0	1	0.0451	0.1635	0.1212	0.0675	0.0768	0.5493
200242590056_R08C01	1187	ADNI2	2013-2-13	2013-2-13	2	R08C01	2.00E+11	LMCI	76.4	Male	12	1	1	0.0284	0.158	0.1175	0.1019	0.0942	0.5564
200242590060_R02C01	4598	ADNI2	2014-4-21	2014-4-22	4	R02C01	2.00E+11	CN	65.1	Female	20	0	1	0.0817	0.1417	0.0572	0.078	0.0808	0.5906
200242590060_R03C01	4757	ADNI2	2013-6-3	2013-6-3	4	R03C01	2.00E+11	LMCI	63.1	Female	14	2	1	0.0778	0.2076	0.0396	0.035	0.0657	0.6036
200242590060_R06C01	4598	ADNI2	2013-3-28	2013-3-28	4	R06C01	2.00E+11	CN	65.1	Female	20	0	1	0.0225	0.0595	0.0342	0.0468	0.0587	0.8114
200242590060_R07C01	4757	ADNI2	2014-6-25	2014-6-27	4	R07C01	2.00E+11	LMCI	63.1	Female	14	2	1	0.0651	0.1469	0.0438	0.0307	0.0732	0.6716
200242590060_R08C01	4598	ADNI2	2012-4-9	2012-4-9	4	R08C01	2.00E+11	CN	65.1	Female	20	0	1	0.0541	0.1426	0.0754	0.0884	0.0815	0.621
200242590064_R01C01	1004	ADNI2	2011-12-28	2011-12-28	4	R01C01	2.00E+11	LMCI	73.9	Female	12	1	1	0.0189	0.1151	0.0665	0.0335	0.0683	0.7298
200242590064_R02C01	1106	ADNI2	2013-12-5	2014-1-29	4	R02C01	2.00E+11	LMCI	74	Female	18	0	1	0.1232	0.0526	0.0711	0.0467	0.1235	0.6255
200242590064_R03C01	1004	ADNI2	2013-11-20	2013-11-22	4	R03C01	2.00E+11	LMCI	73.9	Female	12	1	1	0.0154	0.1159	0.0708	0.0255	0.0566	0.7232
200242590064_R04C01	1004	ADNI2	2012-11-9	2012-11-9	4	R04C01	2.00E+11	LMCI	73.9	Female	12	1	1	0.008	0.1004	0.0667	0.0235	0.0388	0.7743
200242590064_R05C01	1004	ADNI2	2013-11-20	2013-11-22	4	R05C01	2.00E+11	LMCI	73.9	Female	12	1	1	0.0212	0.1145	0.0689	0.0242	0.0582	0.7238
200242590064_R06C01	1106	ADNI2	2012-12-5	2012-12-5	4	R06C01	2.00E+11	LMCI	74	Female	18	0	1	0.1492	0.0589	0.0656	0.0425	0.1168	0.5962
200242590064_R07C01	1004	ADNI2	2011-12-28	2011-12-28	4	R07C01	2.00E+11	LMCI	73.9	Female	12	1	1	0.011	0.1112	0.0759	0.0354	0.0633	0.7375
200242590064_R08C01	1106	ADNI2	2011-12-6	2012-2-15	4	R08C01	2.00E+11	LMCI	74	Female	18	0	1	0.1107	0.0851	0.0669	0.0528	0.104	0.6386
200242590081_R01C01	4262	ADNI2	2013-10-24	2013-10-24	9	R01C01	2.00E+11	CN	72.8	Female	16	0	1	0.0854	0.1384	0.1213	0.0575	0.0775	0.5512
200242590081_R03C01	4262	ADNI2	2012-10-18	2012-10-18	9	R03C01	2.00E+11	CN	72.8	Female	16	0	1	0.069	0.1126	0.0725	0.0626	0.1154	0.5958
200242590081_R05C01	4189	ADNI2	2012-8-2	2012-8-2	9	R05C01	2.00E+11	LMCI	73.1	Female	15	1	1	0.0522	0.2302	0.0793	0.0544	0.0725	0.5425
200242590081_R07C01	4189	ADNI2	2011-11-15	2011-11-15	9	R07C01	2.00E+11	LMCI	73.1	Female	15	1	1	0.0321	0.2143	0.0795	0.0536	0.0663	0.586
200242590081_R08C01	4189	ADNI2	2013-11-6	2013-11-7	9	R08C01	2.00E+11	LMCI	73.1	Female	15	1	1	0.0473	0.2822	0.1123	0.075	0.088	0.4585
200242590095_R01C01	4187	ADNI2	2011-8-25	2011-8-25	2	R01C01	2.00E+11	LMCI	62	Male	16	0	1	0.0123	0.1923	0.0801	0.0572	0.0919	0.6086
200242590095_R02C01	4384	ADNI2	2013-2-12	2013-2-12	2	R02C01	2.00E+11	CN	62.3	Male	18	0	1	0.0283	0.1511	0.0487	0.0448	0.0731	0.6973
200242590095_R03C01	4187	ADNI2	2012-8-30	2012-8-30	2	R03C01	2.00E+11	LMCI	62	Male	16	0	1	0.0297	0.1655	0.0417	0.0505	0.0991	0.6492
200242590095_R04C01	4384	ADNI2	2014-2-5	2014-2-20	2	R04C01	2.00E+11	CN	62.3	Male	18	0	1	0.0321	0.1798	0.0733	0.0551	0.0946	0.6295
200242590095_R05C01	4384	ADNI2	2012-2-7	2012-2-9	2	R05C01	2.00E+11	CN	62.3	Male	18	0	1	0.0364	0.1701	0.0871	0.0541	0.0853	0.6237
200242590095_R06C01	4715	ADNI2	2013-6-6	2013-6-6	2	R06C01	2.00E+11	LMCI	56.7	Female	18	0	1	0.0849	0.1621	0.0704	0.0958	0.0823	0.5806
200242590095_R07C01	4187	ADNI2	2013-9-4	2013-9-9	2	R07C01	2.00E+11	LMCI	62	Male	16	0	1	0.0261	0.1898	0.058	0.0535	0.0946	0.6248
200242590095_R08C01	4715	ADNI2	2014-6-2	2014-6-3	2	R08C01	2.00E+11	LMCI	56.7	Female	18	0	1	0.102	0.1386	0.0696	0.0799	0.0791	0.5898
200242590111_R01C01	4320	ADNI2	2013-12-6	2013-12-13	2	R01C01	2.00E+11	CN	70.7	Female	12	0	1	0.0424	0.1708	0.0967	0.0701	0.0834	0.5812
200242590111_R02C01	908	ADNI2	2013-1-23	2013-1-23	2	R02C01	2.00E+11	LMCI	62.9	Female	16	0	1	0.0873	0.1773	0.0941	0.0673	0.0845	0.5448
200242590111_R03C01	4320	ADNI2	2011-12-8	2011-12-22	2	R03C01	2.00E+11	CN	70.7	Female	12	0	1	0.0388	0.1389	0.0923	0.0661	0.1081	0.6031
200242590111_R04C01	1271	ADNI2	2011-3-30	2011-4-4	2	R04C01	2.00E+11	LMCI	71.2	Male	16	1	1	0.0446	0.087	0.0681	0.0508	0.1058	0.6935
200242590111_R05C01	4320	ADNI2	2013-2-22	2013-2-22	2	R05C01	2.00E+11	CN	70.7	Female	12	0	1	0.0283	0.1727	0.0809	0.0736	0.0959	0.5973
200242590111_R06C01	908	ADNI2	2014-1-6	2014-1-9	2	R06C01	2.00E+11	LMCI	62.9	Female	16	0	1	0.062	0.1343	0.0804	0.068	0.087	0.6286
200242590111_R07C01	908	ADNI2	2015-1-7	2015-1-7	2	R07C01	2.00E+11	LMCI	62.9	Female	16	0	1	0.0989	0.1002	0.0825	0.0618	0.0829	0.6325
200242590111_R08C01	625	ADNIGO	2010-10-7	2010-10-7	2	R08C01	2.00E+11	LMCI	75.9	Male	6	0	0	0.0594	0.1167	0.0245	0.1561	0.0634	0.5789
200242590121_R01C01	985	ADNI2	2011-11-17	2011-11-17	2	R01C01	2.00E+11	CN	81.6	Male	14	1	1	0.0555	0.0747	0.1	0.1633	0.092	0.5592
200242590121_R02C01	985	ADNIGO	2010-11-12	2010-11-30	2	R02C01	2.00E+11	CN	81.6	Male	14	1	0	0.0602	0.0693	0.1058	0.099	0.0956	0.6068
200242590121_R03C01	230	ADNI2	2012-1-5	2012-1-6	2	R03C01	2.00E+11	CN	80	Male	20	0	1	0.1538	0.1121	0.0846	0.0483	0.1061	0.5339
200242590121_R04C01	230	ADNI2	2014-1-14	2014-1-14	2	R04C01	2.00E+11	CN	80	Male	20	0	1	0.0671	0.1023	0.0552	0.0381	0.0642	0.6977
200242590121_R05C01	985	ADNI2	2012-10-19	2012-10-19	2	R05C01	2.00E+11	CN	81.6	Male	14	1	1	0.062	0.0786	0.0927	0.1779	0.0996	0.5147
200242590121_R06C01	230	ADNI2	2012-1-5	2012-1-6	2	R06C01	2.00E+11	CN	80	Male	20	0	1	0.1451	0.1156	0.0924	0.0521	0.1088	0.5249
200242590121_R07C01	230	ADNI2	2014-1-14	2014-1-14	2	R07C01	2.00E+11	CN	80	Male	20	0	1	0.0634	0.1057	0.0553	0.0392	0.0612	0.7059
200242590121_R08C01	230	ADNI2	2013-1-29	2013-1-29	2	R08C01	2.00E+11	CN	80	Male	20	0	1	0.1306	0.1532	0.0763	0.0508	0.1041	0.5263
200242590131_R04C01	697	ADNI2	2011-9-27	2011-9-27	4	R04C01	2.00E+11	LMCI	86.8	Male	17	0	1	0.031	0.1221	0.1342	0.0407	0.0768	0.6317
200250830105_R04C01	637	ADNI2	2012-7-9	2012-7-9	4	R04C01	2.00E+11	CN	76.1	Female	16	0	1	0.0348	0.1056	0.0552	0.0538	0.074	0.7037
200250830105_R05C01	637	ADNI2	2011-8-22	2011-8-22	4	R05C01	2.00E+11	CN	76.1	Female	16	0	1	0.0337	0.0909	0.0566	0.0462	0.0727	0.736
200250830105_R06C01	637	ADNI2	2013-7-29	2013-7-29	4	R06C01	2.00E+11	CN	76.1	Female	16	0	1	0.0481	0.1124	0.0695	0.0567	0.117	0.6347
200250830130_R01C01	1030	ADNIGO	2010-12-7	2010-12-7	4	R01C01	2.00E+11	LMCI	67.4	Male	20	0	0	0.0577	0.2518	0.0545	0.0384	0.0852	0.5548
200250830130_R02C01	1030	ADNI2	2012-11-2	2012-11-5	4	R02C01	2.00E+11	LMCI	67.4	Male	20	0	1	0.0731	0.2482	0.0576	0.0447	0.08	0.5404
200250830130_R04C01	1030	ADNI2	2011-11-14	2011-11-14	4	R04C01	2.00E+11	LMCI	67.4	Male	20	0	1	0.056	0.1989	0.0555	0.0484	0.0786	0.6098
200250830131_R01C01	4346	ADNI2	2014-12-18	2015-1-8	4	R01C01	2.00E+11	LMCI	71.3	Male	18	2	1	0.0464	0.1802	0.0356	0.0673	0.1258	0.5955
200250830131_R02C01	545	ADNI2	2013-6-14	2013-6-14	4	R02C01	2.00E+11	CN	71.8	Male	19	0	1	0.2179	0.1803	0.0819	0.0446	0.065	0.4303
200250830131_R03C01	4346	ADNI2	2013-11-21	2013-11-22	4	R03C01	2.00E+11	LMCI	71.3	Male	18	2	1	0.0295	0.1618	0.043	0.0491	0.1169	0.6332
200250830131_R04C01	4346	ADNI2	2012-11-30	2012-11-30	4	R04C01	2.00E+11	LMCI	71.3	Male	18	2	1	0.0987	0.3263	0.0685	0.0785	0.1802	0.2794
200250830131_R05C01	925	ADNIGO	2010-11-5	2010-11-10	4	R05C01	2.00E+11	LMCI	74.4	Male	12	0	0	0.0522	0.1789	0.0637	0.0505	0.0819	0.5995
200250830131_R06C01	545	ADNI2	2014-7-15	2014-7-15	4	R06C01	2.00E+11	CN	71.8	Male	19	0	1	0.1466	0.1391	0.0689	0.0505	0.0458	0.5948
200250830131_R07C01	925	ADNI2	2012-11-14	2012-11-14	4	R07C01	2.00E+11	LMCI	74.4	Male	12	0	0	0.0323	0.1324	0.0569	0.0426	0.0719	0.6912
200250830131_R08C01	4346	ADNI2	2011-11-28	2011-11-28	4	R08C01	2.00E+11	LMCI	71.3	Male	18	2	1	0.018	0.1841	0.0394	0.0576	0.0743	0.6823
200298840001_R01C01	142	ADNIGO	2010-12-20	2010-12-20	8	R01C01	2.00E+11	LMCI	79.2	Male	14	1	0	0.0473	0.1822	0.0983	0.0682	0.1055	0.5261
200298840001_R05C01	4474	ADNI2	2012-1-24	2012-2-3	8	R05C01	2.00E+11	CN	85.6	Male	18	0	1	0.0287	0.1514	0.0921	0.04	0.0852	0.6172
200298840001_R06C01	4474	ADNI2	2012-8-1	2012-8-1	8	R06C01	2.00E+11	CN	85.6	Male	18	0	1	0.032	0.1363	0.1123	0.041	0.0948	0.5855
200298840001_R07C01	142	ADNI2	2012-3-22	2012-3-22	8	R07C01	2.00E+11	LMCI	79.2	Male	14	1	1	0.0697	0.1682	0.1363	0.0643	0.1005	0.4823
200298840001_R08C01	142	ADNI2	2013-2-7	2013-2-7	8	R08C01	2.00E+11	LMCI	79.2	Male	14	1	1	0.0751	0.1716	0.1554	0.064	0.0978	0.4622
200298840004_R01C01	914	ADNI2	2014-1-22	2014-1-22	7	R01C01	2.00E+11	LMCI	74.4	Male	12	1	1	0.0153	0.1232	0.0921	0.0454	0.1337	0.6433
200298840004_R02C01	4060	ADNI2	2012-6-19	2012-6-19	7	R02C01	2.00E+11	CN	84.4	Male	18	0	1	0.0335	0.2271	0.0307	0.0394	0.1012	0.618
200298840004_R03C01	501	ADNI2	2015-9-16	2015-9-16	7	R03C01	2.00E+11	LMCI	77.9	Male	13	0	0	0.1172	0.1807	0.0675	0.0279	0.1246	0.5198
200298840004_R04C01	501	ADNI2	2014-7-2	2014-7-2	7	R04C01	2.00E+11	LMCI	77.9	Male	13	0	0	0.0953	0.176	0.0807	0.0457	0.1162	0.539
200298840004_R05C01	914	ADNI2	2013-2-7	2013-2-7	7	R05C01	2.00E+11	LMCI	74.4	Male	12	1	1	0.0368	0.1385	0.0931	0.0475	0.1314	0.6045
200298840004_R06C01	4060	ADNI2	2011-6-15	2011-6-22	7	R06C01	2.00E+11	CN	84.4	Male	18	0	1	0.0223	0.1604	0.0294	0.0345	0.076	0.726
200298840004_R07C01	501	ADNI2	2013-4-22	2013-4-22	7	R07C01	2.00E+11	LMCI	77.9	Male	13	0	0	0.074	0.1494	0.0616	0.0369	0.102	0.6206
200298840004_R08C01	4060	ADNI2	2013-6-24	2013-6-17	7	R08C01	2.00E+11	CN	84.4	Male	18	0	1	0.0161	0.0866	0.0291	0.0294	0.054	0.8302
200298840005_R02C01	106	ADNI2	2015-2-4	2015-2-25	7	R02C01	2.00E+11	CN	73.2	Female	15	0	1	0.0401	0.1527	0.1482	0.0387	0.0926	0.5775
200298840005_R04C01	4213	ADNI2	2012-9-20	2012-9-20	7	R04C01	2.00E+11	CN	78	Female	14	0	1	0.0674	0.2403	0.1129	0.0588	0.081	0.477
200298840005_R05C01	4213	ADNI2	2011-9-13	2011-9-13	7	R05C01	2.00E+11	CN	78	Female	14	0	1	0.0691	0.2138	0.1303	0.0699	0.0757	0.4869
200298840005_R06C01	4213	ADNI2	2013-9-12	2013-9-12	7	R06C01	2.00E+11	CN	78	Female	14	0	1	0.0586	0.2232	0.0987	0.0808	0.0885	0.5098
200298840005_R08C01	106	ADNI2	2014-1-28	2014-1-28	7	R08C01	2.00E+11	CN	73.2	Female	15	0	1	0.0387	0.1426	0.1266	0.049	0.0902	0.6197
200298840007_R01C01	887	ADNI2	2012-10-24	2012-10-25	7	R01C01	2.00E+11	LMCI	73.7	Female	8	1	1	0.2481	0.139	0.1102	0.0601	0.0884	0.3974
200298840007_R02C01	887	ADNI2	2012-10-24	2012-10-25	7	R02C01	2.00E+11	LMCI	73.7	Female	8	1	1	0.2245	0.1439	0.1309	0.0632	0.0877	0.3847
200298840007_R03C01	887	ADNIGO	2010-9-27	2010-9-27	7	R03C01	2.00E+11	LMCI	73.7	Female	8	1	0	0.1593	0.1772	0.0984	0.0674	0.0849	0.4587
200298840007_R06C01	887	ADNIGO	2010-9-27	2010-9-27	7	R06C01	2.00E+11	LMCI	73.7	Female	8	1	0	0.1708	0.162	0.0889	0.0663	0.0894	0.4719
200298840007_R07C01	887	ADNI2	2011-10-4	2011-10-4	7	R07C01	2.00E+11	LMCI	73.7	Female	8	1	1	0.1193	0.1142	0.0544	0.052	0.0725	0.6351
200298840008_R01C01	4138	ADNI2	2012-10-10	2012-10-10	2	R01C01	2.00E+11	LMCI	88.4	Female	14	0	1	0.0168	0.2176	0.0981	0.0698	0.0835	0.5881
200298840008_R05C01	4086	ADNI2	2013-8-6	2013-8-6	2	R05C01	2.00E+11	CN	81.8	Male	20	0	1	0.1342	0.1786	0.0872	0.033	0.1149	0.4778
200298840008_R06C01	4433	ADNI2	2012-4-17	2012-4-18	2	R06C01	2.00E+11	CN	76.8	Female	16	1	1	0.1157	0.1916	0.066	0.0532	0.11	0.5156
200298840008_R07C01	4086	ADNI2	2011-7-12	2011-7-12	2	R07C01	2.00E+11	CN	81.8	Male	20	0	1	0.123	0.1734	0.0717	0.042	0.111	0.5198
200298840008_R08C01	4086	ADNI2	2012-7-9	2012-7-9	2	R08C01	2.00E+11	CN	81.8	Male	20	0	1	0.0711	0.1357	0.0705	0.0402	0.1029	0.6361
200298840009_R01C01	4432	ADNI2	2012-2-24	2012-2-24	6	R01C01	2.00E+11	LMCI	61.6	Male	14	0	1	0.1308	0.1723	0.0746	0.0566	0.0739	0.5362
200298840009_R02C01	4432	ADNI2	2012-8-31	2012-8-31	6	R02C01	2.00E+11	LMCI	61.6	Male	14	0	1	0.1692	0.2604	0.116	0.0644	0.0996	0.3281
200298840009_R03C01	4028	ADNI2	2013-5-7	2013-5-6	6	R03C01	2.00E+11	CN	63.5	Female	18	0	1	0.0566	0.2813	0.0647	0.1155	0.0588	0.4773
200298840009_R04C01	4028	ADNI2	2012-5-7	2012-5-7	6	R04C01	2.00E+11	CN	63.5	Female	18	0	1	0.0524	0.2386	0.0648	0.1154	0.0659	0.5168
200298840009_R07C01	4028	ADNI2	2011-5-23	2011-5-23	6	R07C01	2.00E+11	CN	63.5	Female	18	0	1	0.0532	0.2617	0.0665	0.1115	0.0792	0.5002
200298840010_R01C01	1097	ADNI2	2013-1-31	2013-1-31	8	R01C01	2.00E+11	LMCI	73	Male	18	0	1	0.0286	0.1534	0.1712	0.0509	0.09	0.5028
200298840010_R02C01	1097	ADNI2	2012-1-10	2012-1-10	8	R02C01	2.00E+11	LMCI	73	Male	18	0	1	0.0609	0.121	0.156	0.0502	0.1008	0.4903
200298840010_R03C01	4426	ADNI2	2012-1-30	2012-1-30	8	R03C01	2.00E+11	LMCI	77.2	Male	16	0	1	0	0.1086	0.1058	0.033	0.076	0.6441
200298840010_R04C01	668	ADNI2	2011-9-7	2011-9-7	8	R04C01	2.00E+11	LMCI	73.5	Male	12	0	1	0.0253	0.155	0.1192	0.0579	0.0756	0.5483
200298840010_R05C01	1097	ADNIGO	2010-12-20	2011-1-11	8	R05C01	2.00E+11	LMCI	73	Male	18	0	0	0.0932	0.1327	0.1826	0.0422	0.122	0.3836
200298840010_R06C01	668	ADNIGO	2010-9-9	2010-9-9	8	R06C01	2.00E+11	LMCI	73.5	Male	12	0	0	0.034	0.1975	0.1255	0.0507	0.0723	0.4921
200298840010_R07C01	1097	ADNIGO	2010-12-20	2011-1-11	8	R07C01	2.00E+11	LMCI	73	Male	18	0	0	0.1156	0.1426	0.1637	0.0571	0.1232	0.3993
200298840010_R08C01	1097	ADNI2	2013-1-31	2013-1-31	8	R08C01	2.00E+11	LMCI	73	Male	18	0	1	0.0702	0.1326	0.1668	0.0542	0.0989	0.4851
200298840011_R01C01	4270	ADNI2	2012-11-13	2012-11-13	8	R01C01	2.00E+11	CN	74.6	Female	16	1	1	0.1032	0.1413	0.1114	0.0619	0.072	0.5059
200298840011_R03C01	4270	ADNI2	2013-11-12	2013-11-12	8	R03C01	2.00E+11	CN	74.6	Female	16	1	1	0.1225	0.1639	0.1349	0.061	0.0613	0.4353
200298840011_R05C01	4270	ADNI2	2011-11-1	2011-11-1	8	R05C01	2.00E+11	CN	74.6	Female	16	1	1	0.1107	0.1688	0.1331	0.0574	0.0729	0.462
200298840011_R06C01	4270	ADNI2	2013-11-12	2013-11-12	8	R06C01	2.00E+11	CN	74.6	Female	16	1	1	0.1208	0.1843	0.1219	0.0547	0.0618	0.4541
200298840011_R08C01	4270	ADNI2	2011-11-1	2011-11-1	8	R08C01	2.00E+11	CN	74.6	Female	16	1	1	0.0703	0.1635	0.1574	0.0647	0.0768	0.4531
200298840013_R01C01	1098	ADNI2	2012-11-30	2012-12-7	7	R01C01	2.00E+11	CN	72	Female	15	1	1	0.0842	0.3301	0.089	0.088	0.1027	0.3621
200298840013_R02C01	1098	ADNI2	2011-11-16	2011-11-16	7	R02C01	2.00E+11	CN	72	Female	15	1	1	0.0413	0.1603	0.0696	0.043	0.0687	0.6636
200298840013_R04C01	1098	ADNI2	2013-12-11	2013-12-11	7	R04C01	2.00E+11	CN	72	Female	15	1	1	0.0948	0.3665	0.0666	0.0842	0.1153	0.3319
200298840013_R06C01	1098	ADNIGO	2010-11-10	2010-11-10	7	R06C01	2.00E+11	CN	72	Female	15	1	0	0.05	0.2271	0.0931	0.0553	0.0794	0.5467
200298840013_R07C01	1098	ADNI2	2014-12-10	2014-12-10	7	R07C01	2.00E+11	CN	72	Female	15	1	1	0.0468	0.2113	0.1037	0.0818	0.0821	0.549
200298840014_R02C01	4218	ADNI2	2012-10-2	2012-10-2	8	R02C01	2.00E+11	CN	80.7	Male	16	0	1	0.1612	0.1171	0.1335	0.0288	0.0868	0.4777
200298840014_R03C01	4218	ADNI2	2013-9-9	2013-9-9	8	R03C01	2.00E+11	CN	80.7	Male	16	0	1	0.137	0.0978	0.1203	0.0225	0.0349	0.5716
200298840014_R04C01	698	ADNI2	2014-10-15	2014-10-15	8	R04C01	2.00E+11	LMCI	74.3	Male	18	1	1	0.0652	0.1419	0.0876	0.0449	0.0923	0.5873
200298840014_R05C01	4218	ADNI2	2012-3-23	2012-3-23	8	R05C01	2.00E+11	CN	80.7	Male	16	0	1	0.1664	0.1079	0.1325	0.0446	0.0874	0.4661
200298840014_R06C01	120	ADNIGO	2011-2-7	2011-2-7	8	R06C01	2.00E+11	CN	72	Male	20	1	0	0.0284	0.1632	0.0885	0.0602	0.0745	0.6035
200298840014_R07C01	698	ADNI2	2013-9-5	2013-9-5	8	R07C01	2.00E+11	LMCI	74.3	Male	18	1	1	0.0561	0.1452	0.0841	0.0418	0.1018	0.5885
200298840014_R08C01	4218	ADNI2	2011-9-26	2011-9-26	8	R08C01	2.00E+11	CN	80.7	Male	16	0	1	0.1447	0.1084	0.1372	0.0386	0.0679	0.5282
200298840016_R01C01	4050	ADNI2	2011-6-21	2011-6-21	7	R01C01	2.00E+11	CN	77	Male	19	0	1	0.0528	0.2144	0.0482	0.0518	0.0731	0.617
200298840016_R03C01	4050	ADNI2	2012-6-20	2012-6-20	7	R03C01	2.00E+11	CN	77	Male	19	0	1	0.0457	0.258	0.0592	0.043	0.0936	0.5527
200298840016_R04C01	4050	ADNI2	2013-6-25	2013-7-31	7	R04C01	2.00E+11	CN	77	Male	19	0	1	0.0307	0.2426	0.0352	0.0449	0.0833	0.6159
200298840016_R06C01	4928	ADNI2	2012-9-14	2012-9-26	7	R06C01	2.00E+11	LMCI	77.8	Male	16	1	1	0.0648	0.1286	0.0946	0.0607	0.0806	0.6033
200298840016_R08C01	4928	ADNI2	2013-11-20	2013-11-20	7	R08C01	2.00E+11	LMCI	77.8	Male	16	1	1	0.0268	0.0898	0.0687	0.0522	0.0673	0.7356
200298840017_R04C01	416	ADNI2	2013-12-2	2013-12-12	8	R04C01	2.00E+11	CN	75.6	Female	14	0	1	0	0.0657	0.0846	0.0552	0.0633	0.718
200298840017_R08C01	416	ADNI2	2012-12-13	2012-12-13	8	R08C01	2.00E+11	CN	75.6	Female	14	0	1	0.0059	0.0953	0.1334	0.0649	0.0782	0.651
200298840019_R01C01	4611	ADNI2	2013-4-1	2013-4-1	7	R01C01	2.00E+11	LMCI	66.9	Male	18	1	1	0.0574	0.1929	0.0915	0.0484	0.0955	0.5458
200298840019_R02C01	1169	ADNI2	2013-2-4	2013-2-4	7	R02C01	2.00E+11	CN	72.2	Female	18	0	1	0.061	0.1167	0.047	0.0567	0.0941	0.6523
200298840019_R03C01	1169	ADNIGO	2011-1-19	2011-1-19	7	R03C01	2.00E+11	CN	72.2	Female	18	0	0	0.0354	0.119	0.0483	0.0639	0.0789	0.6909
200298840019_R04C01	1169	ADNI2	2012-2-2	2012-2-6	7	R04C01	2.00E+11	CN	72.2	Female	18	0	1	0.0579	0.1385	0.0598	0.0725	0.0922	0.6191
200298840019_R05C01	4902	ADNI2	2014-9-15	2014-9-15	7	R05C01	2.00E+11	LMCI	75.3	Female	15	1	1	0.0362	0.1869	0.105	0.067	0.0633	0.5835
200298840019_R06C01	4611	ADNI2	2014-5-19	2014-5-20	7	R06C01	2.00E+11	LMCI	66.9	Male	18	1	1	0.086	0.2812	0.0914	0.0573	0.1008	0.4189
200298840019_R07C01	4611	ADNI2	2012-4-9	2012-4-10	7	R07C01	2.00E+11	LMCI	66.9	Male	18	1	1	0.0435	0.1662	0.0588	0.0435	0.0743	0.6467
200298840019_R08C01	4902	ADNI2	2013-9-10	2013-9-10	7	R08C01	2.00E+11	LMCI	75.3	Female	15	1	1	0.0266	0.1866	0.0937	0.0671	0.0674	0.6173
200298840020_R01C01	4577	ADNI2	2012-10-3	2012-10-3	8	R01C01	2.00E+11	CN	84.7	Male	20	2	1	0.0656	0.1742	0.144	0.0988	0.1574	0.397
200298840020_R02C01	4577	ADNI2	2012-3-28	2012-3-28	8	R02C01	2.00E+11	CN	84.7	Male	20	2	1	0.0823	0.2107	0.15	0.1356	0.126	0.342
200298840020_R03C01	558	ADNI2	2011-7-6	2011-7-6	8	R03C01	2.00E+11	CN	79.8	Male	19	0	1	0	0.0837	0.09	0.0376	0.0813	0.7098
200298840020_R05C01	558	ADNI2	2012-8-13	2012-8-13	8	R05C01	2.00E+11	CN	79.8	Male	19	0	1	0.0043	0.1083	0.09	0.048	0.1004	0.6651
200298840020_R07C01	558	ADNIGO	2010-7-20	2010-7-20	8	R07C01	2.00E+11	CN	79.8	Male	19	0	0	0	0.132	0.0839	0.051	0.1048	0.6418
200298840021_R05C01	4119	ADNI2	2013-7-31	2013-7-31	7	R05C01	2.00E+11	CN	79.3	Male	20	0	0	0.053	0.1197	0.0838	0.0298	0.0967	0.6394
200298840021_R06C01	4119	ADNI2	2011-8-18	2011-8-29	7	R06C01	2.00E+11	CN	79.3	Male	20	0	0	0.0547	0.1033	0.0643	0.0207	0.0458	0.7299
200298840021_R08C01	4119	ADNI2	2012-8-28	2012-8-28	7	R08C01	2.00E+11	CN	79.3	Male	20	0	0	0.039	0.0959	0.0639	0.0275	0.0863	0.7216
200298840023_R03C01	926	ADNI2	2013-1-10	2013-1-11	8	R03C01	2.00E+11	CN	71.4	Female	16	0	1	0.0018	0.187	0.0943	0.0482	0.0819	0.601
200298840023_R04C01	926	ADNIGO	2010-10-27	2010-10-27	8	R04C01	2.00E+11	CN	71.4	Female	16	0	0	0	0.1148	0.0758	0.0482	0.0538	0.7271
200298840023_R08C01	926	ADNI2	2011-11-17	2011-11-17	8	R08C01	2.00E+11	CN	71.4	Female	16	0	1	0	0.0727	0.0991	0.0366	0.0536	0.7528
200298840025_R01C01	4208	ADNI2	2012-9-12	2012-9-12	8	R01C01	2.00E+11	CN	78.2	Male	20	0	1	0.1894	0.0933	0.1049	0.057	0.1036	0.4812
200298840025_R04C01	4208	ADNI2	2011-9-19	2011-9-19	8	R04C01	2.00E+11	CN	78.2	Male	20	0	1	0.073	0.0717	0.0939	0.0414	0.0709	0.6574
200298840025_R06C01	4208	ADNI2	2013-9-11	2013-9-11	8	R06C01	2.00E+11	CN	78.2	Male	20	0	1	0.1218	0.0932	0.1183	0.0541	0.0853	0.5373
200298840026_R03C01	4277	ADNI2	2012-11-1	2012-11-1	7	R03C01	2.00E+11	CN	71.4	Female	18	0	1	0.0855	0.2136	0.0873	0.0768	0.0661	0.5369
200298840026_R07C01	4277	ADNI2	2013-10-31	2013-10-31	7	R07C01	2.00E+11	CN	71.4	Female	18	0	1	0.0996	0.2559	0.1028	0.0811	0.0833	0.4319
200298840028_R01C01	4308	ADNI2	2014-4-9	2014-4-30	7	R01C01	2.00E+11	CN	74	Male	16	0	1	0.1438	0.1181	0.106	0.059	0.108	0.5121
200298840028_R03C01	4308	ADNI2	2013-2-11	2013-2-11	7	R03C01	2.00E+11	CN	74	Male	16	0	1	0.1384	0.0978	0.0674	0.0429	0.1068	0.586
200298840028_R06C01	4308	ADNI2	2012-2-27	2012-2-27	7	R06C01	2.00E+11	CN	74	Male	16	0	1	0.1706	0.1031	0.0884	0.048	0.0905	0.5368
200298840029_R02C01	978	ADNI2	2011-11-7	2011-11-7	7	R02C01	2.00E+11	LMCI	73.1	Male	12	1	1	0.0528	0.0939	0.0448	0.0311	0.1126	0.6851
200298840029_R03C01	1414	ADNIGO	2010-8-18	2010-8-25	7	R03C01	2.00E+11	LMCI	74.3	Male	18	1	0	0.0468	0.0981	0.061	0.0531	0.1067	0.6669
200298840029_R05C01	1414	ADNI2	2012-8-21	2012-9-5	7	R05C01	2.00E+11	LMCI	74.3	Male	18	1	1	0.0344	0.0266	0.0527	0.0397	0.0548	0.8197
200298840029_R06C01	978	ADNIGO	2010-11-11	2010-11-11	7	R06C01	2.00E+11	LMCI	73.1	Male	12	1	0	0.058	0.0754	0.0405	0.0212	0.0989	0.717
200298840029_R07C01	978	ADNI2	2012-11-12	2012-11-12	7	R07C01	2.00E+11	LMCI	73.1	Male	12	1	1	0.0623	0.0773	0.0376	0.0252	0.1193	0.7004
200298840031_R01C01	702	ADNI2	2011-8-29	2011-8-29	6	R01C01	2.00E+11	LMCI	85	Male	16	1	1	0.1061	0.1063	0.0686	0.054	0.0766	0.6293
200298840031_R02C01	4121	ADNI2	2015-9-21	2015-9-21	6	R02C01	2.00E+11	CN	89	Male	16	0	1	0.0612	0.0877	0.0389	0.0383	0.0864	0.7188
200298840031_R03C01	702	ADNI2	2013-4-15	2013-4-15	6	R03C01	2.00E+11	LMCI	85	Male	16	1	1	0.1231	0.091	0.0736	0.0454	0.0888	0.6066
200298840031_R04C01	4121	ADNI2	2012-8-13	2012-8-13	6	R04C01	2.00E+11	CN	89	Male	16	0	1	0.0448	0.1163	0.1058	0.0329	0.0967	0.6252
200298840031_R05C01	4121	ADNI2	2013-8-8	2013-8-8	6	R05C01	2.00E+11	CN	89	Male	16	0	1	0.1105	0.1465	0.0908	0.0503	0.096	0.5506
200298840031_R06C01	514	ADNI2	2011-6-8	2011-6-8	6	R06C01	2.00E+11	LMCI	80.7	Male	20	0	1	0.0648	0.0956	0.0669	0.1608	0.0896	0.5406
200298840031_R07C01	702	ADNIGO	2010-8-31	2010-8-31	6	R07C01	2.00E+11	LMCI	85	Male	16	1	0	0.1195	0.1035	0.0853	0.0455	0.0856	0.5954
200298840031_R08C01	4121	ADNI2	2011-8-8	2011-8-8	6	R08C01	2.00E+11	CN	89	Male	16	0	1	0.021	0.1231	0.0772	0.0373	0.0928	0.6897
200298840032_R01C01	4372	ADNI2	2013-12-10	2013-12-10	6	R01C01	2.00E+11	CN	70	Female	18	0	1	0.0666	0.3178	0.0757	0.0856	0.1292	0.3711
200298840032_R02C01	4372	ADNI2	2012-12-10	2012-12-10	6	R02C01	2.00E+11	CN	70	Female	18	0	1	0.0431	0.2182	0.0451	0.0665	0.0717	0.603
200298840032_R03C01	4815	ADNI2	2013-8-23	2013-8-23	6	R03C01	2.00E+11	LMCI	69.8	Female	12	2	1	0.1123	0.1577	0.0429	0.0416	0.1081	0.5784
200298840032_R04C01	4590	ADNI2	2012-3-26	2012-3-26	6	R04C01	2.00E+11	LMCI	60.2	Female	16	0	1	0.1155	0.2794	0.0772	0.1283	0.0941	0.3723
200298840032_R05C01	4590	ADNI2	2013-3-25	2013-3-25	6	R05C01	2.00E+11	LMCI	60.2	Female	16	0	1	0.1118	0.2232	0.0699	0.1103	0.0927	0.4411
200298840032_R06C01	4590	ADNI2	2014-3-10	2014-3-10	6	R06C01	2.00E+11	LMCI	60.2	Female	16	0	1	0.0718	0.1865	0.0942	0.0901	0.0798	0.5306
200298840032_R07C01	4372	ADNI2	2011-12-7	2011-12-7	6	R07C01	2.00E+11	CN	70	Female	18	0	1	0.0245	0.1663	0.072	0.0583	0.0738	0.6476
200298840032_R08C01	4815	ADNI2	2014-8-29	2014-9-2	6	R08C01	2.00E+11	LMCI	69.8	Female	12	2	1	0.1672	0.2755	0.1008	0.0743	0.1707	0.2822
200298840034_R02C01	413	ADNI2	2012-5-15	2012-5-15	8	R02C01	2.00E+11	CN	76.3	Female	16	0	1	0.066	0.2558	0.1089	0.0579	0.0696	0.4549
200298840034_R05C01	413	ADNI2	2013-5-14	2013-5-16	8	R05C01	2.00E+11	CN	76.3	Female	16	0	1	0.0314	0.2931	0.1106	0.0597	0.0726	0.4346
200298840035_R01C01	4746	ADNI2	2014-6-26	2014-6-26	6	R01C01	2.00E+11	LMCI	71.2	Female	16	0	1	0.0631	0.1922	0.0667	0.0776	0.1063	0.559
200298840035_R03C01	4503	ADNI2	2014-4-10	2014-3-6	6	R03C01	2.00E+11	CN	71.7	Female	19	0	1	0.0614	0.3701	0.0866	0.0844	0.0898	0.3731
200298840035_R05C01	4746	ADNI2	2015-8-27	2015-8-27	6	R05C01	2.00E+11	LMCI	71.2	Female	16	0	1	0.0934	0.1706	0.066	0.0642	0.1054	0.5495
200298840035_R06C01	4503	ADNI2	2013-2-28	2013-2-28	6	R06C01	2.00E+11	CN	71.7	Female	19	0	1	0.0556	0.3732	0.0896	0.0781	0.0893	0.3742
200298840035_R08C01	4503	ADNI2	2012-3-15	2012-3-21	6	R08C01	2.00E+11	CN	71.7	Female	19	0	1	0.0627	0.3378	0.0729	0.0875	0.0836	0.4262
200298840038_R03C01	4276	ADNI2	2013-10-22	2013-10-22	17	R03C01	2.00E+11	CN	73.9	Female	12	1	1	0.1601	0.0585	0.0626	0.0392	0.0799	0.606
200298840038_R06C01	4276	ADNI2	2011-10-20	2011-11-10	17	R06C01	2.00E+11	CN	73.9	Female	12	1	1	0.1898	0.0938	0.0782	0.0661	0.1198	0.4766
200298840038_R07C01	4276	ADNI2	2012-10-22	2012-10-22	17	R07C01	2.00E+11	CN	73.9	Female	12	1	1	0.2778	0.137	0.0734	0.0881	0.1185	0.3218
200298840040_R03C01	4254	ADNI2	2011-10-5	2011-11-8	14	R03C01	2.00E+11	CN	85.9	Female	12	0	1	0.0555	0.1722	0.0536	0.0445	0.0613	0.6442
200298840040_R04C01	4254	ADNI2	2013-10-8	2013-10-8	14	R04C01	2.00E+11	CN	85.9	Female	12	0	1	0.0349	0.1196	0.0365	0.0352	0.0386	0.7576
200298840040_R05C01	4626	ADNI2	2013-4-29	2013-4-29	14	R05C01	2.00E+11	LMCI	69.2	Male	18	0	1	0.0513	0.2049	0.136	0.0727	0.1598	0.4072
200298840040_R06C01	4626	ADNI2	2014-5-13	2014-5-16	14	R06C01	2.00E+11	LMCI	69.2	Male	18	0	1	0.0362	0.2174	0.08	0.0561	0.0992	0.5322
200298840040_R07C01	4626	ADNI2	2012-4-9	2012-4-12	14	R07C01	2.00E+11	LMCI	69.2	Male	18	0	1	0.0424	0.2339	0.0937	0.0578	0.096	0.5117
200298840040_R08C01	4254	ADNI2	2012-10-3	2012-10-3	14	R08C01	2.00E+11	CN	85.9	Female	12	0	1	0.0612	0.2037	0.0704	0.0404	0.0855	0.5616
200298840041_R01C01	4654	ADNI2	2014-4-29	2014-4-29	14	R01C01	2.00E+11	LMCI	75.4	Female	18	0	1	0.1116	0.1946	0.0902	0.0709	0.108	0.4503
200298840041_R02C01	4654	ADNI2	2014-4-29	2014-4-29	14	R02C01	2.00E+11	LMCI	75.4	Female	18	0	1	0.1106	0.1919	0.0927	0.0678	0.1078	0.4593
200298840041_R03C01	4654	ADNI2	2012-4-26	2012-4-26	14	R03C01	2.00E+11	LMCI	75.4	Female	18	0	1	0.0908	0.1409	0.0677	0.0498	0.0906	0.5891
200298840041_R04C01	1130	ADNI2	2013-2-6	2013-2-6	14	R04C01	2.00E+11	LMCI	71.1	Female	18	1	1	0.0392	0.0877	0.0269	0.0361	0.07	0.761
200298840041_R05C01	4654	ADNI2	2013-4-16	2013-4-16	14	R05C01	2.00E+11	LMCI	75.4	Female	18	0	1	0.1192	0.2091	0.0878	0.0754	0.1048	0.4369
200298840041_R06C01	1130	ADNI2	2012-2-8	2012-3-19	14	R06C01	2.00E+11	LMCI	71.1	Female	18	1	1	0.0317	0.1485	0.0383	0.0512	0.067	0.6952
200298840041_R07C01	4654	ADNI2	2012-4-26	2012-4-26	14	R07C01	2.00E+11	LMCI	75.4	Female	18	0	1	0.0716	0.1488	0.0753	0.0477	0.0827	0.5925
200298840041_R08C01	1130	ADNIGO	2011-1-10	2011-3-28	14	R08C01	2.00E+11	LMCI	71.1	Female	18	1	0	0.021	0.1296	0.0348	0.037	0.0508	0.7446
200298840042_R02C01	563	ADNIGO	2010-9-21	2010-9-21	17	R02C01	2.00E+11	LMCI	80.6	Male	18	0	0	0.0533	0.1289	0.0652	0.0503	0.093	0.6372
200298840042_R03C01	4399	ADNI2	2011-12-28	2011-12-28	17	R03C01	2.00E+11	CN	77.9	Female	16	1	1	0.0427	0.2061	0.0725	0.0587	0.0842	0.5662
200298840042_R05C01	563	ADNI2	2011-7-19	2011-7-19	17	R05C01	2.00E+11	LMCI	80.6	Male	18	0	1	0.1113	0.2411	0.0942	0.0486	0.0841	0.4397
200298840042_R06C01	4339	ADNI2	2012-12-10	2012-12-10	17	R06C01	2.00E+11	CN	84.3	Male	17	2	1	0.0265	0.1579	0.0429	0.0132	0.0902	0.6832
200298840042_R07C01	4339	ADNI2	2011-12-8	2011-12-8	17	R07C01	2.00E+11	CN	84.3	Male	17	2	1	0.0191	0.1247	0.0532	0.0081	0.1063	0.6958
200298840042_R08C01	563	ADNI2	2012-8-15	2012-8-15	17	R08C01	2.00E+11	LMCI	80.6	Male	18	0	1	0.0864	0.172	0.0821	0.0483	0.1074	0.5361
200298840043_R01C01	4026	ADNI2	2013-6-10	2013-6-17	17	R01C01	2.00E+11	CN	73.5	Male	16	0	1	0.1457	0.2325	0.0624	0.0554	0.1173	0.4091
200298840043_R02C01	667	ADNI2	2012-8-14	2012-8-14	17	R02C01	2.00E+11	LMCI	69	Male	20	1	1	0.1113	0.1395	0.0994	0.0305	0.0778	0.5569
200298840043_R03C01	667	ADNIGO	2010-7-29	2010-7-29	17	R03C01	2.00E+11	LMCI	69	Male	20	1	0	0.0869	0.1192	0.0799	0.0287	0.0658	0.65
200298840043_R04C01	667	ADNI2	2011-8-22	2011-8-22	17	R04C01	2.00E+11	LMCI	69	Male	20	1	1	0.0951	0.1249	0.0916	0.0221	0.0658	0.6111
200298840043_R05C01	229	ADNIGO	2010-10-7	2010-10-7	17	R05C01	2.00E+11	CN	74.4	Female	16	1	0	0.0334	0.1992	0.0667	0.0327	0.0586	0.6327
200298840043_R06C01	4026	ADNI2	2011-6-22	2011-7-6	17	R06C01	2.00E+11	CN	73.5	Male	16	0	1	0.1207	0.1832	0.0525	0.0488	0.0951	0.519
200298840043_R07C01	4026	ADNI2	2012-6-5	2012-6-5	17	R07C01	2.00E+11	CN	73.5	Male	16	0	1	0.1405	0.2976	0.0532	0.0706	0.139	0.332
200298840043_R08C01	256	ADNIGO	2011-4-14	2011-4-14	17	R08C01	2.00E+11	LMCI	70.1	Male	20	2	0	0.0245	0.1239	0.0918	0.0475	0.0674	0.6819
200298840044_R03C01	4604	ADNI2	2013-4-10	2013-4-10	17	R03C01	2.00E+11	CN	65	Male	19	1	1	0.1749	0.1077	0.0639	0.0515	0.0753	0.5359
200298840044_R07C01	4604	ADNI2	2012-4-5	2012-3-30	17	R07C01	2.00E+11	CN	65	Male	19	1	1	0.1181	0.0778	0.0507	0.0447	0.072	0.6718
200298840044_R08C01	4604	ADNI2	2014-3-18	2014-3-26	17	R08C01	2.00E+11	CN	65	Male	19	1	1	0.2163	0.0979	0.1163	0.0417	0.1019	0.4643
200298840046_R02C01	4041	ADNI2	2012-6-18	2012-6-18	7	R02C01	2.00E+11	CN	77.9	Female	18	0	1	0.0632	0.2115	0.0501	0.0643	0.0959	0.5657
200298840046_R04C01	4041	ADNI2	2011-12-13	2011-12-13	7	R04C01	2.00E+11	CN	77.9	Female	18	0	1	0.0775	0.2543	0.0647	0.0628	0.0843	0.5103
200298840046_R05C01	4041	ADNI2	2013-5-13	2013-6-3	7	R05C01	2.00E+11	CN	77.9	Female	18	0	1	0.0644	0.2123	0.0389	0.0464	0.0776	0.5996
200298840046_R06C01	4041	ADNI2	2011-6-8	2011-6-29	7	R06C01	2.00E+11	CN	77.9	Female	18	0	1	0.0562	0.1653	0.0479	0.0468	0.063	0.6634
200298840046_R08C01	160	ADNI2	2011-3-6	2011-3-11	7	R08C01	2.00E+11	LMCI	75.2	Male	16	1	1	0.0046	0.0801	0.0537	0.0276	0.0438	0.8503
200298840047_R02C01	441	ADNI2	2012-5-15	2012-5-15	13	R02C01	2.00E+11	CN	72.7	Female	16	0	1	0.0859	0.1469	0.0599	0.0322	0.0929	0.6159
200298840047_R03C01	997	ADNIGO	2011-1-10	2011-1-5	13	R03C01	2.00E+11	LMCI	80.4	Female	20	0	0	0.0457	0.2177	0.0591	0.0531	0.0874	0.5885
200298840047_R04C01	441	ADNI2	2013-5-7	2013-5-7	13	R04C01	2.00E+11	CN	72.7	Female	16	0	1	0.0816	0.1143	0.0503	0.0229	0.0688	0.6929
200298840047_R07C01	680	ADNI2	2013-7-9	2013-7-9	13	R07C01	2.00E+11	CN	77.8	Male	8	0	1	0.0626	0.1822	0.0627	0.0513	0.1055	0.5868
200298840047_R08C01	441	ADNIGO	2011-5-17	2011-5-17	13	R08C01	2.00E+11	CN	72.7	Female	16	0	0	0.0751	0.1717	0.06	0.0293	0.0879	0.6076
200298840050_R04C01	686	ADNI2	2011-8-9	2011-8-9	14	R04C01	2.00E+11	CN	72	Male	20	0	1	0.0363	0.1242	0.0897	0.0772	0.0931	0.6146
200298840050_R05C01	210	ADNI2	2012-3-22	2012-3-22	14	R05C01	2.00E+11	CN	72.4	Female	13	0	1	0.0311	0.2301	0.0839	0.0856	0.081	0.5387
200298840050_R06C01	337	ADNI2	2012-4-24	2012-4-24	14	R06C01	2.00E+11	CN	75.8	Male	20	1	1	0.2325	0.1135	0.0966	0.0446	0.1151	0.4145
200298840050_R07C01	337	ADNI2	2013-5-7	2013-5-7	14	R07C01	2.00E+11	CN	75.8	Male	20	1	1	0.128	0.1033	0.0779	0.0449	0.1171	0.5471
200298840050_R08C01	337	ADNIGO	2011-5-10	2011-5-12	14	R08C01	2.00E+11	CN	75.8	Male	20	1	0	0.1468	0.0751	0.0748	0.0441	0.0761	0.6112
200298840051_R01C01	113	ADNI2	2012-3-8	2012-3-8	14	R01C01	2.00E+11	CN	75.2	Male	20	0	1	0	0.2391	0.0902	0.0596	0.0891	0.5592
200298840051_R02C01	4015	ADNI2	2011-4-13	2011-4-13	14	R02C01	2.00E+11	LMCI	73.6	Female	20	1	1	0.1062	0.1078	0.1058	0.0776	0.0751	0.5777
200298840051_R03C01	4015	ADNI2	2013-4-19	2013-4-26	14	R03C01	2.00E+11	LMCI	73.6	Female	20	1	1	0.1025	0.1279	0.1077	0.0706	0.0956	0.5338
200298840051_R04C01	4720	ADNI2	2015-6-25	2015-6-25	14	R04C01	2.00E+11	LMCI	77.4	Male	16	2	1	0.1292	0.1514	0.0899	0.0813	0.0806	0.5113
200298840051_R05C01	113	ADNI2	2013-3-5	2013-3-5	14	R05C01	2.00E+11	CN	75.2	Male	20	0	1	0.0118	0.2354	0.0761	0.0498	0.077	0.5835
200298840051_R06C01	4015	ADNI2	2012-4-11	2012-4-11	14	R06C01	2.00E+11	LMCI	73.6	Female	20	1	1	0.0848	0.0838	0.1073	0.0687	0.0855	0.6109
200298840051_R07C01	4720	ADNI2	2014-5-12	2014-5-12	14	R07C01	2.00E+11	LMCI	77.4	Male	16	2	1	0.0831	0.1513	0.0841	0.0834	0.072	0.5716
200298840051_R08C01	113	ADNIGO	2011-3-9	2011-3-9	14	R08C01	2.00E+11	CN	75.2	Male	20	0	0	0.0107	0.1949	0.0491	0.0525	0.0715	0.6669
200298840057_R02C01	4595	ADNI2	2012-4-27	2012-5-3	17	R02C01	2.00E+11	LMCI	76.6	Male	16	0	1	0.0545	0.1541	0.0212	0.0274	0.1052	0.6281
200298840057_R03C01	4595	ADNI2	2014-4-29	2014-4-29	17	R03C01	2.00E+11	LMCI	76.6	Male	16	0	1	0.099	0.2995	0.0411	0.0257	0.0782	0.4521
200298840057_R04C01	4595	ADNI2	2012-10-24	2012-10-24	17	R04C01	2.00E+11	LMCI	76.6	Male	16	0	1	0.0728	0.213	0.0246	0.0279	0.1134	0.542
200298840057_R05C01	4595	ADNI2	2013-4-16	2013-4-16	17	R05C01	2.00E+11	LMCI	76.6	Male	16	0	1	0.071	0.248	0.0372	0.033	0.0927	0.5273
200298840057_R06C01	4244	ADNI2	2012-11-15	2012-11-15	17	R06C01	2.00E+11	LMCI	91.4	Male	20	0	1	0.0127	0.1675	0.0469	0.0218	0.0925	0.6725
200298840057_R08C01	4244	ADNI2	2011-11-22	2011-11-22	17	R08C01	2.00E+11	LMCI	91.4	Male	20	0	1	0.0077	0.1361	0.0644	0.027	0.0882	0.7208
200298840059_R01C01	934	ADNIGO	2011-11-8	2011-11-8	17	R01C01	2.00E+11	CN	70	Female	10	0	0	0.0893	0.3504	0.0611	0.0677	0.0831	0.3612
200298840059_R03C01	934	ADNI2	2013-10-22	2013-10-22	17	R03C01	2.00E+11	CN	70	Female	10	0	1	0.1162	0.3881	0.0666	0.0833	0.0971	0.2726
200298840059_R06C01	722	ADNI2	2011-8-22	2011-8-22	17	R06C01	2.00E+11	LMCI	70.1	Male	12	0	1	0.056	0.1697	0.0468	0.0334	0.0667	0.6558
200298840059_R07C01	934	ADNI2	2012-10-16	2012-10-16	17	R07C01	2.00E+11	CN	70	Female	10	0	1	0.1095	0.3408	0.0635	0.0803	0.0837	0.3468
200298840059_R08C01	722	ADNI2	2012-8-31	2012-9-4	17	R08C01	2.00E+11	LMCI	70.1	Male	12	0	1	0.0745	0.2468	0.0533	0.0385	0.1041	0.5187
200298840060_R02C01	4035	ADNI2	2012-3-21	2012-3-21	17	R02C01	2.00E+11	LMCI	72.6	Female	16	1	1	0.0395	0.2529	0.0702	0.1195	0.0951	0.4685
200298840060_R03C01	4035	ADNI2	2013-9-5	2013-9-5	17	R03C01	2.00E+11	LMCI	72.6	Female	16	1	1	0.0468	0.2381	0.0474	0.1307	0.1186	0.4418
200298840060_R04C01	4003	ADNI2	2013-5-8	2013-5-8	17	R04C01	2.00E+11	CN	72.3	Female	16	1	1	0.1021	0.196	0.0648	0.0652	0.0843	0.4854
200298840060_R05C01	4035	ADNI2	2011-9-21	2011-9-22	17	R05C01	2.00E+11	LMCI	72.6	Female	16	1	1	0.0391	0.2423	0.0539	0.0968	0.0879	0.5059
200298840060_R06C01	4035	ADNI2	2012-10-9	2012-10-9	17	R06C01	2.00E+11	LMCI	72.6	Female	16	1	1	0.0425	0.2608	0.0566	0.13	0.1108	0.4255
200298840060_R07C01	4003	ADNI2	2012-4-19	2012-4-19	17	R07C01	2.00E+11	CN	72.3	Female	16	1	1	0.1068	0.2226	0.0777	0.0873	0.0963	0.427
200298840060_R08C01	4003	ADNI2	2011-4-13	2011-4-13	17	R08C01	2.00E+11	CN	72.3	Female	16	1	1	0.081	0.1667	0.0748	0.0911	0.0869	0.5312
200298840067_R05C01	4084	ADNI2	2011-7-20	2011-7-20	13	R05C01	2.00E+11	CN	68.4	Female	18	0	1	0.0713	0.1692	0.0476	0.0719	0.0762	0.6024
200298840067_R06C01	4084	ADNI2	2013-7-12	2013-7-12	13	R06C01	2.00E+11	CN	68.4	Female	18	0	1	0.0737	0.1911	0.0733	0.0752	0.0691	0.5556
200298840067_R08C01	4084	ADNI2	2012-7-19	2012-7-18	13	R08C01	2.00E+11	CN	68.4	Female	18	0	1	0.0428	0.1472	0.0502	0.0594	0.0718	0.6612
200298840068_R01C01	1232	ADNIGO	2011-2-16	2011-2-16	14	R01C01	2.00E+11	CN	72.1	Female	14	0	0	0.0327	0.1536	0.1109	0.0795	0.0836	0.5753
200298840068_R02C01	4458	ADNI2	2012-7-31	2012-7-31	14	R02C01	2.00E+11	LMCI	76.1	Female	16	1	1	0.0142	0.1111	0.053	0.028	0.0117	0.8055
200298840068_R03C01	1232	ADNI2	2012-1-27	2012-1-31	14	R03C01	2.00E+11	CN	72.1	Female	14	0	1	0.0632	0.1992	0.0946	0.0664	0.0782	0.5274
200298840068_R04C01	4458	ADNI2	2012-1-31	2012-1-31	14	R04C01	2.00E+11	LMCI	76.1	Female	16	1	1	0	0.143	0.068	0.0382	0.0422	0.7379
200298840068_R05C01	4458	ADNI2	2014-2-3	2014-2-3	14	R05C01	2.00E+11	LMCI	76.1	Female	16	1	1	0	0.1196	0.0815	0.037	0.0574	0.7335
200298840068_R06C01	4458	ADNI2	2013-2-5	2013-2-5	14	R06C01	2.00E+11	LMCI	76.1	Female	16	1	1	0	0.1246	0.0739	0.0368	0.0618	0.734
200298840068_R08C01	1232	ADNI2	2013-1-31	2013-1-31	14	R08C01	2.00E+11	CN	72.1	Female	14	0	1	0.0483	0.1849	0.0835	0.0485	0.0697	0.5919
200298840070_R01C01	4653	ADNI2	2012-5-1	2012-5-1	17	R01C01	2.00E+11	LMCI	80.4	Female	12	0	1	0.1254	0.1731	0.0853	0.0617	0.0685	0.5013
200298840070_R03C01	4653	ADNI2	2014-5-1	2014-5-1	17	R03C01	2.00E+11	LMCI	80.4	Female	12	0	1	0.1453	0.2121	0.0883	0.0673	0.0827	0.438
200298840070_R04C01	454	ADNIGO	2011-1-21	2011-1-21	17	R04C01	2.00E+11	CN	81.8	Female	13	0	0	0.089	0.0974	0.0506	0.0463	0.0219	0.7122
200298840070_R07C01	454	ADNI2	2012-1-9	2012-1-9	17	R07C01	2.00E+11	CN	81.8	Female	13	0	1	0.1181	0.1148	0.0721	0.0563	0.0688	0.602
200298840070_R08C01	4653	ADNI2	2013-5-15	2013-5-15	17	R08C01	2.00E+11	LMCI	80.4	Female	12	0	1	0.129	0.1982	0.0769	0.0719	0.0932	0.4802
200298840071_R01C01	89	ADNI2	2011-10-5	2011-10-5	17	R01C01	2.00E+11	CN	65.1	Male	20	0	1	0.0811	0.2518	0.0868	0.0449	0.0861	0.469
200298840071_R02C01	89	ADNIGO	2010-9-28	2010-9-28	17	R02C01	2.00E+11	CN	65.1	Male	20	0	0	0.0628	0.2399	0.0601	0.0436	0.0804	0.5297
200298840071_R04C01	4171	ADNI2	2011-8-25	2011-8-25	17	R04C01	2.00E+11	LMCI	69.4	Male	16	0	1	0.0947	0.099	0.0605	0.0365	0.0709	0.6614
200298840071_R06C01	4171	ADNI2	2012-8-21	2012-8-21	17	R06C01	2.00E+11	LMCI	69.4	Male	16	0	1	0.0453	0.0785	0.0302	0.0267	0.06	0.7701
200298840071_R07C01	4171	ADNI2	2013-10-29	2013-10-29	17	R07C01	2.00E+11	LMCI	69.4	Male	16	0	1	0.0634	0.0818	0.0488	0.0298	0.0707	0.7241
200298840073_R03C01	1261	ADNIGO	2011-3-1	2011-3-17	18	R03C01	2.00E+11	CN	71.1	Female	16	0	0	0.0732	0.2374	0.0664	0.0273	0.1159	0.4853
200298840073_R05C01	1261	ADNI2	2013-3-7	2013-3-7	18	R05C01	2.00E+11	CN	71.1	Female	16	0	1	0.0685	0.2376	0.0575	0.032	0.1134	0.4949
200298840073_R08C01	1261	ADNI2	2012-2-21	2012-2-21	18	R08C01	2.00E+11	CN	71.1	Female	16	0	1	0.0517	0.1977	0.062	0.0258	0.091	0.5977
200298840074_R01C01	4391	ADNI2	2013-1-14	2013-1-14	14	R01C01	2.00E+11	CN	74.4	Male	12	0	1	0.0237	0.0968	0.0776	0.0255	0.1024	0.6888
200298840074_R03C01	4391	ADNI2	2012-1-16	2012-1-24	14	R03C01	2.00E+11	CN	74.4	Male	12	0	1	0.0157	0.0951	0.0546	0.0299	0.0979	0.7342
200298840074_R08C01	4391	ADNI2	2014-1-14	2014-1-14	14	R08C01	2.00E+11	CN	74.4	Male	12	0	1	0.0194	0.0932	0.0778	0.0181	0.0854	0.7223
200298840075_R03C01	4482	ADNI2	2014-3-10	2014-3-11	18	R03C01	2.00E+11	CN	77.2	Female	16	0	1	0.0931	0.2466	0.0506	0.0569	0.1218	0.4462
200298840075_R04C01	4482	ADNI2	2012-3-6	2012-3-19	18	R04C01	2.00E+11	CN	77.2	Female	16	0	1	0.0863	0.2974	0.0224	0.094	0.0782	0.4491
200298840075_R05C01	4482	ADNI2	2013-3-12	2013-3-12	18	R05C01	2.00E+11	CN	77.2	Female	16	0	1	0.0918	0.2329	0.0202	0.0632	0.0889	0.5166
200298840075_R08C01	4482	ADNI2	2014-3-10	2014-3-11	18	R08C01	2.00E+11	CN	77.2	Female	16	0	1	0.0856	0.2476	0.0578	0.0539	0.117	0.4677
200298840079_R02C01	4506	ADNI2	2014-3-26	2014-4-22	13	R02C01	2.00E+11	CN	71.5	Male	19	0	1	0.1131	0.1546	0.0985	0.0496	0.1533	0.4647
200298840079_R03C01	4506	ADNI2	2013-8-7	2013-8-7	13	R03C01	2.00E+11	CN	71.5	Male	19	0	1	0.1085	0.1438	0.0769	0.0424	0.1156	0.5444
200298840079_R04C01	4506	ADNI2	2012-3-15	2012-3-28	13	R04C01	2.00E+11	CN	71.5	Male	19	0	1	0.1032	0.1454	0.1087	0.0479	0.1078	0.5286
200298840080_R01C01	1300	ADNI2	2013-3-20	2013-3-20	13	R01C01	2.00E+11	LMCI	73.4	Female	12	0	1	0.0582	0.1687	0.1056	0.0442	0.1134	0.5458
200298840080_R02C01	605	ADNI2	2013-7-16	2013-7-16	13	R02C01	2.00E+11	CN	75.6	Female	16	1	1	0.0198	0.1984	0.1038	0.0482	0.0656	0.6024
200298840080_R03C01	1300	ADNI2	2012-3-30	2012-3-30	13	R03C01	2.00E+11	LMCI	73.4	Female	12	0	1	0.0236	0.1014	0.0582	0.0371	0.061	0.7507
200298840080_R04C01	1300	ADNIGO	2011-3-25	2011-3-28	13	R04C01	2.00E+11	LMCI	73.4	Female	12	0	0	0.023	0.1085	0.0531	0.0388	0.0456	0.7647
200298840080_R05C01	605	ADNIGO	2011-7-4	2011-7-4	13	R05C01	2.00E+11	CN	75.6	Female	16	1	0	0.0322	0.2294	0.0827	0.0516	0.0579	0.5764
200298840080_R06C01	605	ADNI2	2012-6-28	2012-6-28	13	R06C01	2.00E+11	CN	75.6	Female	16	1	1	0.0409	0.2759	0.1024	0.0535	0.0342	0.5217
200298840080_R07C01	945	ADNIGO	2010-12-10	2011-1-14	13	R07C01	2.00E+11	LMCI	72.4	Male	12	0	0	0.0346	0.0886	0.0795	0.0255	0.0553	0.751
200298840080_R08C01	1080	ADNIGO	2010-12-15	2010-12-15	13	R08C01	2.00E+11	LMCI	81.4	Male	19	0	0	0.0559	0.14	0.0736	0.0461	0.0886	0.6417
200298840081_R03C01	2	ADNI2	2011-9-19	2011-9-19	13	R03C01	2.00E+11	CN	74.3	Male	16	0	1	0.0734	0.1431	0.0797	0.0388	0.084	0.6125
200298840081_R06C01	2	ADNIGO	2010-9-22	2010-9-22	13	R06C01	2.00E+11	CN	74.3	Male	16	0	0	0.0552	0.1292	0.071	0.0457	0.0825	0.6679
200298840081_R07C01	2	ADNI2	2012-9-26	2012-9-26	13	R07C01	2.00E+11	CN	74.3	Male	16	0	1	0.0812	0.1649	0.0812	0.0516	0.1093	0.5566
200298840082_R05C01	186	ADNI2	2011-5-16	2011-5-23	14	R05C01	2.00E+11	CN	80.4	Female	16	0	1	0.1239	0.1098	0.0956	0.0483	0.0966	0.564
200298840082_R06C01	186	ADNI2	2012-10-11	2012-10-11	14	R06C01	2.00E+11	CN	80.4	Female	16	0	1	0.1247	0.1198	0.1014	0.0446	0.0931	0.5476
200298840083_R02C01	4196	ADNI2	2013-10-11	2013-10-17	14	R02C01	2.00E+11	CN	78.4	Male	14	0	0	0.1179	0.1077	0.0563	0.0419	0.0676	0.6424
200298840083_R05C01	4196	ADNI2	2011-10-3	2011-10-3	14	R05C01	2.00E+11	CN	78.4	Male	14	0	0	0.0939	0.0983	0.05	0.043	0.0687	0.6787
200298840084_R01C01	4543	ADNI2	2013-3-20	2013-3-20	14	R01C01	2.00E+11	LMCI	70.1	Female	18	0	1	0.0795	0.2788	0.081	0.0993	0.1151	0.4065
200298840084_R02C01	4543	ADNI2	2014-3-25	2014-3-25	14	R02C01	2.00E+11	LMCI	70.1	Female	18	0	1	0.1025	0.3187	0.0773	0.083	0.0988	0.3666
200298840084_R07C01	4543	ADNI2	2012-3-8	2012-3-8	14	R07C01	2.00E+11	LMCI	70.1	Female	18	0	1	0.0637	0.218	0.0611	0.0781	0.0681	0.5693
200298840085_R02C01	4243	ADNI2	2013-2-22	2013-2-22	14	R02C01	2.00E+11	LMCI	79.3	Male	18	0	1	0.038	0.0796	0.0559	0.0293	0.1363	0.68
200298840085_R04C01	4385	ADNI2	2012-3-7	2012-3-8	14	R04C01	2.00E+11	CN	68.2	Female	12	1	1	0.1028	0.1519	0.0517	0.0555	0.0624	0.6125
200298840085_R05C01	4243	ADNI2	2012-2-23	2012-2-23	14	R05C01	2.00E+11	LMCI	79.3	Male	18	0	1	0.038	0.1009	0.0913	0.0334	0.0986	0.671
200298840085_R08C01	4243	ADNI2	2014-2-26	2014-2-27	14	R08C01	2.00E+11	LMCI	79.3	Male	18	0	1	0.0765	0.1241	0.1484	0.0469	0.1359	0.509
200298840086_R02C01	4020	ADNI2	2011-6-22	2011-6-23	14	R02C01	2.00E+11	CN	66.5	Male	16	0	1	0.0625	0.0818	0.0665	0.0448	0.1115	0.6773
200298840086_R04C01	952	ADNIGO	2010-12-17	2010-12-17	14	R04C01	2.00E+11	LMCI	81.7	Female	13	1	0	0.0222	0.112	0.0625	0.0501	0.0695	0.7169
200298840086_R07C01	4020	ADNI2	2013-6-10	2013-6-11	14	R07C01	2.00E+11	CN	66.5	Male	16	0	1	0.0862	0.0886	0.0721	0.0477	0.1395	0.6104
200298840086_R08C01	4020	ADNI2	2012-7-2	2012-7-2	14	R08C01	2.00E+11	CN	66.5	Male	16	0	1	0.1378	0.1936	0.0678	0.0494	0.1213	0.4731
200298840088_R01C01	106	ADNI2	2013-1-22	2013-1-22	15	R01C01	2.00E+11	CN	73.2	Female	15	0	1	0.0338	0.1451	0.1278	0.047	0.0759	0.61
200298840088_R02C01	106	ADNI2	2012-1-25	2012-1-26	15	R02C01	2.00E+11	CN	73.2	Female	15	0	1	0.0462	0.1678	0.1197	0.0493	0.0851	0.5756
200298840088_R03C01	382	ADNI2	2013-6-3	2013-6-3	15	R03C01	2.00E+11	CN	75.5	Female	20	0	1	0.086	0.306	0.0733	0.0632	0.0966	0.4053
200298840088_R04C01	746	ADNI2	2012-2-13	2012-2-16	15	R04C01	2.00E+11	LMCI	73.8	Female	18	0	1	0.0387	0.2294	0.0375	0.0631	0.0608	0.6245
200298840088_R05C01	382	ADNI2	2012-6-12	2012-6-12	15	R05C01	2.00E+11	CN	75.5	Female	20	0	1	0.0796	0.3275	0.0811	0.0468	0.0958	0.3856
200298840088_R06C01	746	ADNI2	2013-3-8	2013-3-8	15	R06C01	2.00E+11	LMCI	73.8	Female	18	0	1	0.0759	0.2965	0.0636	0.0648	0.1143	0.416
200298840088_R07C01	382	ADNI2	2011-6-13	2011-6-13	15	R07C01	2.00E+11	CN	75.5	Female	20	0	1	0.0554	0.2516	0.1266	0.0643	0.0869	0.4547
200298840088_R08C01	746	ADNI2	2014-2-3	2014-2-6	15	R08C01	2.00E+11	LMCI	73.8	Female	18	0	1	0.04	0.2445	0.0623	0.062	0.11	0.5259
200298840089_R02C01	4945	ADNI2	2015-1-6	2015-1-7	15	R02C01	2.00E+11	LMCI	56.5	Male	12	1	1	0.0369	0.1208	0.0306	0.0449	0.0573	0.7347
200298840089_R03C01	4448	ADNI2	2014-2-12	2014-2-13	15	R03C01	2.00E+11	CN	63.8	Female	16	0	1	0.0473	0.134	0.052	0.033	0.0478	0.7198
200298840089_R04C01	4448	ADNI2	2012-2-13	2012-2-16	15	R04C01	2.00E+11	CN	63.8	Female	16	0	1	0.0625	0.1825	0.0468	0.0307	0.0585	0.6492
200298840089_R05C01	4945	ADNI2	2014-1-3	2014-1-3	15	R05C01	2.00E+11	LMCI	56.5	Male	12	1	1	0.0939	0.2061	0.0869	0.0794	0.0893	0.4785
200298840089_R07C01	4448	ADNI2	2013-2-28	2013-2-28	15	R07C01	2.00E+11	CN	63.8	Female	16	0	1	0.0389	0.135	0.0429	0.0335	0.0402	0.7483
200298840090_R01C01	1098	ADNI2	2013-12-11	2013-12-11	15	R01C01	2.00E+11	CN	72	Female	15	1	1	0.0773	0.3567	0.0676	0.0793	0.1104	0.3379
200298840090_R02C01	1098	ADNIGO	2010-11-10	2010-11-10	15	R02C01	2.00E+11	CN	72	Female	15	1	0	0.0455	0.2306	0.0863	0.0433	0.0728	0.5384
200298840090_R06C01	1098	ADNI2	2011-11-16	2011-11-16	15	R06C01	2.00E+11	CN	72	Female	15	1	1	0.0294	0.1598	0.0719	0.0448	0.066	0.6618
200298840090_R07C01	1098	ADNI2	2014-12-10	2014-12-10	15	R07C01	2.00E+11	CN	72	Female	15	1	1	0.0407	0.2177	0.0976	0.0707	0.0698	0.5469
200298840090_R08C01	1098	ADNI2	2012-11-30	2012-12-7	15	R08C01	2.00E+11	CN	72	Female	15	1	1	0.0839	0.3248	0.0746	0.0843	0.0954	0.3707
200298840092_R02C01	126	ADNIGO	2011-2-23	2011-3-17	18	R02C01	2.00E+11	LMCI	77.5	Female	14	1	0	0.1016	0.1297	0.0599	0.0642	0.0809	0.596
200298840092_R06C01	4104	ADNI2	2012-7-11	2012-7-11	18	R06C01	2.00E+11	CN	72.4	Male	20	0	1	0.0274	0.1757	0.1364	0.034	0.1418	0.5047
200298840095_R01C01	4578	ADNI2	2014-4-8	2014-4-8	17	R01C01	2.00E+11	CN	69.2	Female	14	0	1	0.0244	0.2077	0.0408	0.0464	0.0571	0.6271
200298840095_R03C01	4578	ADNI2	2012-3-27	2012-4-2	17	R03C01	2.00E+11	CN	69.2	Female	14	0	1	0.0422	0.2203	0.0719	0.0448	0.0795	0.5625
200298840095_R04C01	729	ADNI2	2011-8-2	2011-8-2	17	R04C01	2.00E+11	LMCI	65.1	Female	16	1	1	0.079	0.1137	0.0686	0.0467	0.0764	0.6368
200298840095_R05C01	563	ADNI2	2011-7-19	2011-7-19	17	R05C01	2.00E+11	LMCI	80.6	Male	18	0	1	0.12	0.2348	0.0947	0.0545	0.0874	0.4316
200298840095_R06C01	4578	ADNI2	2013-4-10	2013-4-10	17	R06C01	2.00E+11	CN	69.2	Female	14	0	1	0.046	0.2197	0.0417	0.0442	0.071	0.5831
200298840095_R07C01	729	ADNIGO	2010-7-22	2010-7-22	17	R07C01	2.00E+11	LMCI	65.1	Female	16	1	0	0.0638	0.1243	0.058	0.0418	0.0777	0.6619
200298840095_R08C01	729	ADNI2	2012-8-7	2012-8-7	17	R08C01	2.00E+11	LMCI	65.1	Female	16	1	1	0.0833	0.118	0.0575	0.0364	0.0569	0.6731
200298840096_R01C01	972	ADNI2	2014-12-9	2014-12-9	18	R01C01	2.00E+11	CN	77.9	Male	16	1	1	0.0308	0.1588	0.0581	0.0366	0.0994	0.6292
200298840096_R02C01	555	ADNI2	2012-12-11	2012-12-11	18	R02C01	2.00E+11	CN	77	Male	16	1	1	0.0372	0.0754	0.0575	0.0308	0.1119	0.691
200298840096_R03C01	972	ADNI2	2011-12-13	2011-12-13	18	R03C01	2.00E+11	CN	77.9	Male	16	1	1	0.0359	0.2119	0.0501	0.0465	0.1027	0.5719
200298840096_R04C01	555	ADNI2	2011-12-7	2011-12-7	18	R04C01	2.00E+11	CN	77	Male	16	1	1	0.0653	0.0925	0.0806	0.04	0.1079	0.6167
200298840096_R05C01	555	ADNIGO	2010-12-13	2010-12-13	18	R05C01	2.00E+11	CN	77	Male	16	1	0	0.0457	0.0509	0.0553	0.0304	0.0942	0.7299
200298840096_R07C01	972	ADNIGO	2010-12-7	2010-12-7	18	R07C01	2.00E+11	CN	77.9	Male	16	1	0	0.0204	0.1459	0.049	0.0374	0.1093	0.6548
200298840096_R08C01	972	ADNI2	2012-11-28	2012-11-28	18	R08C01	2.00E+11	CN	77.9	Male	16	1	1	0.0211	0.1023	0.0454	0.0314	0.0796	0.7484
200298840098_R01C01	1023	ADNI2	2013-1-2	2013-1-2	17	R01C01	2.00E+11	CN	77.1	Female	18	1	1	0.078	0.2068	0.0883	0.0417	0.0841	0.5241
200298840098_R02C01	548	ADNIGO	2010-7-19	2010-7-19	17	R02C01	2.00E+11	CN	73.6	Female	12	1	0	0.1494	0.1772	0.096	0.0556	0.09	0.4486
200298840098_R03C01	548	ADNI2	2012-6-27	2012-6-27	17	R03C01	2.00E+11	CN	73.6	Female	12	1	1	0.2555	0.2462	0.1223	0.0384	0.1163	0.2142
200298840098_R04C01	1023	ADNI2	2013-1-2	2013-1-2	17	R04C01	2.00E+11	CN	77.1	Female	18	1	1	0.06	0.2228	0.089	0.0398	0.0864	0.5219
200298840098_R05C01	1023	ADNIGO	2011-6-8	2011-6-8	17	R05C01	2.00E+11	CN	77.1	Female	18	1	0	0.0669	0.2144	0.0985	0.0594	0.0978	0.5003
200298840098_R06C01	1023	ADNI2	2012-1-26	2012-1-26	17	R06C01	2.00E+11	CN	77.1	Female	18	1	1	0.0739	0.1816	0.1059	0.0483	0.0907	0.5317
200298840098_R07C01	1023	ADNIGO	2011-6-8	2011-6-8	17	R07C01	2.00E+11	CN	77.1	Female	18	1	0	0.0668	0.2176	0.0884	0.0619	0.1003	0.5076
200298840098_R08C01	548	ADNI2	2011-6-14	2011-6-14	17	R08C01	2.00E+11	CN	73.6	Female	12	1	1	0.1984	0.2469	0.1121	0.0564	0.0895	0.3155
200298840117_R02C01	4176	ADNI2	2013-9-4	2013-9-11	18	R02C01	2.00E+11	CN	84	Male	20	1	1	0.0572	0.1185	0.0811	0.0446	0.1282	0.6184
200298840117_R04C01	4176	ADNI2	2012-9-7	2012-9-10	18	R04C01	2.00E+11	CN	84	Male	20	1	1	0.119	0.1286	0.0987	0.0326	0.1315	0.5054
200298840117_R08C01	4176	ADNI2	2011-9-7	2011-9-7	18	R08C01	2.00E+11	CN	84	Male	20	1	1	0.0811	0.1406	0.0853	0.0463	0.131	0.5867
200298840119_R02C01	4428	ADNI2	2013-1-9	2013-1-9	18	R02C01	2.00E+11	CN	72.6	Male	18	0	1	0.148	0.2733	0.0538	0.1392	0.0843	0.3053
200298840119_R06C01	4428	ADNI2	2012-1-6	2012-1-9	18	R06C01	2.00E+11	CN	72.6	Male	18	0	1	0.1425	0.176	0.0543	0.0927	0.0908	0.4541
200298840119_R08C01	4428	ADNI2	2014-4-10	2014-4-10	18	R08C01	2.00E+11	CN	72.6	Male	18	0	1	0.127	0.2722	0.0522	0.1487	0.088	0.3232
200298840120_R01C01	4855	ADNI2	2013-8-5	2013-8-5	13	R01C01	2.00E+11	CN	83.8	Male	14	1	1	0.095	0.1596	0.1154	0.055	0.0775	0.519
200298840120_R03C01	4515	ADNI2	2014-3-10	2014-3-17	13	R03C01	2.00E+11	LMCI	74.6	Male	19	1	1	0.0831	0.1193	0.0848	0.0571	0.0751	0.603
200298840120_R04C01	4855	ADNI2	2014-8-14	2014-8-14	13	R04C01	2.00E+11	CN	83.8	Male	14	1	1	0.0768	0.1574	0.1448	0.0671	0.165	0.4282
200298840120_R06C01	4515	ADNI2	2013-3-14	2013-3-14	13	R06C01	2.00E+11	LMCI	74.6	Male	19	1	1	0.0679	0.0945	0.0747	0.0582	0.0767	0.6718
200298840120_R07C01	4515	ADNI2	2012-2-23	2012-3-6	13	R07C01	2.00E+11	LMCI	74.6	Male	19	1	1	0.0935	0.1153	0.0702	0.0556	0.0699	0.6341
200298840120_R08C01	4515	ADNI2	2012-9-17	2012-9-19	13	R08C01	2.00E+11	LMCI	74.6	Male	19	1	1	0.0931	0.1325	0.0857	0.0605	0.1027	0.5559
200298840122_R01C01	138	ADNI2	2011-11-18	2011-11-30	13	R01C01	2.00E+11	LMCI	86.3	Male	15	0	1	0.1269	0.1179	0.1001	0.046	0.0997	0.5477
200298840122_R03C01	448	ADNI2	2014-4-17	2014-4-17	13	R03C01	2.00E+11	LMCI	85.5	Male	17	0	1	0.033	0.1976	0.1114	0.0496	0.081	0.5721
200298840122_R04C01	448	ADNI2	2013-3-7	2013-3-7	13	R04C01	2.00E+11	LMCI	85.5	Male	17	0	1	0.0274	0.1478	0.0887	0.0479	0.1185	0.6126
200298840122_R05C01	138	ADNI2	2013-11-19	2013-11-19	13	R05C01	2.00E+11	LMCI	86.3	Male	15	0	1	0.1428	0.075	0.0783	0.0205	0.0957	0.6047
200298840122_R06C01	138	ADNI2	2012-12-12	2012-12-19	13	R06C01	2.00E+11	LMCI	86.3	Male	15	0	1	0.0905	0.0896	0.0694	0.027	0.0896	0.6603
200298840123_R01C01	214	ADNI2	2013-4-17	2013-4-17	18	R01C01	2.00E+11	LMCI	65.1	Male	18	2	1	0.0887	0.1954	0.0559	0.0276	0.0599	0.5844
200298840123_R03C01	914	ADNI2	2012-1-5	2012-1-5	18	R03C01	2.00E+11	LMCI	74.4	Male	12	1	1	0.0265	0.1389	0.0727	0.0376	0.151	0.5962
200298840123_R04C01	214	ADNIGO	2011-4-21	2011-4-22	18	R04C01	2.00E+11	LMCI	65.1	Male	18	2	0	0.0353	0.1132	0.0615	0.0318	0.0479	0.7428
200298840123_R06C01	914	ADNIGO	2011-1-6	2011-1-6	18	R06C01	2.00E+11	LMCI	74.4	Male	12	1	0	0.0193	0.1216	0.087	0.039	0.1259	0.6492
200298840123_R08C01	214	ADNI2	2012-4-12	2012-4-12	18	R08C01	2.00E+11	LMCI	65.1	Male	18	2	1	0.0973	0.2575	0.093	0.0414	0.085	0.4763
200298840124_R01C01	384	ADNI2	2013-4-4	2013-4-4	18	R01C01	2.00E+11	LMCI	79.8	Male	14	0	1	0.0649	0.2127	0.0752	0.0374	0.0783	0.5568
200298840124_R02C01	307	ADNIGO	2011-5-10	2011-5-9	18	R02C01	2.00E+11	LMCI	78.5	Male	19	0	0	0.0232	0.1288	0.0432	0.0377	0.1202	0.6772
200298840124_R03C01	384	ADNIGO	2011-5-3	2011-5-12	18	R03C01	2.00E+11	LMCI	79.8	Male	14	0	0	0.0536	0.2289	0.0686	0.0453	0.0782	0.5617
200298840124_R04C01	307	ADNI2	2012-6-19	2012-6-21	18	R04C01	2.00E+11	LMCI	78.5	Male	19	0	1	0.0228	0.1286	0.0413	0.0238	0.1289	0.667
200298840124_R05C01	384	ADNIGO	2011-5-3	2011-5-12	18	R05C01	2.00E+11	LMCI	79.8	Male	14	0	0	0.0539	0.232	0.0639	0.0467	0.0766	0.5685
200298840124_R06C01	384	ADNI2	2013-4-4	2013-4-4	18	R06C01	2.00E+11	LMCI	79.8	Male	14	0	1	0.0601	0.2213	0.0706	0.034	0.0842	0.559
200298840124_R07C01	307	ADNI2	2013-7-2	2013-7-2	18	R07C01	2.00E+11	LMCI	78.5	Male	19	0	1	0.0235	0.189	0.0553	0.042	0.1246	0.6115
200298840124_R08C01	384	ADNI2	2012-4-23	2012-5-3	18	R08C01	2.00E+11	LMCI	79.8	Male	14	0	1	0.0609	0.2109	0.0896	0.0382	0.0789	0.5638
200298840126_R01C01	4584	ADNI2	2012-4-12	2012-4-12	13	R01C01	2.00E+11	LMCI	78.3	Female	16	1	1	0.0232	0.1338	0.0512	0.0533	0.0758	0.7108
200298840126_R02C01	4584	ADNI2	2013-4-11	2013-4-11	13	R02C01	2.00E+11	LMCI	78.3	Female	16	1	1	0.0175	0.1231	0.0467	0.0512	0.0736	0.7359
200298840126_R03C01	4584	ADNI2	2014-3-31	2014-3-31	13	R03C01	2.00E+11	LMCI	78.3	Female	16	1	1	0.0279	0.1444	0.0344	0.0522	0.0825	0.7051
200298840126_R04C01	4399	ADNI2	2011-12-28	2011-12-28	13	R04C01	2.00E+11	CN	77.9	Female	16	1	1	0.0452	0.2023	0.0841	0.0597	0.0791	0.5808
200298840126_R05C01	4399	ADNI2	2013-1-10	2013-1-11	13	R05C01	2.00E+11	CN	77.9	Female	16	1	1	0.1116	0.3091	0.1266	0.0627	0.0945	0.344
200298840126_R06C01	4302	ADNI2	2012-11-7	2012-11-7	13	R06C01	2.00E+11	LMCI	76.1	Male	20	0	1	0.0611	0.1334	0.0482	0.0715	0.0777	0.6492
200298840126_R07C01	1331	ADNIGO	2011-8-9	2011-8-29	13	R07C01	2.00E+11	LMCI	76.5	Female	11	0	0	0.0643	0.1498	0.0826	0.0494	0.0638	0.6265
200298840126_R08C01	4399	ADNI2	2013-12-19	2014-1-6	13	R08C01	2.00E+11	CN	77.9	Female	16	1	1	0.0232	0.1677	0.0632	0.0471	0.063	0.6689
200298840127_R01C01	4712	ADNI2	2013-4-30	2013-4-29	17	R01C01	2.00E+11	LMCI	74.3	Male	17	1	1	0.0942	0.0884	0.0465	0.0258	0.0724	0.6822
200298840127_R02C01	867	ADNI2	2012-9-20	2012-9-20	17	R02C01	2.00E+11	LMCI	71.8	Male	16	0	1	0.1086	0.1573	0.0758	0.0413	0.0759	0.5484
200298840127_R03C01	4224	ADNI2	2011-10-13	2011-10-13	17	R03C01	2.00E+11	CN	75.1	Male	20	0	1	0.0568	0.1812	0.0323	0.0478	0.0952	0.6149
200298840127_R04C01	867	ADNIGO	2010-10-4	2010-10-4	17	R04C01	2.00E+11	LMCI	71.8	Male	16	0	0	0.0932	0.1288	0.0564	0.0405	0.074	0.6255
200298840127_R05C01	4224	ADNI2	2013-10-23	2013-10-23	17	R05C01	2.00E+11	CN	75.1	Male	20	0	1	0.0588	0.1576	0.0266	0.0379	0.0921	0.6404
200298840127_R06C01	867	ADNI2	2011-9-28	2011-9-28	17	R06C01	2.00E+11	LMCI	71.8	Male	16	0	1	0.0884	0.1405	0.0571	0.045	0.0785	0.6112
200298840127_R07C01	4224	ADNI2	2012-10-10	2012-10-10	17	R07C01	2.00E+11	CN	75.1	Male	20	0	1	0.0721	0.212	0.0179	0.0471	0.0972	0.5662
200298840127_R08C01	4712	ADNI2	2012-12-4	2012-12-4	17	R08C01	2.00E+11	LMCI	74.3	Male	17	1	1	0.0784	0.0864	0.0466	0.0195	0.0744	0.726
200298840136_R07C01	4393	ADNI2	2012-11-28	2012-11-28	13	R07C01	2.00E+11	CN	73.5	Male	20	0	1	0.1421	0.394	0.0596	0.0666	0.0912	0.2738
200298840136_R08C01	269	ADNI2	2011-3-29	2011-4-12	13	R08C01	2.00E+11	LMCI	67.1	Male	16	1	1	0.1819	0.1127	0.0869	0.0511	0.0947	0.4898
200298840145_R02C01	1246	ADNI2	2012-4-23	2012-4-23	14	R02C01	2.00E+11	LMCI	72.4	Male	14	1	1	0.0588	0.0704	0.0606	0.0409	0.1229	0.6794
200298840145_R04C01	1246	ADNI2	2011-4-13	2011-4-13	14	R04C01	2.00E+11	LMCI	72.4	Male	14	1	1	0.0296	0.0395	0.0508	0.0317	0.0733	0.8038
200298840145_R05C01	1246	ADNI2	2013-2-21	2013-3-11	14	R05C01	2.00E+11	LMCI	72.4	Male	14	1	1	0.0573	0.0846	0.0608	0.0379	0.1282	0.6606
200298840145_R06C01	359	ADNIGO	2010-11-4	2010-11-4	14	R06C01	2.00E+11	CN	81.3	Female	14	0	0	0.0659	0.1459	0.0838	0.1031	0.0994	0.5638
200298840147_R01C01	4612	ADNI2	2012-4-10	2012-4-10	13	R01C01	2.00E+11	CN	68.4	Female	18	1	1	0.1485	0.2256	0.0669	0.0637	0.0792	0.4418
200298840147_R02C01	4857	ADNI2	2013-1-31	2013-1-31	13	R02C01	2.00E+11	LMCI	68.3	Male	16	1	1	0.1677	0.3154	0.0842	0.0614	0.1235	0.2895
200298840147_R03C01	4030	ADNI2	2013-5-15	2013-5-15	13	R03C01	2.00E+11	LMCI	68.3	Female	12	1	1	0.2327	0.1737	0.1213	0.0721	0.1125	0.3146
200298840147_R04C01	4030	ADNI2	2012-5-17	2012-5-14	13	R04C01	2.00E+11	LMCI	68.3	Female	12	1	1	0.2173	0.1843	0.0968	0.0766	0.1118	0.3369
200298840147_R05C01	4030	ADNI2	2011-5-25	2011-5-25	13	R05C01	2.00E+11	LMCI	68.3	Female	12	1	1	0.2095	0.1655	0.1287	0.0733	0.0769	0.3948
200298840147_R06C01	4030	ADNI2	2014-5-13	2014-5-13	13	R06C01	2.00E+11	LMCI	68.3	Female	12	1	1	0.2247	0.2048	0.1198	0.092	0.1069	0.2994
200298840147_R07C01	4857	ADNI2	2012-8-2	2012-8-13	13	R07C01	2.00E+11	LMCI	68.3	Male	16	1	1	0.0658	0.1487	0.0478	0.0391	0.0523	0.6869
200298840147_R08C01	4612	ADNI2	2014-4-16	2014-4-16	13	R08C01	2.00E+11	CN	68.4	Female	18	1	1	0.1705	0.2595	0.0777	0.095	0.1224	0.3095
200325570047_R02C01	4032	ADNI2	2011-5-23	2011-5-23	8	R02C01	2.00E+11	CN	70.2	Female	14	0	1	0.0705	0.1146	0.0496	0.0632	0.0523	0.6732
200325570047_R05C01	4032	ADNI2	2013-5-6	2013-5-9	8	R05C01	2.00E+11	CN	70.2	Female	14	0	1	0.0637	0.1768	0.0595	0.0711	0.0688	0.5796
200325570047_R06C01	4032	ADNI2	2011-5-23	2011-5-23	8	R06C01	2.00E+11	CN	70.2	Female	14	0	1	0.0588	0.1127	0.0729	0.0538	0.0596	0.6489
200325570047_R07C01	4032	ADNI2	2012-5-17	2012-5-17	8	R07C01	2.00E+11	CN	70.2	Female	14	0	1	0.0311	0.1266	0.0625	0.0504	0.0405	0.7017
200325570047_R08C01	4032	ADNI2	2013-5-6	2013-5-9	8	R08C01	2.00E+11	CN	70.2	Female	14	0	1	0.0198	0.1803	0.1007	0.0563	0.0701	0.5825
200325570048_R01C01	259	ADNIGO	2011-3-31	2011-4-14	8	R01C01	2.00E+11	CN	70.6	Male	20	0	0	0.0407	0.269	0.0868	0.0565	0.1237	0.4419
200325570048_R02C01	259	ADNI2	2015-4-10	2015-5-18	8	R02C01	2.00E+11	CN	70.6	Male	20	0	1	0.0797	0.2582	0.0709	0.0511	0.0964	0.4694
200325570048_R06C01	259	ADNI2	2012-4-2	2012-4-2	8	R06C01	2.00E+11	CN	70.6	Male	20	0	1	0.0506	0.2782	0.1131	0.0572	0.1164	0.4017
200325570048_R07C01	259	ADNI2	2014-4-9	2014-4-24	8	R07C01	2.00E+11	CN	70.6	Male	20	0	1	0.0918	0.2551	0.0893	0.0596	0.1039	0.4182
200325570048_R08C01	259	ADNI2	2013-3-14	2013-3-15	8	R08C01	2.00E+11	CN	70.6	Male	20	0	1	0.0504	0.2102	0.1104	0.0484	0.1364	0.4552
200325570086_R03C01	171	ADNI2	2012-5-9	2012-5-9	7	R03C01	2.00E+11	CN	78.3	Female	17	0	1	0.0214	0.1412	0.0399	0.0698	0.0801	0.6887
200325570086_R05C01	4197	ADNI2	2011-8-26	2011-8-30	7	R05C01	2.00E+11	LMCI	79.3	Male	20	1	0	0.0287	0.1132	0.0367	0.0248	0.0676	0.7601
200325570086_R06C01	4197	ADNI2	2013-8-29	2013-9-10	7	R06C01	2.00E+11	LMCI	79.3	Male	20	1	0	0.0553	0.2307	0.0543	0.0397	0.1102	0.5478
200325570086_R08C01	4197	ADNI2	2012-8-14	2012-8-14	7	R08C01	2.00E+11	LMCI	79.3	Male	20	1	0	0.0076	0.1194	0.0387	0.0317	0.0597	0.7865
200325570127_R01C01	4381	ADNI2	2013-1-25	2013-1-28	3	R01C01	2.00E+11	LMCI	55	Female	17	1	0	0.1279	0.2745	0.026	0.0587	0.0467	0.4897
200325570127_R02C01	4275	ADNI2	2014-1-23	2014-2-11	3	R02C01	2.00E+11	CN	72.8	Male	18	0	1	0.0627	0.1117	0.0683	0.0776	0.0712	0.6401
200325570127_R03C01	4381	ADNI2	2014-2-21	2014-2-21	3	R03C01	2.00E+11	LMCI	55	Female	17	1	0	0.1379	0.2877	0.0302	0.0643	0.0656	0.4388
200325570127_R05C01	4381	ADNI2	2012-2-10	2012-2-10	3	R05C01	2.00E+11	LMCI	55	Female	17	1	0	0.1374	0.2719	0.021	0.0612	0.0445	0.4829
200325570127_R07C01	4275	ADNI2	2013-7-9	2013-7-9	3	R07C01	2.00E+11	CN	72.8	Male	18	0	1	0.0861	0.1952	0.0862	0.0976	0.0897	0.4848
200325570127_R08C01	4275	ADNI2	2011-12-6	2011-12-6	3	R08C01	2.00E+11	CN	72.8	Male	18	0	1	0.054	0.1222	0.0674	0.0722	0.059	0.6579
200325570128_R05C01	722	ADNI2	2013-9-5	2013-9-5	18	R05C01	2.00E+11	LMCI	70.1	Male	12	0	1	0.0517	0.1997	0.0629	0.0428	0.0698	0.6115
200325570128_R07C01	722	ADNI2	2014-8-25	2014-8-25	18	R07C01	2.00E+11	LMCI	70.1	Male	12	0	1	0.0321	0.1497	0.0514	0.0387	0.0824	0.6883
200325570129_R01C01	331	ADNI2	2013-4-10	2013-4-11	18	R01C01	2.00E+11	LMCI	64.6	Female	14	2	0	0.0434	0.1198	0.0378	0.1311	0.0895	0.6095
200325570129_R02C01	672	ADNIGO	2010-12-6	2010-12-7	18	R02C01	2.00E+11	CN	62	Female	12	0	0	0.0653	0.1394	0.0328	0.0496	0.0727	0.6633
200325570129_R03C01	4410	ADNI2	2014-1-10	2014-1-6	18	R03C01	2.00E+11	CN	69.1	Female	14	0	1	0.1837	0.1913	0.0806	0.0595	0.0956	0.3971
200325570129_R04C01	217	ADNIGO	2011-3-2	2011-3-3	18	R04C01	2.00E+11	LMCI	83.6	Female	18	0	0	0.0338	0.1408	0.0473	0.046	0.061	0.7138
200325570129_R05C01	4410	ADNI2	2012-1-4	2012-1-4	18	R05C01	2.00E+11	CN	69.1	Female	14	0	1	0.1653	0.1774	0.0801	0.0575	0.1083	0.4242
200325570129_R06C01	331	ADNI2	2011-5-4	2011-5-5	18	R06C01	2.00E+11	LMCI	64.6	Female	14	2	0	0.0259	0.0874	0.0511	0.1369	0.0981	0.6457
200325570129_R07C01	331	ADNI2	2012-6-7	2012-6-7	18	R07C01	2.00E+11	LMCI	64.6	Female	14	2	0	0.04	0.1182	0.046	0.1026	0.0668	0.6528
200325570129_R08C01	4410	ADNI2	2012-12-19	2012-12-19	18	R08C01	2.00E+11	CN	69.1	Female	14	0	1	0.1711	0.2213	0.0891	0.0584	0.0942	0.3857
200325570130_R01C01	4796	ADNI2	2012-10-3	2012-10-4	18	R01C01	2.00E+11	LMCI	72.6	Female	16	0	1	0.0114	0.1741	0.0596	0.0341	0.0846	0.6488
200325570130_R04C01	4796	ADNI2	2013-3-22	2013-3-22	18	R04C01	2.00E+11	LMCI	72.6	Female	16	0	1	0.0167	0.2037	0.0485	0.0347	0.0925	0.6195
200325570130_R06C01	4081	ADNI2	2013-8-6	2013-8-19	18	R06C01	2.00E+11	CN	72.7	Female	12	1	1	0.2104	0.207	0.0455	0.0469	0.085	0.4178
200325570130_R07C01	4081	ADNI2	2012-7-18	2012-7-18	18	R07C01	2.00E+11	CN	72.7	Female	12	1	1	0.2291	0.2031	0.0332	0.0441	0.0864	0.4144
200325570130_R08C01	4081	ADNI2	2011-7-27	2011-8-3	18	R08C01	2.00E+11	CN	72.7	Female	12	1	1	0.2078	0.1935	0.0733	0.0626	0.0976	0.4251
200325570131_R01C01	4582	ADNI2	2013-3-25	2013-3-25	18	R01C01	2.00E+11	LMCI	66.6	Female	16	1	1	0.1142	0.2743	0.0872	0.0868	0.1177	0.3412
200325570131_R02C01	4582	ADNI2	2012-3-26	2012-4-4	18	R02C01	2.00E+11	LMCI	66.6	Female	16	1	1	0.0613	0.1896	0.0717	0.0625	0.0666	0.5781
200325570131_R03C01	4582	ADNI2	2014-3-26	2014-4-7	18	R03C01	2.00E+11	LMCI	66.6	Female	16	1	1	0.0477	0.1804	0.0502	0.064	0.0915	0.5951
200325570131_R04C01	685	ADNI2	2011-7-5	2011-7-5	18	R04C01	2.00E+11	CN	89.6	Female	16	0	1	0.1005	0.1051	0.0421	0.0322	0.0968	0.6339
200325570131_R05C01	685	ADNI2	2012-7-27	2012-7-24	18	R05C01	2.00E+11	CN	89.6	Female	16	0	1	0.1019	0.0966	0.0557	0.0303	0.1036	0.6223
200325570131_R07C01	685	ADNIGO	2010-7-15	2010-7-15	18	R07C01	2.00E+11	CN	89.6	Female	16	0	0	0.0721	0.0786	0.0426	0.0337	0.0817	0.7075
200325570132_R01C01	4173	ADNI2	2011-9-20	2011-9-20	3	R01C01	2.00E+11	CN	69.8	Female	12	0	0	0.1022	0.1476	0.0746	0.0775	0.1108	0.5153
200325570132_R04C01	4173	ADNI2	2012-9-25	2012-9-25	3	R04C01	2.00E+11	CN	69.8	Female	12	0	0	0.1213	0.1531	0.1158	0.1276	0.1314	0.3495
200325570132_R06C01	4173	ADNI2	2013-9-27	2013-9-27	3	R06C01	2.00E+11	CN	69.8	Female	12	0	0	0.0787	0.1414	0.0578	0.0792	0.0969	0.5534
200325570148_R01C01	1243	ADNI2	2012-3-8	2012-3-8	16	R01C01	2.00E+11	LMCI	77.3	Male	16	1	1	0.0694	0.0872	0.0148	0.0169	0.0557	0.7744
200325570148_R02C01	1243	ADNIGO	2011-3-8	2011-3-8	16	R02C01	2.00E+11	LMCI	77.3	Male	16	1	0	0.0732	0.1074	0.0256	0.0183	0.0703	0.7256
200325570148_R03C01	4075	ADNI2	2013-6-6	2013-6-6	16	R03C01	2.00E+11	CN	73.4	Male	16	1	1	0.0045	0.2237	0.0812	0.0576	0.0989	0.5837
200325570148_R04C01	298	ADNI2	2012-4-18	2012-4-18	16	R04C01	2.00E+11	CN	76.4	Male	14	0	1	0.0752	0.0777	0.0491	0.0591	0.1051	0.657
200325570148_R05C01	649	ADNI2	2011-8-11	2011-8-11	16	R05C01	2.00E+11	LMCI	86.7	Male	20	1	1	0.0928	0.0601	0.0447	0.0319	0.0735	0.7231
200325570148_R06C01	1243	ADNI2	2013-3-5	2013-3-5	16	R06C01	2.00E+11	LMCI	77.3	Male	16	1	1	0.0784	0.0843	0.0301	0.0149	0.0569	0.7499
200325570148_R07C01	298	ADNI2	2013-4-24	2013-4-24	16	R07C01	2.00E+11	CN	76.4	Male	14	0	1	0.0519	0.0308	0.0379	0.0456	0.0711	0.7829
200325570148_R08C01	298	ADNIGO	2011-4-20	2011-4-22	16	R08C01	2.00E+11	CN	76.4	Male	14	0	0	0.063	0.0713	0.0363	0.0481	0.0675	0.75
200325570149_R02C01	4645	ADNI2	2012-4-18	2012-4-18	12	R02C01	2.00E+11	CN	76.3	Female	14	0	1	0.0769	0.2542	0.1031	0.0717	0.061	0.4835
200325570149_R04C01	4645	ADNI2	2014-4-8	2014-4-17	12	R04C01	2.00E+11	CN	76.3	Female	14	0	1	0.0832	0.2096	0.0827	0.0552	0.0672	0.5291
200325570149_R06C01	4645	ADNI2	2013-4-11	2013-4-11	12	R06C01	2.00E+11	CN	76.3	Female	14	0	1	0.0942	0.2498	0.0977	0.0662	0.0626	0.482
200325570149_R07C01	4929	ADNI2	2013-10-2	2013-10-30	12	R07C01	2.00E+11	LMCI	75.7	Female	15	1	1	0.0935	0.2965	0.097	0.0698	0.1035	0.4044
200325570149_R08C01	4929	ADNI2	2014-10-6	2014-10-6	12	R08C01	2.00E+11	LMCI	75.7	Female	15	1	1	0.0777	0.277	0.119	0.0672	0.1413	0.3802
200325570155_R01C01	1078	ADNI2	2011-12-5	2011-12-5	11	R01C01	2.00E+11	LMCI	70.6	Male	16	2	1	0.0609	0.1001	0.0964	0.0446	0.0859	0.6174
200325570155_R04C01	1078	ADNI2	2012-11-28	2012-11-28	11	R04C01	2.00E+11	LMCI	70.6	Male	16	2	1	0.0383	0.182	0.1352	0.0503	0.0778	0.5092
200325570155_R08C01	1078	ADNIGO	2010-12-20	2010-12-20	11	R08C01	2.00E+11	LMCI	70.6	Male	16	2	0	0.0243	0.1294	0.1248	0.0534	0.0843	0.5576
200325570160_R04C01	1427	ADNIGO	2010-8-19	2010-8-19	10	R04C01	2.00E+11	LMCI	69.6	Female	12	0	0	0.0525	0.216	0.0512	0.0721	0.0805	0.5736
200325570160_R05C01	4446	ADNI2	2012-1-23	2012-1-23	10	R05C01	2.00E+11	CN	68.4	Female	15	0	1	0.0662	0.2055	0.0817	0.0759	0.1094	0.5042
200325570160_R06C01	4446	ADNI2	2013-1-22	2013-1-22	10	R06C01	2.00E+11	CN	68.4	Female	15	0	1	0.0483	0.1209	0.0859	0.066	0.1237	0.6014
200325570160_R07C01	4446	ADNI2	2015-2-10	2015-2-10	10	R07C01	2.00E+11	CN	68.4	Female	15	0	1	0.0673	0.1543	0.0948	0.0703	0.1401	0.5132
200325570160_R08C01	4446	ADNI2	2014-1-27	2014-1-28	10	R08C01	2.00E+11	CN	68.4	Female	15	0	1	0.038	0.1539	0.1118	0.0609	0.1096	0.5682
200325570166_R01C01	4122	ADNI2	2011-10-26	2011-10-27	16	R01C01	2.00E+11	LMCI	66.9	Male	17	0	1	0.0377	0.1208	0.0454	0.0456	0.0858	0.7027
200325570166_R03C01	4122	ADNI2	2013-3-5	2013-3-5	16	R03C01	2.00E+11	LMCI	66.9	Male	17	0	1	0.0394	0.1161	0.0532	0.0418	0.0932	0.6813
200325570166_R04C01	4371	ADNI2	2012-11-28	2012-11-28	16	R04C01	2.00E+11	CN	67.7	Male	18	1	1	0.0445	0.1699	0.0977	0.0531	0.096	0.5643
200325570166_R07C01	4371	ADNI2	2011-12-6	2011-12-12	16	R07C01	2.00E+11	CN	67.7	Male	18	1	1	0.0466	0.1557	0.0742	0.0713	0.0931	0.586
200325570166_R08C01	4371	ADNI2	2013-11-26	2013-11-27	16	R08C01	2.00E+11	CN	67.7	Male	18	1	1	0.0439	0.1622	0.0813	0.0515	0.1125	0.5778
200325570167_R01C01	416	ADNI2	2011-12-8	2012-2-13	10	R01C01	2.00E+11	CN	75.6	Female	14	0	1	0.061	0.1087	0.089	0.1023	0.0964	0.5833
200325570167_R03C01	4508	ADNI2	2012-2-15	2012-2-15	10	R03C01	2.00E+11	CN	77.1	Female	14	0	1	0.0227	0.2103	0.046	0.0662	0.0687	0.6299
200325570167_R04C01	4508	ADNI2	2013-2-15	2013-2-19	10	R04C01	2.00E+11	CN	77.1	Female	14	0	1	0.0283	0.226	0.0908	0.0779	0.1026	0.5259
200325570167_R05C01	169	ADNI2	2013-2-14	2013-2-14	10	R05C01	2.00E+11	LMCI	71.9	Female	16	1	1	0.0419	0.1759	0.0938	0.0599	0.1303	0.5441
200325570167_R06C01	169	ADNIGO	2011-3-3	2011-3-3	10	R06C01	2.00E+11	LMCI	71.9	Female	16	1	0	0.0443	0.2567	0.085	0.0768	0.1094	0.4948
200325570167_R07C01	169	ADNI2	2012-2-9	2012-2-9	10	R07C01	2.00E+11	LMCI	71.9	Female	16	1	1	0.0473	0.2111	0.0965	0.0667	0.1121	0.523
200325570167_R08C01	4508	ADNI2	2014-2-26	2014-3-11	10	R08C01	2.00E+11	CN	77.1	Female	14	0	1	0.0194	0.1919	0.054	0.0632	0.132	0.5881
200325580005_R02C01	315	ADNI2	2012-4-10	2012-4-10	10	R02C01	2.00E+11	CN	71.5	Male	16	0	1	0.0563	0.0874	0.0751	0.0458	0.0924	0.6822
200325580005_R03C01	315	ADNI2	2013-4-11	2013-4-11	10	R03C01	2.00E+11	CN	71.5	Male	16	0	1	0.1056	0.1604	0.1165	0.0718	0.0959	0.5107
200325580005_R04C01	315	ADNI2	2011-3-30	2011-3-30	10	R04C01	2.00E+11	CN	71.5	Male	16	0	1	0.0784	0.1566	0.0685	0.0763	0.0825	0.5787
200325580012_R06C01	272	ADNI2	2012-4-25	2012-4-25	10	R06C01	2.00E+11	CN	70.4	Female	19	0	1	0.0955	0.1034	0.0736	0.0452	0.0898	0.6204
200325580012_R07C01	272	ADNIGO	2010-9-2	2010-10-11	10	R07C01	2.00E+11	CN	70.4	Female	19	0	0	0.1018	0.1008	0.0777	0.0643	0.0932	0.6088
200325580013_R01C01	4255	ADNI2	2013-11-6	2013-11-6	10	R01C01	2.00E+11	CN	72.4	Male	16	1	1	0.1194	0.2257	0.0695	0.0663	0.0918	0.4788
200325580013_R02C01	4255	ADNI2	2012-11-16	2012-11-16	10	R02C01	2.00E+11	CN	72.4	Male	16	1	1	0.1081	0.2052	0.077	0.0578	0.0789	0.5168
200325580013_R03C01	4255	ADNI2	2013-11-6	2013-11-6	10	R03C01	2.00E+11	CN	72.4	Male	16	1	1	0.1266	0.2194	0.0664	0.0556	0.0881	0.4875
200325580013_R05C01	4255	ADNI2	2011-11-14	2011-11-2	10	R05C01	2.00E+11	CN	72.4	Male	16	1	1	0.1017	0.2112	0.0842	0.0581	0.0826	0.506
200325580013_R07C01	4255	ADNI2	2011-11-14	2011-11-2	10	R07C01	2.00E+11	CN	72.4	Male	16	1	1	0.1136	0.1972	0.0834	0.0635	0.086	0.5012
200325580014_R01C01	588	ADNI2	2011-8-5	2011-8-5	9	R01C01	2.00E+11	LMCI	64.6	Male	14	2	1	0.0823	0.2176	0.0637	0.0626	0.0584	0.5554
200325580014_R02C01	125	ADNI2	2012-6-27	2012-6-27	9	R02C01	2.00E+11	CN	73.7	Male	18	0	1	0.0458	0.1685	0.0805	0.0392	0.1025	0.5915
200325580014_R03C01	125	ADNI2	2013-6-5	2013-6-5	9	R03C01	2.00E+11	CN	73.7	Male	18	0	1	0.03	0.1435	0.0678	0.0443	0.0782	0.6661
200325580014_R04C01	125	ADNI2	2011-5-26	2011-5-26	9	R04C01	2.00E+11	CN	73.7	Male	18	0	1	0.0209	0.0876	0.0432	0.0424	0.0754	0.774
200325580014_R06C01	1425	ADNI2	2011-8-2	2011-8-2	9	R06C01	2.00E+11	LMCI	75.6	Female	16	0	1	0.0388	0.2142	0.0572	0.078	0.0727	0.5826
200325580015_R01C01	1318	ADNIGO	2011-4-7	2011-4-7	11	R01C01	2.00E+11	LMCI	82.9	Female	18	0	0	0.0213	0.1373	0.0919	0.0826	0.0909	0.6112
200325580015_R02C01	1351	ADNIGO	2011-4-12	2011-4-12	11	R02C01	2.00E+11	LMCI	71.8	Female	12	2	0	0.0417	0.1482	0.0828	0.0426	0.0677	0.6276
200325580015_R03C01	1318	ADNI2	2012-4-26	2012-4-26	11	R03C01	2.00E+11	LMCI	82.9	Female	18	0	1	0.0173	0.1532	0.1013	0.0709	0.0823	0.5863
200325580015_R04C01	673	ADNIGO	2010-12-6	2010-12-7	11	R04C01	2.00E+11	LMCI	78.2	Male	16	2	0	0.0104	0.1236	0.0694	0.066	0.066	0.6774
200325580015_R05C01	907	ADNI2	2012-1-23	2012-2-6	11	R05C01	2.00E+11	CN	88.6	Female	20	0	1	0.0099	0.0769	0.08	0.05	0.0888	0.6983
200325580015_R06C01	907	ADNI2	2013-3-27	2013-3-27	11	R06C01	2.00E+11	CN	88.6	Female	20	0	1	0.0417	0.0823	0.0797	0.0368	0.0817	0.6879
200325580015_R07C01	907	ADNIGO	2010-12-13	2010-12-13	11	R07C01	2.00E+11	CN	88.6	Female	20	0	0	0.0228	0.0847	0.0886	0.0387	0.1008	0.6445
200325580015_R08C01	1318	ADNI2	2013-3-14	2013-3-14	11	R08C01	2.00E+11	LMCI	82.9	Female	18	0	1	0	0.1367	0.1354	0.0648	0.1014	0.5473
200325580016_R01C01	923	ADNI2	2011-10-19	2011-10-19	11	R01C01	2.00E+11	CN	83.1	Male	14	0	1	0.1217	0.094	0.073	0.0844	0.0938	0.5594
200325580016_R02C01	1186	ADNI2	2015-3-18	2015-3-18	11	R02C01	2.00E+11	LMCI	83.2	Male	12	0	1	0.0688	0.1511	0.099	0.0629	0.1411	0.5252
200325580016_R03C01	1186	ADNI2	2014-2-18	2014-2-18	11	R03C01	2.00E+11	LMCI	83.2	Male	12	0	1	0.0603	0.1101	0.0872	0.0402	0.1054	0.6175
200325580016_R04C01	923	ADNI2	2012-10-3	2012-10-26	11	R04C01	2.00E+11	CN	83.1	Male	14	0	1	0.226	0.1254	0.1197	0.0909	0.1364	0.3029
200325580016_R05C01	923	ADNIGO	2010-10-15	2010-10-15	11	R05C01	2.00E+11	CN	83.1	Male	14	0	0	0.1632	0.1238	0.1174	0.107	0.1216	0.3695
200325580016_R06C01	1186	ADNIGO	2011-2-2	2011-2-23	11	R06C01	2.00E+11	LMCI	83.2	Male	12	0	0	0.0563	0.1486	0.1393	0.0456	0.1381	0.4744
200325580016_R07C01	1186	ADNI2	2013-1-28	2013-1-29	11	R07C01	2.00E+11	LMCI	83.2	Male	12	0	1	0.0527	0.1552	0.122	0.0431	0.1079	0.5265
200325580016_R08C01	1186	ADNI2	2012-2-16	2012-2-16	11	R08C01	2.00E+11	LMCI	83.2	Male	12	0	1	0.0471	0.129	0.1113	0.0413	0.1128	0.5588
200325580017_R01C01	4018	ADNI2	2013-5-6	2013-5-6	12	R01C01	2.00E+11	CN	76.1	Male	18	0	1	0.045	0.1292	0.0804	0.0539	0.0666	0.6601
200325580017_R02C01	4359	ADNI2	2012-1-9	2012-1-9	12	R02C01	2.00E+11	LMCI	76.7	Male	16	1	1	0.0665	0.1474	0.0737	0.0669	0.0962	0.6071
200325580017_R06C01	4018	ADNI2	2012-5-21	2012-5-21	12	R06C01	2.00E+11	CN	76.1	Male	18	0	1	0.0037	0.1432	0.0584	0.047	0.0692	0.7143
200325580017_R07C01	4359	ADNI2	2013-2-6	2013-2-6	12	R07C01	2.00E+11	LMCI	76.7	Male	16	1	1	0.0677	0.1531	0.0717	0.0595	0.0969	0.5883
200325580017_R08C01	4359	ADNI2	2014-1-15	2014-1-15	12	R08C01	2.00E+11	LMCI	76.7	Male	16	1	1	0.0487	0.1192	0.0647	0.0593	0.0929	0.6642
200325580018_R01C01	294	ADNI2	2011-3-25	2011-3-29	10	R01C01	2.00E+11	LMCI	79.2	Male	16	0	0	0.0442	0.2063	0.0526	0.088	0.1161	0.5613
200325580018_R02C01	4491	ADNI2	2013-2-12	2013-2-12	10	R02C01	2.00E+11	CN	84.1	Male	19	0	1	0.0628	0.1411	0.0813	0.0535	0.0687	0.6385
200325580018_R03C01	294	ADNI2	2011-3-25	2011-3-29	10	R03C01	2.00E+11	LMCI	79.2	Male	16	0	0	0.0499	0.2075	0.046	0.0838	0.1119	0.5668
200325580018_R04C01	294	ADNI2	2013-6-14	2013-6-14	10	R04C01	2.00E+11	LMCI	79.2	Male	16	0	0	0.1075	0.5996	0.0578	0.058	0.1406	0.0811
200325580018_R05C01	294	ADNI2	2013-6-14	2013-6-14	10	R05C01	2.00E+11	LMCI	79.2	Male	16	0	0	0.1169	0.6068	0.0558	0.0558	0.1349	0.0765
200325580018_R06C01	4491	ADNI2	2014-2-18	2014-2-18	10	R06C01	2.00E+11	CN	84.1	Male	19	0	1	0.059	0.1252	0.0712	0.0475	0.0736	0.6574
200325580018_R07C01	4491	ADNI2	2012-2-21	2012-2-22	10	R07C01	2.00E+11	CN	84.1	Male	19	0	1	0.0568	0.1321	0.0675	0.0389	0.0499	0.6877
200325580018_R08C01	294	ADNI2	2012-3-21	2012-3-21	10	R08C01	2.00E+11	LMCI	79.2	Male	16	0	0	0.0469	0.1919	0.056	0.0927	0.1311	0.5542
200325580040_R01C01	4092	ADNI2	2013-7-25	2013-7-25	9	R01C01	2.00E+11	CN	81.5	Female	14	0	1	0.0462	0.1883	0.1163	0.0674	0.1313	0.5136
200325580040_R02C01	107	ADNI2	2011-6-8	2011-6-8	9	R02C01	2.00E+11	LMCI	60.7	Female	19	0	1	0.1698	0.2584	0.1248	0.092	0.1182	0.2928
200325580040_R03C01	4784	ADNI2	2013-1-23	2013-1-23	9	R03C01	2.00E+11	LMCI	81.6	Female	16	0	1	0.0535	0.0619	0.0371	0.0297	0.0545	0.7865
200325580040_R04C01	4784	ADNI2	2012-8-7	2012-8-9	9	R04C01	2.00E+11	LMCI	81.6	Female	16	0	1	0.044	0.0665	0.0389	0.0257	0.0625	0.7781
200325580040_R05C01	4092	ADNI2	2012-1-25	2012-1-25	9	R05C01	2.00E+11	CN	81.5	Female	14	0	1	0.0557	0.1215	0.1073	0.0465	0.1064	0.6014
200325580040_R06C01	4092	ADNI2	2012-7-25	2012-7-25	9	R06C01	2.00E+11	CN	81.5	Female	14	0	1	0.0372	0.1117	0.0874	0.0398	0.1122	0.6404
200325580040_R07C01	225	ADNIGO	2010-10-1	2010-10-1	9	R07C01	2.00E+11	LMCI	82.4	Female	17	0	0	0.0652	0.1653	0.1034	0.1026	0.178	0.4493
200325580040_R08C01	4092	ADNI2	2011-7-18	2011-7-18	9	R08C01	2.00E+11	CN	81.5	Female	14	0	1	0.0417	0.1466	0.1078	0.0654	0.129	0.5859
200325580041_R01C01	4396	ADNI2	2012-12-11	2012-12-11	11	R01C01	2.00E+11	CN	78.4	Female	12	0	1	0.093	0.1513	0.1042	0.0726	0.0716	0.5327
200325580041_R02C01	4396	ADNI2	2013-12-10	2013-12-13	11	R02C01	2.00E+11	CN	78.4	Female	12	0	1	0.1173	0.1521	0.0915	0.073	0.0903	0.5165
200325580041_R03C01	4363	ADNI2	2012-12-7	2012-12-7	11	R03C01	2.00E+11	LMCI	73.5	Female	13	0	1	0.0249	0.2216	0.1545	0.0738	0.1125	0.4085
200325580041_R04C01	4363	ADNI2	2014-12-18	2014-12-18	11	R04C01	2.00E+11	LMCI	73.5	Female	13	0	1	0.0114	0.1825	0.1149	0.063	0.0705	0.5337
200325580041_R05C01	4363	ADNI2	2014-1-10	2014-1-27	11	R05C01	2.00E+11	LMCI	73.5	Female	13	0	1	0.0032	0.1906	0.1438	0.0812	0.1131	0.4489
200325580041_R07C01	4396	ADNI2	2011-12-12	2011-12-14	11	R07C01	2.00E+11	CN	78.4	Female	12	0	1	0.0648	0.1451	0.1237	0.0646	0.0826	0.5189
200325580046_R01C01	4444	ADNI2	2014-3-18	2014-3-21	16	R01C01	2.00E+11	LMCI	77.5	Male	18	0	1	0.0724	0.1832	0.0736	0.1497	0.1092	0.4306
200325580046_R02C01	4263	ADNI2	2012-10-16	2012-10-16	16	R02C01	2.00E+11	LMCI	74.3	Male	20	1	1	0.0612	0.1951	0.0569	0.0454	0.0808	0.5803
200325580046_R03C01	4263	ADNI2	2011-10-18	2011-10-18	16	R03C01	2.00E+11	LMCI	74.3	Male	20	1	1	0.0422	0.1545	0.0671	0.0434	0.0817	0.6413
200325580046_R04C01	741	ADNI2	2013-8-16	2013-8-16	16	R04C01	2.00E+11	CN	80.3	Female	18	1	1	0.1492	0.1523	0.0822	0.0359	0.0713	0.5245
200325580046_R05C01	741	ADNI2	2015-8-14	2015-8-14	16	R05C01	2.00E+11	CN	80.3	Female	18	1	1	0.1456	0.1847	0.0839	0.0344	0.0794	0.4913
200325580046_R06C01	4444	ADNI2	2012-2-21	2012-3-1	16	R06C01	2.00E+11	LMCI	77.5	Male	18	0	1	0.0712	0.1927	0.0956	0.1183	0.1219	0.446
200325580046_R07C01	4263	ADNI2	2013-11-5	2013-11-5	16	R07C01	2.00E+11	LMCI	74.3	Male	20	1	1	0.0484	0.1833	0.0646	0.0477	0.0907	0.5954
200325580046_R08C01	4444	ADNI2	2013-2-22	2013-2-22	16	R08C01	2.00E+11	LMCI	77.5	Male	18	0	1	0.0686	0.2218	0.0744	0.1497	0.1223	0.382
200325580047_R01C01	919	ADNIGO	2011-11-14	2011-11-15	19	R01C01	2.00E+11	LMCI	62.4	Male	18	1	0	0.1027	0.1863	0.1139	0.0428	0.0632	0.5012
200325580047_R02C01	4250	ADNI2	2013-10-29	2013-10-25	19	R02C01	2.00E+11	LMCI	78.5	Male	20	1	1	0.023	0.111	0.1025	0.0141	0.0851	0.6604
200325580047_R03C01	919	ADNI2	2012-11-27	2012-11-27	19	R03C01	2.00E+11	LMCI	62.4	Male	18	1	1	0.0565	0.1043	0.0798	0.0304	0.058	0.6788
200325580047_R04C01	173	ADNI2	2014-2-20	2014-3-12	19	R04C01	2.00E+11	CN	73.2	Male	18	0	1	0.029	0.1766	0.1059	0.0291	0.0847	0.58
200325580047_R05C01	4250	ADNI2	2012-4-11	2012-4-11	19	R05C01	2.00E+11	LMCI	78.5	Male	20	1	1	0.0361	0.1811	0.1444	0.035	0.069	0.5423
200325580047_R06C01	919	ADNI2	2013-12-5	2013-12-5	19	R06C01	2.00E+11	LMCI	62.4	Male	18	1	1	0.0933	0.1553	0.0967	0.0436	0.086	0.5442
200325580047_R07C01	173	ADNI2	2012-2-15	2012-3-15	19	R07C01	2.00E+11	CN	73.2	Male	18	0	1	0.024	0.2073	0.0928	0.0288	0.1123	0.5389
200325580047_R08C01	173	ADNI2	2013-2-6	2013-2-6	19	R08C01	2.00E+11	CN	73.2	Male	18	0	1	0.043	0.2378	0.1106	0.023	0.0824	0.5045
200325580051_R01C01	863	ADNI2	2012-10-2	2012-10-2	12	R01C01	2.00E+11	CN	79.1	Male	15	0	1	0.0421	0.0747	0.0632	0.0313	0.064	0.7453
200325580051_R07C01	4243	ADNI2	2014-2-26	2014-2-27	12	R07C01	2.00E+11	LMCI	79.3	Male	18	0	1	0.0783	0.1282	0.1488	0.0483	0.1269	0.5039
200325580058_R01C01	4090	ADNI2	2012-7-9	2012-7-9	9	R01C01	2.00E+11	CN	71.4	Male	20	0	1	0.1006	0.1689	0.0646	0.0452	0.0747	0.5832
200325580058_R02C01	4090	ADNI2	2011-7-11	2011-7-11	9	R02C01	2.00E+11	CN	71.4	Male	20	0	1	0.0781	0.1676	0.0631	0.0468	0.0864	0.5938
200325580058_R06C01	4090	ADNI2	2013-8-5	2013-8-5	9	R06C01	2.00E+11	CN	71.4	Male	20	0	1	0.0937	0.1896	0.0699	0.0421	0.094	0.5482
200325580058_R07C01	4668	ADNI2	2012-10-22	2012-10-22	9	R07C01	2.00E+11	LMCI	70.8	Male	20	1	1	0.0664	0.1811	0.0614	0.0646	0.1055	0.5605
200325580058_R08C01	4668	ADNI2	2013-5-23	2013-5-23	9	R08C01	2.00E+11	LMCI	70.8	Male	20	1	1	0.0335	0.1566	0.0732	0.0621	0.0936	0.6531
200325580059_R01C01	722	ADNI2	2011-8-22	2011-8-22	16	R01C01	2.00E+11	LMCI	70.1	Male	12	0	1	0.0487	0.1594	0.0615	0.0403	0.061	0.6622
200325580059_R02C01	843	ADNI2	2011-11-3	2011-11-3	16	R02C01	2.00E+11	CN	70.5	Male	16	0	1	0.1113	0.2468	0.0291	0.0494	0.1	0.4866
200325580059_R03C01	722	ADNI2	2013-9-5	2013-9-5	16	R03C01	2.00E+11	LMCI	70.1	Male	12	0	1	0.0532	0.2008	0.0664	0.048	0.0694	0.6086
200325580059_R04C01	843	ADNI2	2012-11-15	2012-11-15	16	R04C01	2.00E+11	CN	70.5	Male	16	0	1	0.0766	0.1607	0.035	0.047	0.08	0.6445
200325580059_R05C01	843	ADNIGO	2010-11-4	2010-11-4	16	R05C01	2.00E+11	CN	70.5	Male	16	0	0	0.084	0.2274	0.033	0.0528	0.0962	0.5469
200325580059_R06C01	722	ADNIGO	2010-9-13	2010-9-13	16	R06C01	2.00E+11	LMCI	70.1	Male	12	0	0	0.0552	0.1689	0.0555	0.0413	0.0673	0.6495
200325580059_R07C01	722	ADNI2	2012-8-31	2012-9-4	16	R07C01	2.00E+11	LMCI	70.1	Male	12	0	1	0.0772	0.2496	0.0628	0.0456	0.1048	0.4975
200325580059_R08C01	722	ADNI2	2014-8-25	2014-8-25	16	R08C01	2.00E+11	LMCI	70.1	Male	12	0	1	0.0354	0.1401	0.054	0.0483	0.0854	0.6968
200325580064_R01C01	4414	ADNI2	2014-3-24	2014-4-7	12	R01C01	2.00E+11	LMCI	60.8	Female	18	1	1	0.1336	0.1104	0.0698	0.0525	0.0701	0.6006
200325580064_R03C01	4414	ADNI2	2012-4-6	2012-4-6	12	R03C01	2.00E+11	LMCI	60.8	Female	18	1	1	0.1911	0.1712	0.0742	0.0733	0.0626	0.4749
200325580064_R04C01	4337	ADNI2	2012-5-30	2012-5-30	12	R04C01	2.00E+11	CN	72	Male	12	0	1	0.123	0.1263	0.0913	0.0449	0.099	0.5409
200325580064_R06C01	4414	ADNI2	2013-3-14	2013-3-4	12	R06C01	2.00E+11	LMCI	60.8	Female	18	1	1	0.0322	0.023	0.0285	0.0314	0.1219	0.8022
200325580064_R07C01	4414	ADNI2	2012-9-18	2012-9-18	12	R07C01	2.00E+11	LMCI	60.8	Female	18	1	1	0.1212	0.0956	0.0497	0.0417	0.0684	0.6542
200325580064_R08C01	4337	ADNI2	2012-11-7	2012-11-7	12	R08C01	2.00E+11	CN	72	Male	12	0	1	0.1753	0.1667	0.1239	0.0636	0.1479	0.3708
200325580065_R01C01	361	ADNI2	2012-5-31	2012-5-31	15	R01C01	2.00E+11	LMCI	74.5	Male	17	1	1	0.0747	0.196	0.0627	0.0556	0.0988	0.544
200325580065_R02C01	984	ADNI2	2012-12-11	2012-12-11	15	R02C01	2.00E+11	CN	76.6	Male	14	1	1	0.0274	0.2576	0.0993	0.0609	0.122	0.4646
200325580065_R03C01	4675	ADNI2	2013-4-23	2013-4-23	15	R03C01	2.00E+11	LMCI	79.8	Male	12	1	0	0.0372	0.1807	0.0326	0.0165	0.1067	0.6354
200325580065_R04C01	984	ADNI2	2013-12-18	2013-12-18	15	R04C01	2.00E+11	CN	76.6	Male	14	1	1	0.0139	0.1245	0.0409	0.0408	0.0757	0.7394
200325580065_R05C01	984	ADNI2	2012-1-12	2012-1-12	15	R05C01	2.00E+11	CN	76.6	Male	14	1	1	0.0277	0.1528	0.0794	0.0514	0.0985	0.6346
200325580065_R07C01	4675	ADNI2	2014-4-28	2014-4-28	15	R07C01	2.00E+11	LMCI	79.8	Male	12	1	0	0.0342	0.1859	0.0318	0.018	0.1273	0.6238
200325580065_R08C01	984	ADNIGO	2010-12-3	2010-12-15	15	R08C01	2.00E+11	CN	76.6	Male	14	1	0	0.0244	0.1441	0.0804	0.0471	0.0877	0.6678
200325580067_R01C01	408	ADNIGO	2011-5-19	2011-5-19	15	R01C01	2.00E+11	LMCI	82.2	Male	20	0	0	0.0524	0.1832	0.0303	0.0337	0.0958	0.6382
200325580067_R02C01	1268	ADNI2	2012-3-13	2012-3-13	15	R02C01	2.00E+11	LMCI	82.7	Male	20	1	1	0.0302	0.1399	0.0314	0.0393	0.0655	0.7252
200325580067_R03C01	408	ADNIGO	2011-5-19	2011-5-19	15	R03C01	2.00E+11	LMCI	82.2	Male	20	0	0	0.0492	0.1728	0.0322	0.0328	0.0889	0.6466
200325580067_R04C01	1268	ADNIGO	2011-4-21	2011-4-25	15	R04C01	2.00E+11	LMCI	82.7	Male	20	1	0	0.0272	0.1563	0.0312	0.0517	0.0911	0.6954
200325580067_R05C01	408	ADNI2	2013-5-6	2013-5-6	15	R05C01	2.00E+11	LMCI	82.2	Male	20	0	1	0.0604	0.194	0.0171	0.0166	0.0898	0.6324
200325580067_R06C01	408	ADNI2	2013-5-6	2013-5-6	15	R06C01	2.00E+11	LMCI	82.2	Male	20	0	1	0.058	0.1873	0.0217	0.0203	0.0898	0.6357
200325580067_R07C01	1268	ADNI2	2013-3-14	2013-3-14	15	R07C01	2.00E+11	LMCI	82.7	Male	20	1	1	0.0295	0.141	0.0361	0.0444	0.094	0.7045
200325580067_R08C01	408	ADNI2	2012-4-30	2012-4-30	15	R08C01	2.00E+11	LMCI	82.2	Male	20	0	1	0.0773	0.1915	0.0187	0.0194	0.0778	0.6275
200325580070_R02C01	842	ADNI2	2011-10-24	2011-10-24	15	R02C01	2.00E+11	CN	73.6	Male	18	1	1	0.0603	0.1706	0.0598	0.0788	0.0869	0.556
200325580070_R03C01	842	ADNIGO	2010-11-17	2010-11-17	15	R03C01	2.00E+11	CN	73.6	Male	18	1	0	0.0436	0.1696	0.06	0.0635	0.0641	0.6136
200325580070_R04C01	842	ADNI2	2012-10-31	2012-10-31	15	R04C01	2.00E+11	CN	73.6	Male	18	1	1	0.0454	0.1596	0.0779	0.0603	0.0622	0.6201
200325580070_R06C01	1269	ADNIGO	2011-2-10	2011-2-14	15	R06C01	2.00E+11	LMCI	73.4	Male	20	0	0	0.0512	0.0455	0.0747	0.0494	0.1214	0.7008
200325580070_R07C01	1269	ADNI2	2013-2-12	2013-2-12	15	R07C01	2.00E+11	LMCI	73.4	Male	20	0	1	0.05	0.0416	0.0581	0.0339	0.1398	0.7076
200325580071_R03C01	467	ADNI2	2013-5-15	2013-5-15	9	R03C01	2.00E+11	CN	81.1	Female	12	0	1	0.0715	0.2104	0.0488	0.037	0.0749	0.5952
200325580071_R05C01	467	ADNI2	2012-5-23	2012-5-23	9	R05C01	2.00E+11	CN	81.1	Female	12	0	1	0.0767	0.2305	0.048	0.0397	0.0774	0.5536
200325580071_R06C01	467	ADNI2	2011-4-12	2011-4-12	9	R06C01	2.00E+11	CN	81.1	Female	12	0	1	0.0506	0.2502	0.0402	0.0397	0.0686	0.588
200325580073_R02C01	289	ADNIGO	2011-4-22	2011-4-29	16	R02C01	2.00E+11	LMCI	67.7	Male	16	0	0	0.0775	0.2027	0.0806	0.0334	0.0619	0.573
200325580073_R03C01	989	ADNIGO	2010-12-20	2011-1-5	16	R03C01	2.00E+11	LMCI	64.3	Female	13	1	0	0.0795	0.1787	0.0514	0.0483	0.0383	0.6477
200325580073_R05C01	4502	ADNI2	2012-10-25	2012-10-25	16	R05C01	2.00E+11	LMCI	58.5	Female	20	2	1	0.0702	0.1914	0.0524	0.0635	0.0612	0.598
200325580073_R06C01	4502	ADNI2	2012-4-12	2012-4-19	16	R06C01	2.00E+11	LMCI	58.5	Female	20	2	1	0.0708	0.2363	0.0556	0.0878	0.0657	0.5367
200325580073_R07C01	4502	ADNI2	2013-3-28	2013-3-28	16	R07C01	2.00E+11	LMCI	58.5	Female	20	2	1	0.0605	0.1764	0.04	0.0721	0.0645	0.6413
200325580073_R08C01	4502	ADNI2	2014-4-14	2014-4-14	16	R08C01	2.00E+11	LMCI	58.5	Female	20	2	1	0.0665	0.2212	0.0337	0.0619	0.0629	0.5911
200325580074_R01C01	4552	ADNI2	2013-4-23	2013-4-23	11	R01C01	2.00E+11	CN	63.2	Male	17	1	1	0.0293	0.1917	0.0951	0.065	0.0839	0.5612
200325580074_R02C01	4741	ADNI2	2012-6-27	2012-6-27	11	R02C01	2.00E+11	LMCI	61.6	Male	16	0	1	0.0691	0.1109	0.1152	0.0324	0.0774	0.5921
200325580074_R03C01	4562	ADNI2	2013-4-4	2013-4-4	11	R03C01	2.00E+11	LMCI	63.6	Male	18	2	1	0	0.1286	0.1252	0.0466	0.0629	0.6085
200325580074_R04C01	4562	ADNI2	2014-4-7	2014-4-8	11	R04C01	2.00E+11	LMCI	63.6	Male	18	2	1	0.0206	0.22	0.1342	0.0494	0.1047	0.4719
200325580074_R05C01	4562	ADNI2	2012-4-12	2012-4-13	11	R05C01	2.00E+11	LMCI	63.6	Male	18	2	1	0	0.2272	0.1018	0.0502	0.0598	0.5505
200325580074_R06C01	4552	ADNI2	2014-5-6	2014-5-8	11	R06C01	2.00E+11	CN	63.2	Male	17	1	1	0.0134	0.2388	0.1484	0.0717	0.0856	0.4303
200325580074_R07C01	4552	ADNI2	2012-3-21	2012-3-28	11	R07C01	2.00E+11	CN	63.2	Male	17	1	1	0	0.2144	0.1145	0.0603	0.0782	0.4805
200325580074_R08C01	4741	ADNI2	2013-1-15	2013-1-15	11	R08C01	2.00E+11	LMCI	61.6	Male	16	0	1	0.0257	0.1395	0.1512	0.0411	0.0987	0.5088
200325580075_R01C01	4421	ADNI2	2013-1-9	2013-1-9	15	R01C01	2.00E+11	CN	75.1	Female	14	0	1	0.0937	0.1286	0.0606	0.0395	0.107	0.5853
200325580075_R06C01	4421	ADNI2	2014-1-7	2014-1-7	15	R06C01	2.00E+11	CN	75.1	Female	14	0	1	0.1269	0.1728	0.0808	0.0485	0.1185	0.4637
200325580075_R07C01	4421	ADNI2	2012-1-4	2012-1-11	15	R07C01	2.00E+11	CN	75.1	Female	14	0	1	0.085	0.121	0.0669	0.038	0.0841	0.6192
200325580082_R01C01	4386	ADNI2	2014-1-23	2014-1-28	9	R01C01	2.00E+11	CN	84.7	Female	16	0	1	0.1234	0.1323	0.0903	0.0639	0.0528	0.5734
200325580082_R06C01	4675	ADNI2	2014-4-28	2014-4-28	9	R06C01	2.00E+11	LMCI	79.8	Male	12	1	0	0.0469	0.1636	0.0459	0.0187	0.1185	0.6203
200325580083_R01C01	1123	ADNI2	2015-2-18	2015-2-18	12	R01C01	2.00E+11	CN	75.8	Female	16	1	1	0.1014	0.1366	0.0758	0.0564	0.0744	0.583
200325580083_R02C01	1123	ADNI2	2013-10-3	2013-10-30	12	R02C01	2.00E+11	CN	75.8	Female	16	1	1	0.0682	0.2502	0.0852	0.0713	0.1021	0.4676
200325580083_R03C01	4324	ADNI2	2012-11-14	2012-11-14	12	R03C01	2.00E+11	LMCI	62.8	Female	14	1	1	0.0402	0.1747	0.0692	0.0383	0.0555	0.6661
200325580083_R04C01	4324	ADNI2	2013-12-16	2013-12-16	12	R04C01	2.00E+11	LMCI	62.8	Female	14	1	1	0.0719	0.2911	0.1091	0.0476	0.1179	0.4163
200325580083_R05C01	352	ADNI2	2012-4-16	2012-4-16	12	R05C01	2.00E+11	CN	77	Female	14	0	0	0.0562	0.1373	0.0428	0.06	0.0883	0.6416
200325580083_R06C01	352	ADNI2	2011-3-30	2011-4-6	12	R06C01	2.00E+11	CN	77	Female	14	0	0	0.0481	0.1129	0.0566	0.0582	0.0794	0.6824
200325580083_R07C01	352	ADNI2	2013-4-24	2013-4-24	12	R07C01	2.00E+11	CN	77	Female	14	0	0	0.0276	0.1209	0.0365	0.0444	0.0706	0.7268
200325580083_R08C01	4324	ADNI2	2011-11-15	2011-11-15	12	R08C01	2.00E+11	LMCI	62.8	Female	14	1	1	0.0612	0.2018	0.0558	0.0355	0.0529	0.6252
200325580085_R01C01	658	ADNIGO	2010-7-19	2010-7-19	11	R01C01	2.00E+11	LMCI	72.1	Male	18	0	0	0.0319	0.0704	0.0815	0.0518	0.083	0.7002
200325580085_R03C01	658	ADNI2	2012-8-28	2012-8-28	11	R03C01	2.00E+11	LMCI	72.1	Male	18	0	1	0.0588	0.1013	0.0973	0.0509	0.1164	0.6021
200325580085_R06C01	172	ADNI2	2011-3-12	2011-3-14	11	R06C01	2.00E+11	CN	70.6	Female	18	0	1	0.1038	0.1083	0.1272	0.0624	0.0835	0.5323
200325580085_R08C01	658	ADNI2	2011-8-8	2011-8-8	11	R08C01	2.00E+11	LMCI	72.1	Male	18	0	1	0.0027	0.0781	0.0801	0.0506	0.0932	0.7054
200325580086_R01C01	1249	ADNI2	2012-2-9	2012-2-14	9	R01C01	2.00E+11	CN	70.8	Female	15	1	1	0.0309	0.1802	0.1184	0.0642	0.0916	0.5631
200325580086_R02C01	337	ADNI2	2012-4-24	2012-4-24	9	R02C01	2.00E+11	CN	75.8	Male	20	1	1	0.2639	0.1122	0.0858	0.0469	0.1121	0.4043
200325580086_R03C01	4807	ADNI2	2014-8-6	2014-8-7	9	R03C01	2.00E+11	LMCI	72	Female	16	1	1	0.0385	0.0884	0.0725	0.0376	0.088	0.7072
200325580086_R04C01	1249	ADNI2	2014-2-20	2014-2-20	9	R04C01	2.00E+11	CN	70.8	Female	15	1	1	0.0257	0.1725	0.0772	0.0626	0.0815	0.6319
200325580086_R05C01	1249	ADNI2	2013-2-13	2013-2-13	9	R05C01	2.00E+11	CN	70.8	Female	15	1	1	0.0243	0.1324	0.0911	0.0497	0.0771	0.6625
200325580086_R06C01	1249	ADNIGO	2011-2-23	2011-3-17	9	R06C01	2.00E+11	CN	70.8	Female	15	1	0	0.0292	0.1721	0.0948	0.0615	0.0852	0.5942
200325580086_R07C01	4807	ADNI2	2015-8-4	2015-8-4	9	R07C01	2.00E+11	LMCI	72	Female	16	1	1	0.02	0.066	0.0375	0.0262	0.0238	0.8471
200325580091_R01C01	128	ADNIGO	2011-2-2	2011-2-3	12	R01C01	2.00E+11	LMCI	64.1	Female	20	2	0	0.0386	0.2042	0.0807	0.0743	0.082	0.5786
200325580091_R02C01	4288	ADNI2	2011-11-8	2011-12-6	12	R02C01	2.00E+11	CN	72.5	Female	14	0	1	0.0857	0.2013	0.0863	0.0714	0.1055	0.4988
200325580091_R06C01	4449	ADNI2	2012-1-30	2012-2-23	12	R06C01	2.00E+11	CN	66.9	Female	12	0	1	0.037	0.1265	0.0484	0.0341	0.0782	0.7177
200325580091_R07C01	4288	ADNI2	2012-11-1	2012-11-1	12	R07C01	2.00E+11	CN	72.5	Female	14	0	1	0.0871	0.2505	0.0739	0.078	0.0957	0.4731
200325580091_R08C01	4288	ADNI2	2015-11-9	2015-11-11	12	R08C01	2.00E+11	CN	72.5	Female	14	0	1	0.1038	0.2306	0.0519	0.0683	0.0877	0.5114
200325580092_R01C01	4499	ADNI2	2013-3-19	2013-4-9	12	R01C01	2.00E+11	CN	83.8	Male	20	0	1	0.0251	0.2223	0.0531	0.0376	0.0801	0.62
200325580092_R03C01	4313	ADNI2	2012-11-28	2012-11-28	12	R03C01	2.00E+11	CN	77	Female	18	1	1	0.1057	0.2027	0.0825	0.0491	0.0704	0.5274
200325580092_R05C01	4499	ADNI2	2014-3-27	2014-4-29	12	R05C01	2.00E+11	CN	83.8	Male	20	0	1	0.0262	0.183	0.0417	0.0295	0.0911	0.6636
200325580092_R08C01	4499	ADNI2	2012-3-29	2012-3-27	12	R08C01	2.00E+11	CN	83.8	Male	20	0	1	0.021	0.2185	0.0483	0.0368	0.0841	0.6328
200325580106_R01C01	4210	ADNI2	2011-9-27	2011-9-27	16	R01C01	2.00E+11	LMCI	63.9	Male	18	1	0	0.0801	0.1866	0.0834	0.0872	0.058	0.5358
200325580106_R03C01	4652	ADNI2	2012-12-5	2012-12-5	16	R03C01	2.00E+11	CN	79.3	Male	20	0	1	0.0976	0.1473	0.0319	0.087	0.085	0.5454
200325580106_R04C01	4210	ADNI2	2012-10-1	2012-10-1	16	R04C01	2.00E+11	LMCI	63.9	Male	18	1	0	0.0801	0.2267	0.0685	0.0952	0.0578	0.4915
200325580106_R05C01	4210	ADNI2	2013-9-25	2013-9-25	16	R05C01	2.00E+11	LMCI	63.9	Male	18	1	0	0.0702	0.1868	0.0498	0.0787	0.0615	0.5763
200325580106_R06C01	4652	ADNI2	2013-6-5	2013-6-5	16	R06C01	2.00E+11	CN	79.3	Male	20	0	1	0.0776	0.1289	0.0295	0.082	0.0697	0.6043
200325580107_R01C01	4357	ADNI2	2014-1-9	2014-1-14	11	R01C01	2.00E+11	CN	73.7	Female	16	0	1	0.0813	0.1286	0.0781	0.0515	0.0775	0.6131
200325580107_R02C01	4402	ADNI2	2012-7-30	2012-7-30	11	R02C01	2.00E+11	LMCI	72.9	Female	12	1	1	0.0172	0.1488	0.0818	0.0349	0.0723	0.6555
200325580107_R05C01	4402	ADNI2	2013-2-4	2013-2-4	11	R05C01	2.00E+11	LMCI	72.9	Female	12	1	1	0.015	0.1482	0.1209	0.0492	0.1217	0.5405
200325580107_R06C01	4357	ADNI2	2012-12-4	2012-12-4	11	R06C01	2.00E+11	CN	73.7	Female	16	0	1	0.0284	0.1313	0.0966	0.046	0.071	0.6048
200325580107_R07C01	4357	ADNI2	2011-12-16	2012-1-4	11	R07C01	2.00E+11	CN	73.7	Female	16	0	1	0.0451	0.1513	0.0911	0.054	0.0933	0.5505
200325580107_R08C01	4402	ADNI2	2011-12-19	2012-1-9	11	R08C01	2.00E+11	LMCI	72.9	Female	12	1	1	0	0.1371	0.102	0.0308	0.0785	0.6152
200325580109_R02C01	4043	ADNI2	2013-6-13	2013-6-13	10	R02C01	2.00E+11	CN	82.1	Male	20	0	1	0.0922	0.1503	0.0629	0.0688	0.1084	0.5582
200325580109_R03C01	4043	ADNI2	2011-5-31	2011-5-31	10	R03C01	2.00E+11	CN	82.1	Male	20	0	1	0.0554	0.1158	0.0405	0.0629	0.1076	0.6685
200325580109_R05C01	259	ADNI2	2014-4-9	2014-4-24	10	R05C01	2.00E+11	CN	70.6	Male	20	0	1	0.112	0.2899	0.0509	0.0548	0.098	0.4436
200325580109_R07C01	259	ADNI2	2013-3-14	2013-3-15	10	R07C01	2.00E+11	CN	70.6	Male	20	0	1	0.1002	0.2181	0.0501	0.0399	0.1305	0.4963
200325580109_R08C01	4043	ADNI2	2012-5-16	2012-5-16	10	R08C01	2.00E+11	CN	82.1	Male	20	0	1	0.0787	0.1595	0.062	0.0687	0.0871	0.5943
200325580110_R03C01	4520	ADNI2	2013-3-25	2013-3-25	9	R03C01	2.00E+11	CN	67.8	Male	16	0	1	0.1505	0.3024	0.0489	0.071	0.087	0.3948
200325580110_R05C01	4520	ADNI2	2012-3-14	2012-4-12	9	R05C01	2.00E+11	CN	67.8	Male	16	0	1	0.1238	0.2569	0.0852	0.0793	0.0998	0.417
200325580110_R08C01	4520	ADNI2	2014-3-18	2014-3-19	9	R08C01	2.00E+11	CN	67.8	Male	16	0	1	0.1522	0.2731	0.0733	0.0704	0.1102	0.3841
200325580111_R01C01	4096	ADNI2	2011-8-9	2011-8-9	10	R01C01	2.00E+11	LMCI	84.5	Male	9	2	1	0.0629	0.2368	0.0787	0.0621	0.091	0.5157
200325580111_R02C01	4096	ADNI2	2012-2-8	2012-2-8	10	R02C01	2.00E+11	LMCI	84.5	Male	9	2	1	0.0554	0.2483	0.0704	0.0593	0.0928	0.5237
200325580111_R03C01	4096	ADNI2	2012-8-9	2012-8-9	10	R03C01	2.00E+11	LMCI	84.5	Male	9	2	1	0.0376	0.1605	0.0614	0.0421	0.0692	0.6616
200325580111_R06C01	4177	ADNI2	2012-9-6	2012-9-6	10	R06C01	2.00E+11	CN	84.9	Male	20	0	1	0.1466	0.176	0.1234	0.0475	0.0656	0.4672
200325580111_R07C01	4177	ADNI2	2011-9-7	2011-9-7	10	R07C01	2.00E+11	CN	84.9	Male	20	0	1	0.0775	0.1315	0.0835	0.0496	0.0867	0.6141
200325580116_R01C01	4620	ADNI2	2013-4-15	2013-4-15	9	R01C01	2.00E+11	CN	77.1	Male	19	0	1	0.0665	0.1994	0.0586	0.0445	0.0962	0.5873
200325580116_R03C01	778	ADNI2	2011-9-12	2011-9-12	9	R03C01	2.00E+11	CN	72.4	Male	13	1	1	0.1439	0.1478	0.0586	0.0475	0.0891	0.5497
200325580116_R05C01	4620	ADNI2	2012-4-16	2012-4-18	9	R05C01	2.00E+11	CN	77.1	Male	19	0	1	0.0484	0.2094	0.0492	0.0469	0.1004	0.601
200325580116_R06C01	778	ADNI2	2012-9-13	2012-9-20	9	R06C01	2.00E+11	CN	72.4	Male	13	1	1	0.165	0.1436	0.0747	0.0343	0.1065	0.4938
200325580116_R07C01	4620	ADNI2	2014-4-21	2014-4-22	9	R07C01	2.00E+11	CN	77.1	Male	19	0	1	0.0523	0.1998	0.0421	0.0352	0.0873	0.628
200325580117_R01C01	4061	ADNI2	2012-6-12	2012-6-12	16	R01C01	2.00E+11	LMCI	64.1	Female	16	1	0	0.1066	0.2385	0.0756	0.0691	0.0609	0.4725
200325580117_R03C01	4061	ADNI2	2013-6-25	2013-6-25	16	R03C01	2.00E+11	LMCI	64.1	Female	16	1	0	0.0852	0.1966	0.0724	0.0518	0.0612	0.5756
200325580117_R05C01	4580	ADNI2	2012-4-26	2012-4-26	16	R05C01	2.00E+11	CN	69.7	Female	16	2	1	0.0239	0.1737	0.0425	0.0613	0.0729	0.6592
200325580117_R07C01	4061	ADNI2	2011-6-21	2011-7-25	16	R07C01	2.00E+11	LMCI	64.1	Female	16	1	0	0.1027	0.2288	0.0838	0.0651	0.0696	0.4835
200325580117_R08C01	4580	ADNI2	2013-4-23	2013-4-23	16	R08C01	2.00E+11	CN	69.7	Female	16	2	1	0.0156	0.1595	0.035	0.0575	0.0774	0.6975
200325580118_R03C01	4010	ADNI2	2013-4-18	2013-4-18	10	R03C01	2.00E+11	CN	70.8	Female	18	0	1	0.1009	0.1986	0.047	0.0511	0.0545	0.6003
200325580118_R04C01	4222	ADNI2	2011-9-26	2011-9-26	10	R04C01	2.00E+11	CN	82.3	Female	16	1	1	0.0116	0.1717	0.0515	0.0443	0.0955	0.6485
200325580118_R05C01	4010	ADNI2	2011-4-13	2011-4-13	10	R05C01	2.00E+11	CN	70.8	Female	18	0	1	0.1717	0.2512	0.0664	0.0736	0.0679	0.4114
200325580118_R07C01	1046	ADNIGO	2011-2-14	2011-2-15	10	R07C01	2.00E+11	LMCI	71.6	Male	20	1	0	0.1141	0.1842	0.0452	0.1523	0.1126	0.4013
200325580118_R08C01	4010	ADNI2	2012-4-26	2012-4-26	10	R08C01	2.00E+11	CN	70.8	Female	18	0	1	0.1348	0.206	0.0774	0.0676	0.078	0.4971
200325580119_R02C01	4367	ADNI2	2012-11-19	2012-11-19	10	R02C01	2.00E+11	CN	65.1	Female	18	1	1	0.056	0.2154	0.0616	0.0568	0.0847	0.5617
200325580119_R05C01	4367	ADNI2	2013-12-12	2013-12-12	10	R05C01	2.00E+11	CN	65.1	Female	18	1	1	0.0566	0.2071	0.0637	0.0544	0.078	0.5753
200325580119_R07C01	4367	ADNI2	2011-12-5	2011-12-7	10	R07C01	2.00E+11	CN	65.1	Female	18	1	1	0.0317	0.1982	0.0678	0.0608	0.0801	0.6072
200325580121_R01C01	546	ADNI2	2012-11-6	2012-11-6	19	R01C01	2.00E+11	LMCI	79.4	Male	16	1	1	0.144	0.0946	0.1207	0.0369	0.1554	0.4645
200325580121_R02C01	546	ADNIGO	2010-10-6	2010-10-6	19	R02C01	2.00E+11	LMCI	79.4	Male	16	1	0	0.114	0.0727	0.0885	0.0382	0.1156	0.5874
200325580121_R03C01	610	ADNIGO	2010-11-4	2010-11-4	19	R03C01	2.00E+11	CN	79	Male	20	0	0	0.0562	0.1432	0.0356	0.0288	0.0697	0.6891
200325580121_R04C01	610	ADNI2	2011-11-29	2011-11-29	19	R04C01	2.00E+11	CN	79	Male	20	0	1	0.0501	0.1429	0.0416	0.0328	0.0706	0.6909
200325580121_R05C01	610	ADNIGO	2010-11-4	2010-11-4	19	R05C01	2.00E+11	CN	79	Male	20	0	0	0.0531	0.1391	0.0405	0.0314	0.0686	0.6961
200325580121_R06C01	546	ADNI2	2011-11-18	2011-11-18	19	R06C01	2.00E+11	LMCI	79.4	Male	16	1	1	0.1138	0.0745	0.1058	0.0379	0.1006	0.5923
200325580121_R07C01	610	ADNI2	2012-11-13	2012-11-13	19	R07C01	2.00E+11	CN	79	Male	20	0	1	0.0797	0.21	0.0526	0.0351	0.091	0.5557
200325580121_R08C01	610	ADNI2	2012-11-13	2012-11-13	19	R08C01	2.00E+11	CN	79	Male	20	0	1	0.0736	0.2067	0.0672	0.0356	0.0882	0.5565
200325580122_R01C01	4197	ADNI2	2013-8-29	2013-9-10	11	R01C01	2.00E+11	LMCI	79.3	Male	20	1	0	0.0482	0.2052	0.1005	0.0536	0.1205	0.505
200325580122_R02C01	4174	ADNI2	2011-8-31	2011-9-19	11	R02C01	2.00E+11	CN	73.7	Female	18	1	1	0.0748	0.1315	0.1153	0.0573	0.0893	0.5519
200325580122_R03C01	731	ADNI2	2012-9-21	2012-9-21	11	R03C01	2.00E+11	CN	71.5	Male	18	0	1	0.063	0.0982	0.0968	0.1832	0.0891	0.4549
200325580122_R04C01	731	ADNI2	2011-11-16	2011-11-16	11	R04C01	2.00E+11	CN	71.5	Male	18	0	1	0.0294	0.103	0.0869	0.0976	0.0905	0.5771
200325580122_R05C01	731	ADNI2	2013-10-25	2013-11-6	11	R05C01	2.00E+11	CN	71.5	Male	18	0	1	0.0352	0.113	0.1256	0.1531	0.1007	0.4484
200325580122_R06C01	4302	ADNI2	2013-12-11	2014-1-29	11	R06C01	2.00E+11	LMCI	76.1	Male	20	0	1	0.0393	0.1252	0.1134	0.0759	0.0987	0.5562
200325580122_R07C01	4302	ADNI2	2012-11-7	2012-11-7	11	R07C01	2.00E+11	LMCI	76.1	Male	20	0	1	0.043	0.1177	0.0819	0.0624	0.0793	0.6232
200325580122_R08C01	4302	ADNI2	2011-11-18	2011-11-18	11	R08C01	2.00E+11	LMCI	76.1	Male	20	0	1	0.0257	0.1557	0.1186	0.0806	0.1133	0.5179
200325580124_R04C01	4387	ADNI2	2013-12-2	2013-12-3	16	R04C01	2.00E+11	CN	76.1	Female	16	1	1	0.039	0.1901	0.0401	0.0308	0.075	0.6505
200325580124_R05C01	4387	ADNI2	2011-12-19	2011-12-20	16	R05C01	2.00E+11	CN	76.1	Female	16	1	1	0.0392	0.2312	0.0488	0.0405	0.0888	0.5791
200325580124_R06C01	4387	ADNI2	2013-1-21	2013-1-21	16	R06C01	2.00E+11	CN	76.1	Female	16	1	1	0.0305	0.2104	0.0533	0.0301	0.0709	0.6343
200325580124_R07C01	4387	ADNI2	2011-12-19	2011-12-20	16	R07C01	2.00E+11	CN	76.1	Female	16	1	1	0.0406	0.2273	0.0521	0.0411	0.0894	0.5764
200325580124_R08C01	4387	ADNI2	2013-12-2	2013-12-3	16	R08C01	2.00E+11	CN	76.1	Female	16	1	1	0.0399	0.1824	0.0454	0.0289	0.0761	0.6548
200340580005_R01C01	4453	ADNI2	2012-2-1	2012-2-1	15	R01C01	2.00E+11	CN	65.9	Male	16	0	1	0.0753	0.1917	0.0722	0.0409	0.0578	0.5835
200340580005_R02C01	4453	ADNI2	2013-1-23	2013-1-23	15	R02C01	2.00E+11	CN	65.9	Male	16	0	1	0.0768	0.1619	0.0892	0.0486	0.0893	0.5435
200340580005_R03C01	4229	ADNI2	2013-9-26	2013-9-26	15	R03C01	2.00E+11	LMCI	66.4	Male	15	0	1	0.0275	0.1665	0.0782	0.0543	0.0668	0.6501
200340580005_R05C01	4229	ADNI2	2011-9-27	2011-9-27	15	R05C01	2.00E+11	LMCI	66.4	Male	15	0	1	0.0371	0.1492	0.0681	0.0511	0.0624	0.6496
200340580005_R07C01	4453	ADNI2	2014-1-23	2014-2-3	15	R07C01	2.00E+11	CN	65.9	Male	16	0	1	0.0813	0.1841	0.058	0.0417	0.0724	0.5853
200340580005_R08C01	4229	ADNI2	2012-9-13	2012-9-13	15	R08C01	2.00E+11	LMCI	66.4	Male	15	0	1	0.068	0.1699	0.0622	0.0633	0.077	0.5842
200340580010_R01C01	519	ADNIGO	2010-8-17	2010-8-17	11	R01C01	2.00E+11	CN	74.1	Male	16	0	0	0.0397	0.1133	0.0706	0.0484	0.1086	0.6392
200340580010_R02C01	4406	ADNI2	2011-12-13	2011-12-13	11	R02C01	2.00E+11	LMCI	78.9	Male	19	0	1	0.0107	0.1993	0.1237	0.0531	0.0971	0.5369
200340580010_R03C01	519	ADNI2	2013-1-31	2013-1-31	11	R03C01	2.00E+11	CN	74.1	Male	16	0	1	0.0597	0.159	0.1243	0.0466	0.1352	0.4654
200340580010_R04C01	4406	ADNI2	2011-12-13	2011-12-13	11	R04C01	2.00E+11	LMCI	78.9	Male	19	0	1	0	0.1951	0.1379	0.0611	0.1086	0.5001
200340580010_R05C01	4406	ADNI2	2013-12-5	2013-12-6	11	R05C01	2.00E+11	LMCI	78.9	Male	19	0	1	0.0364	0.1359	0.1191	0.0532	0.0926	0.5548
200340580010_R06C01	4406	ADNI2	2012-12-13	2012-12-13	11	R06C01	2.00E+11	LMCI	78.9	Male	19	0	1	0.0079	0.1769	0.1426	0.0483	0.1031	0.5204
200340580010_R07C01	4406	ADNI2	2013-12-5	2013-12-6	11	R07C01	2.00E+11	LMCI	78.9	Male	19	0	1	0.0041	0.1626	0.1403	0.0454	0.1072	0.5281
200340580011_R04C01	260	ADNI2	2012-4-26	2012-4-26	9	R04C01	2.00E+11	CN	78.6	Female	13	0	1	0.066	0.1267	0.0714	0.067	0.0589	0.6368
200340580011_R07C01	260	ADNIGO	2011-5-13	2011-5-17	9	R07C01	2.00E+11	CN	78.6	Female	13	0	0	0.065	0.1231	0.0638	0.0643	0.0598	0.6551
200340580011_R08C01	260	ADNI2	2013-4-23	2013-4-23	9	R08C01	2.00E+11	CN	78.6	Female	13	0	1	0.0454	0.15	0.0691	0.0628	0.0611	0.6686
200340580012_R01C01	4029	ADNI2	2011-5-9	2011-5-16	9	R01C01	2.00E+11	LMCI	61.1	Male	20	2	1	0.0301	0.1488	0.0923	0.0731	0.0917	0.6135
200340580012_R02C01	4014	ADNI2	2013-6-5	2013-6-5	9	R02C01	2.00E+11	CN	80.7	Male	16	0	1	0.14	0.1047	0.0645	0.0958	0.085	0.5533
200340580012_R03C01	4057	ADNI2	2011-12-15	2011-12-15	9	R03C01	2.00E+11	LMCI	81.1	Male	16	1	1	0.0435	0.1093	0.0571	0.0412	0.0751	0.705
200340580012_R04C01	4029	ADNI2	2013-4-22	2013-5-1	9	R04C01	2.00E+11	LMCI	61.1	Male	20	2	1	0.0632	0.1897	0.0739	0.0765	0.0776	0.5563
200340580012_R05C01	4029	ADNI2	2012-5-17	2012-5-17	9	R05C01	2.00E+11	LMCI	61.1	Male	20	2	1	0.0538	0.1464	0.1123	0.0696	0.0814	0.5758
200340580012_R06C01	4014	ADNI2	2011-5-31	2011-5-31	9	R06C01	2.00E+11	CN	80.7	Male	16	0	1	0.0933	0.1218	0.0668	0.0999	0.0849	0.5874
200340580012_R07C01	4014	ADNI2	2012-5-30	2012-5-30	9	R07C01	2.00E+11	CN	80.7	Male	16	0	1	0.1534	0.0862	0.0772	0.0803	0.0755	0.5605
200340580012_R08C01	4057	ADNI2	2011-6-13	2011-6-21	9	R08C01	2.00E+11	LMCI	81.1	Male	16	1	1	0.0618	0.1579	0.0675	0.0423	0.0742	0.6537
200340580013_R02C01	4234	ADNI2	2011-11-4	2011-11-10	11	R02C01	2.00E+11	CN	70.1	Male	13	1	1	0.0518	0.1138	0.0929	0.0565	0.1079	0.6041
200340580013_R03C01	906	ADNI2	2011-10-12	2011-10-12	11	R03C01	2.00E+11	LMCI	65.3	Female	12	1	1	0.0866	0.1945	0.1075	0.0706	0.1117	0.4761
200340580013_R05C01	906	ADNIGO	2010-10-13	2010-10-13	11	R05C01	2.00E+11	LMCI	65.3	Female	12	1	0	0.0779	0.1945	0.1377	0.0641	0.1207	0.4113
200340580013_R06C01	906	ADNI2	2012-10-3	2012-10-19	11	R06C01	2.00E+11	LMCI	65.3	Female	12	1	1	0.1172	0.2177	0.1249	0.0647	0.1061	0.3743
200340580015_R01C01	4643	ADNI2	2012-4-27	2012-4-27	15	R01C01	2.00E+11	CN	65.1	Female	16	0	1	0.0287	0.1418	0.018	0.0304	0.0583	0.744
200340580015_R04C01	4643	ADNI2	2014-4-21	2014-5-7	15	R04C01	2.00E+11	CN	65.1	Female	16	0	1	0.0635	0.256	0.0206	0.0543	0.0953	0.5428
200340580015_R05C01	4079	ADNI2	2012-7-10	2012-7-10	15	R05C01	2.00E+11	LMCI	64.5	Female	20	1	1	0.0967	0.214	0.0965	0.0412	0.0833	0.4839
200340580015_R06C01	4079	ADNI2	2011-7-6	2011-7-6	15	R06C01	2.00E+11	LMCI	64.5	Female	20	1	1	0.0542	0.1462	0.0476	0.0222	0.0648	0.6877
200340580015_R08C01	4079	ADNI2	2013-7-10	2013-7-10	15	R08C01	2.00E+11	LMCI	64.5	Female	20	1	1	0.0868	0.1961	0.0661	0.0431	0.0732	0.566
200340580031_R02C01	4365	ADNI2	2012-12-20	2012-12-20	16	R02C01	2.00E+11	CN	80.3	Male	20	0	1	0.0267	0.2106	0.1283	0.0665	0.1597	0.456
200340580031_R03C01	4936	ADNI2	2013-9-17	2013-9-17	16	R03C01	2.00E+11	LMCI	78.1	Male	19	0	1	0.0035	0.1104	0.0535	0.0245	0.039	0.8009
200340580031_R05C01	4365	ADNI2	2014-4-3	2014-4-14	16	R05C01	2.00E+11	CN	80.3	Male	20	0	1	0.0203	0.0939	0.1141	0.0335	0.2533	0.5008
200340580031_R06C01	4936	ADNI2	2014-9-24	2014-9-24	16	R06C01	2.00E+11	LMCI	78.1	Male	19	0	1	0.0036	0.2045	0.0485	0.0283	0.0624	0.6807
200340580031_R07C01	4365	ADNI2	2012-1-5	2012-1-5	16	R07C01	2.00E+11	CN	80.3	Male	20	0	1	0.0271	0.1784	0.1541	0.0471	0.1788	0.4392
200340580032_R01C01	61	ADNI2	2013-2-6	2013-2-7	15	R01C01	2.00E+11	CN	77	Female	15	0	1	0.0993	0.2512	0.0883	0.0821	0.1076	0.3922
200340580032_R03C01	4596	ADNI2	2012-4-16	2012-4-25	15	R03C01	2.00E+11	LMCI	65.7	Male	20	0	1	0.0267	0.1782	0.0709	0.0394	0.0482	0.6622
200340580032_R05C01	4596	ADNI2	2013-4-12	2013-4-12	15	R05C01	2.00E+11	LMCI	65.7	Male	20	0	1	0.0528	0.2692	0.0737	0.0551	0.0824	0.494
200340580032_R06C01	4596	ADNI2	2014-4-8	2014-4-15	15	R06C01	2.00E+11	LMCI	65.7	Male	20	0	1	0.0231	0.1901	0.0604	0.0364	0.0529	0.6668
200340580032_R07C01	61	ADNI2	2012-2-7	2012-2-7	15	R07C01	2.00E+11	CN	77	Female	15	0	1	0.0636	0.1953	0.0626	0.0752	0.0639	0.5838
200340580032_R08C01	61	ADNI2	2013-12-16	2013-12-16	15	R08C01	2.00E+11	CN	77	Female	15	0	1	0.0574	0.2017	0.0765	0.0819	0.0684	0.5604
200340580033_R01C01	522	ADNI2	2012-12-14	2012-12-17	16	R01C01	2.00E+11	CN	69.9	Male	17	0	1	0.0785	0.1274	0.0908	0.0353	0.1427	0.5493
200340580033_R02C01	626	ADNI2	2013-8-6	2013-8-6	16	R02C01	2.00E+11	LMCI	83.2	Male	16	0	0	0.1453	0.0808	0.0922	0.0248	0.1203	0.5632
200340580033_R03C01	522	ADNI2	2011-12-20	2011-12-20	16	R03C01	2.00E+11	CN	69.9	Male	17	0	1	0.0828	0.1345	0.0728	0.0374	0.1034	0.5884
200340580033_R04C01	522	ADNI2	2013-12-17	2013-12-17	16	R04C01	2.00E+11	CN	69.9	Male	17	0	1	0.1032	0.1475	0.083	0.0296	0.1154	0.5432
200340580033_R05C01	553	ADNIGO	2010-9-28	2010-9-28	16	R05C01	2.00E+11	CN	84.6	Male	18	0	0	0.0622	0.1138	0.0624	0.0515	0.0874	0.6657
200340580033_R06C01	626	ADNI2	2014-8-19	2014-8-19	16	R06C01	2.00E+11	LMCI	83.2	Male	16	0	0	0.1685	0.0869	0.1091	0.0362	0.1323	0.5135
200340580033_R07C01	553	ADNI2	2012-12-18	2012-12-18	16	R07C01	2.00E+11	CN	84.6	Male	18	0	1	0.1008	0.1555	0.0702	0.0573	0.1261	0.5281
200340580033_R08C01	553	ADNI2	2011-11-16	2011-11-16	16	R08C01	2.00E+11	CN	84.6	Male	18	0	1	0.0673	0.111	0.0515	0.045	0.0734	0.6978
200340580046_R01C01	4311	ADNI2	2011-12-5	2011-12-5	12	R01C01	2.00E+11	LMCI	72.5	Female	18	0	0	0.1784	0.1834	0.0561	0.0576	0.0951	0.46
200340580046_R02C01	4311	ADNI2	2013-12-10	2013-12-12	12	R02C01	2.00E+11	LMCI	72.5	Female	18	0	0	0.2903	0.3295	0.0672	0.1129	0.0744	0.1601
200340580046_R03C01	205	ADNI2	2012-12-11	2012-12-11	12	R03C01	2.00E+11	LMCI	66.5	Female	18	0	1	0.0615	0.3368	0.0476	0.0855	0.0688	0.446
200340580046_R04C01	1286	ADNIGO	2011-2-28	2011-2-28	12	R04C01	2.00E+11	CN	75.5	Female	19	0	0	0.0799	0.1494	0.0529	0.0432	0.0662	0.6486
200340580046_R05C01	118	ADNIGO	2011-2-10	2011-2-10	12	R05C01	2.00E+11	CN	80.4	Male	20	0	0	0.0625	0.0659	0.1199	0.189	0.1906	0.5585
200340580046_R06C01	205	ADNI2	2011-12-21	2011-12-21	12	R06C01	2.00E+11	LMCI	66.5	Female	18	0	1	0.062	0.3174	0.0683	0.0837	0.0661	0.4506
200340580046_R07C01	205	ADNI2	2013-12-11	2013-12-11	12	R07C01	2.00E+11	LMCI	66.5	Female	18	0	1	0.069	0.3799	0.0674	0.0869	0.0668	0.374
200340580046_R08C01	4311	ADNI2	2012-10-15	2012-10-15	12	R08C01	2.00E+11	LMCI	72.5	Female	18	0	0	0.1818	0.2086	0.0511	0.069	0.0832	0.4368
200340580061_R04C01	4150	ADNI2	2012-9-19	2012-9-19	11	R04C01	2.00E+11	CN	73.9	Male	14	0	1	0.0398	0.1337	0.0793	0.0433	0.0847	0.6331
200340580061_R06C01	4150	ADNI2	2013-9-10	2013-10-28	11	R06C01	2.00E+11	CN	73.9	Male	14	0	1	0.0223	0.1215	0.0915	0.0449	0.103	0.6321
200340580061_R08C01	4150	ADNI2	2011-9-1	2011-9-21	11	R08C01	2.00E+11	CN	73.9	Male	14	0	1	0.0421	0.1409	0.0993	0.0451	0.0903	0.5902
200340580119_R01C01	169	ADNI2	2012-2-9	2012-2-9	10	R01C01	2.00E+11	LMCI	71.9	Female	16	1	1	0.042	0.2158	0.0953	0.0689	0.1102	0.5184
200340580119_R02C01	51	ADNI2	2013-11-26	2013-11-26	10	R02C01	2.00E+11	LMCI	66.5	Male	18	2	1	0.0556	0.2002	0.0803	0.0455	0.0871	0.5783
200340580119_R03C01	4075	ADNI2	2011-6-20	2011-6-20	10	R03C01	2.00E+11	CN	73.4	Male	16	1	1	0.0088	0.196	0.0754	0.0576	0.1299	0.5708
200340580119_R04C01	4075	ADNI2	2013-6-6	2013-6-6	10	R04C01	2.00E+11	CN	73.4	Male	16	1	1	0.0129	0.2141	0.0998	0.0563	0.0996	0.5639
200340580119_R05C01	51	ADNI2	2012-12-13	2012-12-13	10	R05C01	2.00E+11	LMCI	66.5	Male	18	2	1	0.0518	0.1412	0.0454	0.0493	0.0673	0.6693
200340580119_R06C01	4075	ADNI2	2012-6-22	2012-6-22	10	R06C01	2.00E+11	CN	73.4	Male	16	1	1	0.0309	0.3121	0.0516	0.0512	0.1385	0.4465
200340580119_R08C01	51	ADNI2	2015-2-4	2015-2-4	10	R08C01	2.00E+11	LMCI	66.5	Male	18	2	1	0.0912	0.2058	0.1271	0.0497	0.1012	0.471
200340580139_R01C01	47	ADNIGO	2010-12-21	2011-1-4	10	R01C01	2.00E+11	CN	84.7	Male	20	0	0	0.1409	0.137	0.0775	0.0617	0.1011	0.5224
200340580139_R02C01	4155	ADNI2	NA	2011-8-25	10	R02C01	2.00E+11	CN	77.6	Female	14	1	1	0.0594	0.1971	0.0704	0.0474	0.055	0.6261
200340580139_R03C01	4430	ADNI2	2013-2-15	2013-2-18	10	R03C01	2.00E+11	LMCI	80	Male	15	0	1	0.0181	0.1279	0.0808	0.046	0.0891	0.6862
200340580139_R07C01	4430	ADNI2	2012-2-15	2012-2-21	10	R07C01	2.00E+11	LMCI	80	Male	15	0	1	0.0396	0.2087	0.0873	0.0524	0.1162	0.5536
200340580139_R08C01	4430	ADNI2	2014-2-5	2014-2-10	10	R08C01	2.00E+11	LMCI	80	Male	15	0	1	0.0333	0.2087	0.0751	0.052	0.1308	0.5632
200340580187_R02C01	166	ADNIGO	2011-5-2	2011-5-10	15	R02C01	2.00E+11	CN	72.5	Female	18	1	0	0.1231	0.1786	0.0793	0.042	0.0502	0.5439
200340580187_R03C01	4313	ADNI2	2011-11-30	2011-11-30	15	R03C01	2.00E+11	CN	77	Female	18	1	1	0.1104	0.2138	0.0745	0.0407	0.0749	0.508
200340580187_R04C01	69	ADNIGO	2011-1-18	2011-1-18	15	R04C01	2.00E+11	CN	72.9	Male	16	0	0	0.0921	0.0867	0.0732	0.0424	0.0703	0.6499
200340580187_R05C01	166	ADNI2	2012-2-13	2012-3-8	15	R05C01	2.00E+11	CN	72.5	Female	18	1	1	0.1797	0.1646	0.1231	0.0472	0.0595	0.4492
200340580187_R06C01	166	ADNI2	2013-2-6	2013-2-6	15	R06C01	2.00E+11	CN	72.5	Female	18	1	1	0.1326	0.1324	0.1064	0.0436	0.0532	0.5568
200340580187_R07C01	4313	ADNI2	2013-12-12	2013-12-12	15	R07C01	2.00E+11	CN	77	Female	18	1	1	0.1161	0.2168	0.107	0.0472	0.0523	0.4926
200340580187_R08C01	4313	ADNI2	2012-11-28	2012-11-28	15	R08C01	2.00E+11	CN	77	Female	18	1	1	0.1022	0.2063	0.0716	0.0427	0.062	0.5341
200340580188_R01C01	824	ADNI2	2012-10-3	2012-10-3	16	R01C01	2.00E+11	CN	76.2	Female	13	0	1	0.1005	0.1022	0.1594	0.0547	0.1284	0.4606
200340580188_R02C01	824	ADNIGO	2010-9-22	2010-9-22	16	R02C01	2.00E+11	CN	76.2	Female	13	0	0	0.0757	0.1387	0.0993	0.0701	0.1087	0.532
200340580188_R07C01	824	ADNI2	2011-9-22	2011-9-22	16	R07C01	2.00E+11	CN	76.2	Female	13	0	1	0.0666	0.1071	0.1098	0.0664	0.0924	0.5768
200340580188_R08C01	4093	ADNI2	2011-7-25	2011-7-25	16	R08C01	2.00E+11	CN	70	Female	16	0	1	0.1083	0.1798	0.0595	0.0701	0.0953	0.5189
200340580189_R02C01	4077	ADNI2	2012-7-2	2012-7-2	15	R02C01	2.00E+11	LMCI	75.4	Male	18	0	1	0.0709	0.1006	0.0463	0.0406	0.0958	0.6633
200340580189_R03C01	72	ADNI2	2013-1-8	2013-1-8	15	R03C01	2.00E+11	CN	70.6	Male	16	0	1	0.0463	0.1928	0.1241	0.041	0.0832	0.541
200340580189_R04C01	4077	ADNI2	2013-7-23	2013-7-23	15	R04C01	2.00E+11	LMCI	75.4	Male	18	0	1	0.121	0.1628	0.0725	0.0506	0.0746	0.5446
200340580189_R05C01	72	ADNI2	2012-1-10	2012-1-10	15	R05C01	2.00E+11	CN	70.6	Male	16	0	1	0.0229	0.1536	0.0937	0.044	0.0835	0.6324
200340580189_R06C01	72	ADNIGO	2011-1-11	2011-1-11	15	R06C01	2.00E+11	CN	70.6	Male	16	0	0	0.0324	0.1434	0.1067	0.0427	0.0689	0.6348
200340580189_R07C01	4077	ADNI2	2011-7-5	2011-7-5	15	R07C01	2.00E+11	LMCI	75.4	Male	18	0	1	0.0767	0.1623	0.0661	0.0437	0.0666	0.6084
200992270010_R01C01	922	ADNIGO	2010-10-15	2010-10-15	19	R01C01	2.01E+11	LMCI	68.1	Male	12	1	0	0.0645	0.1233	0.0492	0.0468	0.0798	0.6602
200992270010_R02C01	922	ADNI2	2012-10-10	2012-10-10	19	R02C01	2.01E+11	LMCI	68.1	Male	12	1	1	0.0666	0.1348	0.0643	0.0332	0.0716	0.6426
200992270010_R07C01	1249	ADNI2	2014-2-20	2014-2-20	19	R07C01	2.01E+11	CN	70.8	Female	15	1	1	0.0227	0.1667	0.0838	0.0471	0.076	0.6356
200992270010_R08C01	922	ADNI2	2011-10-19	2011-10-19	19	R08C01	2.01E+11	LMCI	68.1	Male	12	1	1	0.0429	0.1356	0.055	0.0397	0.0594	0.6944
200992270012_R02C01	156	ADNI2	2013-2-20	2013-2-20	19	R02C01	2.01E+11	CN	74.1	Male	17	0	1	0.0805	0.1601	0.0531	0.0475	0.0498	0.6191
200992270012_R03C01	722	ADNIGO	2010-9-13	2010-9-13	19	R03C01	2.01E+11	LMCI	70.1	Male	12	0	0	0.0552	0.1737	0.0505	0.0356	0.0638	0.6372
200992270012_R05C01	156	ADNI2	2014-3-4	2014-3-4	19	R05C01	2.01E+11	CN	74.1	Male	17	0	1	0.1177	0.2315	0.06	0.0514	0.0557	0.4862
200992270012_R06C01	259	ADNI2	2015-4-10	2015-5-18	19	R06C01	2.01E+11	CN	70.6	Male	20	0	1	0.1167	0.2457	0.0328	0.0328	0.0983	0.4783
200992270012_R08C01	156	ADNI2	2012-3-15	2012-3-15	19	R08C01	2.01E+11	CN	74.1	Male	17	0	1	0.111	0.1768	0.0555	0.0525	0.0575	0.5696
201005080030_R01C01	4170	ADNI2	2012-9-14	2012-9-14	20	R01C01	2.01E+11	LMCI	65.6	Female	18	1	1	0.0308	0.2683	0.0375	0.0593	0.0672	0.5548
201005080030_R04C01	4170	ADNI2	2013-9-27	2013-9-27	20	R04C01	2.01E+11	LMCI	65.6	Female	18	1	1	0.0533	0.3415	0.063	0.0823	0.1069	0.3872
201005080030_R06C01	4170	ADNI2	2011-9-8	2011-9-8	20	R06C01	2.01E+11	LMCI	65.6	Female	18	1	1	0.0325	0.2299	0.0322	0.0487	0.0672	0.608
201005080038_R01C01	863	ADNI2	2012-10-2	2012-10-2	20	R01C01	2.01E+11	CN	79.1	Male	15	0	1	0.0523	0.0725	0.0619	0.0255	0.0624	0.7375
201005080038_R02C01	51	ADNI2	2012-12-13	2012-12-13	20	R02C01	2.01E+11	LMCI	66.5	Male	18	2	1	0.0442	0.1456	0.0461	0.0452	0.0628	0.6677
201005080038_R03C01	863	ADNI2	2011-10-25	2011-10-25	20	R03C01	2.01E+11	CN	79.1	Male	15	0	1	0.0625	0.1012	0.0762	0.0363	0.0663	0.6784
201005080038_R04C01	572	ADNI2	2011-10-6	2011-10-6	20	R04C01	2.01E+11	LMCI	78.7	Male	14	2	1	0.1655	0.0781	0.0888	0.0294	0.1077	0.5463
201005080038_R05C01	572	ADNI2	2012-10-2	2012-10-2	20	R05C01	2.01E+11	LMCI	78.7	Male	14	2	1	0.095	0.0548	0.0671	0.0194	0.0865	0.6865
201005080038_R06C01	4499	ADNI2	2012-3-29	2012-3-27	20	R06C01	2.01E+11	CN	83.8	Male	20	0	1	0.0167	0.2203	0.0454	0.0283	0.0884	0.6251
201005080038_R07C01	863	ADNIGO	2010-12-2	2010-12-2	20	R07C01	2.01E+11	CN	79.1	Male	15	0	0	0.0403	0.0967	0.0705	0.0311	0.0614	0.7259
201005080038_R08C01	572	ADNIGO	2010-10-5	2010-10-5	20	R08C01	2.01E+11	LMCI	78.7	Male	14	2	0	0.1171	0.0533	0.0693	0.0273	0.0858	0.6711
201005080039_R01C01	1186	ADNI2	2014-2-18	2014-2-18	20	R01C01	2.01E+11	LMCI	83.2	Male	12	0	1	0.0713	0.1251	0.0546	0.025	0.1039	0.6372
201005080039_R02C01	923	ADNI2	2012-10-3	2012-10-26	20	R02C01	2.01E+11	CN	83.1	Male	14	0	1	0.2467	0.1147	0.0895	0.0903	0.1226	0.3314
201005080039_R03C01	1288	ADNIGO	2011-3-29	2011-4-5	20	R03C01	2.01E+11	CN	59.9	Male	20	0	0	0.0667	0.1962	0.0837	0.0482	0.0837	0.5572
201005080039_R04C01	923	ADNIGO	2010-10-15	2010-10-15	20	R04C01	2.01E+11	CN	83.1	Male	14	0	0	0.1818	0.1151	0.0749	0.1197	0.1054	0.4108
201005080039_R05C01	1186	ADNIGO	2011-2-2	2011-2-23	20	R05C01	2.01E+11	LMCI	83.2	Male	12	0	0	0.0996	0.1533	0.0762	0.0331	0.1293	0.527
201005080039_R06C01	1186	ADNI2	2012-2-16	2012-2-16	20	R06C01	2.01E+11	LMCI	83.2	Male	12	0	1	0.0775	0.1398	0.0663	0.0296	0.1222	0.5827
201005080039_R07C01	1186	ADNI2	2013-1-28	2013-1-29	20	R07C01	2.01E+11	LMCI	83.2	Male	12	0	1	0.0861	0.1544	0.0676	0.0279	0.0967	0.5903
201005080039_R08C01	923	ADNI2	2011-10-19	2011-10-19	20	R08C01	2.01E+11	CN	83.1	Male	14	0	1	0.1182	0.0903	0.049	0.0802	0.0932	0.5785
201046290001_R02C01	4120	ADNI2	2013-7-19	2013-7-19	19	R02C01	2.01E+11	CN	81.8	Female	17	0	1	0.0407	0.4064	0.0399	0.0569	0.1119	0.3603
201046290001_R04C01	4120	ADNI2	2012-7-17	2012-7-17	19	R04C01	2.01E+11	CN	81.8	Female	17	0	1	0.0393	0.3095	0.0534	0.0609	0.0517	0.4976
201046290001_R05C01	4120	ADNI2	2011-7-28	2011-7-28	19	R05C01	2.01E+11	CN	81.8	Female	17	0	1	0.0242	0.2542	0.067	0.0619	0.0803	0.5368
201046290003_R02C01	566	ADNI2	2012-12-5	2012-12-5	19	R02C01	2.01E+11	LMCI	78.8	Male	20	1	1	0.0885	0.1986	0.0622	0.0549	0.0528	0.5694
201046290003_R03C01	566	ADNI2	2013-7-31	2013-7-31	19	R03C01	2.01E+11	LMCI	78.8	Male	20	1	1	0.0574	0.1436	0.0498	0.0397	0.0518	0.6765
201046290003_R05C01	4071	ADNI2	2014-8-11	2014-8-11	19	R05C01	2.01E+11	CN	84.5	Male	13	0	1	0.0267	0.0991	0.0806	0.0564	0.0697	0.6913
201046290003_R07C01	4071	ADNI2	2012-7-9	2012-7-9	19	R07C01	2.01E+11	CN	84.5	Male	13	0	1	0.0344	0.1296	0.075	0.0523	0.0696	0.6516
201046290003_R08C01	566	ADNI2	2011-10-7	2011-10-7	19	R08C01	2.01E+11	LMCI	78.8	Male	20	1	1	0.0583	0.1423	0.0718	0.0405	0.0676	0.6419
201046290032_R01C01	4385	ADNI2	2013-3-6	2013-3-6	19	R01C01	2.01E+11	CN	68.2	Female	12	1	1	0.1715	0.1847	0.0339	0.0576	0.0712	0.4765
201046290032_R04C01	4385	ADNI2	2014-3-5	2014-3-13	19	R04C01	2.01E+11	CN	68.2	Female	12	1	1	0.1662	0.1613	0.0394	0.0546	0.0628	0.5352
201046290032_R06C01	4385	ADNI2	2012-3-7	2012-3-8	19	R06C01	2.01E+11	CN	68.2	Female	12	1	1	0.0981	0.148	0.0458	0.0519	0.0606	0.6108
201046290033_R03C01	4335	ADNI2	2013-11-7	2013-11-7	20	R03C01	2.01E+11	CN	71.7	Female	15	0	1	0.0756	0.2026	0.1081	0.0723	0.0821	0.4896
201046290033_R05C01	4335	ADNI2	2012-11-14	2012-11-14	20	R05C01	2.01E+11	CN	71.7	Female	15	0	1	0.1133	0.3631	0.1006	0.1209	0.1277	0.196
201046290033_R08C01	4335	ADNI2	2011-11-17	2011-11-30	20	R08C01	2.01E+11	CN	71.7	Female	15	0	1	0.0653	0.1745	0.071	0.0581	0.0779	0.5774
201046290046_R01C01	4394	ADNI2	2013-1-15	2013-1-15	19	R01C01	2.01E+11	LMCI	75.9	Female	18	0	1	0.0482	0.194	0.0421	0.055	0.0687	0.6132
201046290046_R03C01	4376	ADNI2	2014-4-10	2014-4-10	19	R03C01	2.01E+11	CN	76.5	Female	16	0	1	0.0446	0.2922	0.0659	0.0501	0.0707	0.4958
201046290046_R04C01	4394	ADNI2	2012-1-16	2012-2-2	19	R04C01	2.01E+11	LMCI	75.9	Female	18	0	1	0.0467	0.1765	0.0433	0.053	0.0621	0.6446
201046290046_R05C01	4394	ADNI2	2014-1-20	2014-1-20	19	R05C01	2.01E+11	LMCI	75.9	Female	18	0	1	0.0418	0.153	0.0537	0.037	0.0767	0.6523
201046290046_R06C01	1408	ADNIGO	2010-10-14	2010-10-14	19	R06C01	2.01E+11	LMCI	71.4	Male	16	0	0	0.06	0.0964	0.0608	0.0241	0.0717	0.7064
201046290046_R07C01	4376	ADNI2	2013-1-17	2013-1-23	19	R07C01	2.01E+11	CN	76.5	Female	16	0	1	0.0349	0.2511	0.0708	0.0457	0.0695	0.5655
201046290046_R08C01	4376	ADNI2	2012-1-19	2012-1-24	19	R08C01	2.01E+11	CN	76.5	Female	16	0	1	0.0212	0.2126	0.1005	0.044	0.0644	0.587
201046290048_R02C01	4042	ADNI2	2013-2-14	2013-2-14	20	R02C01	2.01E+11	LMCI	57.2	Male	18	0	1	0.1386	0.2379	0.0549	0.0435	0.09	0.4667
201046290048_R04C01	4559	ADNI2	2012-3-23	2012-4-27	20	R04C01	2.01E+11	CN	67.4	Female	20	0	1	0.0816	0.2357	0.0874	0.0692	0.0986	0.4512
201046290048_R06C01	4559	ADNI2	2014-3-20	2014-3-26	20	R06C01	2.01E+11	CN	67.4	Female	20	0	1	0.0656	0.2313	0.0931	0.0532	0.0716	0.5116
201046290048_R07C01	4559	ADNI2	2013-4-19	2013-4-19	20	R07C01	2.01E+11	CN	67.4	Female	20	0	1	0.0575	0.2307	0.0803	0.0639	0.0799	0.5152
201046290048_R08C01	4042	ADNI2	2012-5-14	2012-5-14	20	R08C01	2.01E+11	LMCI	57.2	Male	18	0	1	0.1185	0.2081	0.0701	0.036	0.0741	0.5088
201046290050_R01C01	4366	ADNI2	2012-11-7	2012-11-8	20	R01C01	2.01E+11	LMCI	73.6	Male	16	1	0	0.0476	0.1179	0.0693	0.03	0.0219	0.7298
201046290050_R02C01	276	ADNIGO	2011-4-25	2011-4-25	20	R02C01	2.01E+11	LMCI	70.9	Male	18	0	0	0.0392	0.2222	0.0832	0.1138	0.0674	0.4984
201046290050_R03C01	4366	ADNI2	2012-4-4	2012-4-4	20	R03C01	2.01E+11	LMCI	73.6	Male	16	1	0	0.0672	0.1971	0.0675	0.0397	0.0423	0.6007
201046290050_R04C01	498	ADNI2	2011-11-14	2011-11-14	20	R04C01	2.01E+11	CN	70.3	Male	12	1	1	0.0942	0.1903	0.1123	0.0866	0.1914	0.3511
201046290050_R05C01	276	ADNI2	2014-4-10	2014-4-1	20	R05C01	2.01E+11	LMCI	70.9	Male	18	0	1	0.0643	0.2313	0.1051	0.1261	0.07	0.4229
201046290050_R06C01	276	ADNI2	2012-3-27	2012-3-27	20	R06C01	2.01E+11	LMCI	70.9	Male	18	0	1	0.0343	0.1623	0.0654	0.0742	0.0577	0.623
201046290050_R07C01	498	ADNIGO	2010-11-8	2010-11-18	20	R07C01	2.01E+11	CN	70.3	Male	12	1	0	0.076	0.1528	0.0893	0.0577	0.1583	0.4824
201046290050_R08C01	276	ADNI2	2013-4-2	2013-4-2	20	R08C01	2.01E+11	LMCI	70.9	Male	18	0	1	0.0427	0.2046	0.0742	0.0948	0.064	0.537
201046290055_R02C01	4464	ADNI2	2013-2-21	2013-2-21	20	R02C01	2.01E+11	CN	70.4	Male	16	1	1	0.0627	0.1306	0.0795	0.0346	0.0734	0.6454
201046290055_R03C01	4464	ADNI2	2012-2-17	2012-2-17	20	R03C01	2.01E+11	CN	70.4	Male	16	1	1	0.0794	0.1566	0.052	0.0324	0.0439	0.6484
201046290055_R04C01	285	ADNI2	2012-4-12	2012-4-12	20	R04C01	2.01E+11	LMCI	65.6	Male	10	1	1	0.0162	0.1608	0.1205	0.0325	0.0667	0.6205
201046290055_R05C01	285	ADNIGO	2011-4-1	2011-4-8	20	R05C01	2.01E+11	LMCI	65.6	Male	10	1	0	0.0252	0.1373	0.0703	0.0394	0.0748	0.6708
201046290055_R06C01	4464	ADNI2	2014-1-6	2014-1-6	20	R06C01	2.01E+11	CN	70.4	Male	16	1	1	0.0751	0.1628	0.0794	0.0311	0.072	0.5959
201046290061_R01C01	4148	ADNI2	2012-8-30	2012-8-30	20	R01C01	2.01E+11	CN	73	Male	18	0	0	0.032	0.3058	0.0419	0.019	0.083	0.5271
201046290061_R02C01	106	ADNIGO	2011-1-24	2011-2-8	20	R02C01	2.01E+11	CN	73.2	Female	15	0	0	0.0401	0.1399	0.1067	0.0313	0.0691	0.6404
201046290061_R03C01	4148	ADNI2	2013-8-6	2013-8-15	20	R03C01	2.01E+11	CN	73	Male	18	0	0	0.027	0.2428	0.0355	0.0255	0.054	0.6479
201046290061_R04C01	914	ADNI2	2015-3-18	2015-3-18	20	R04C01	2.01E+11	LMCI	74.4	Male	12	1	1	0.0183	0.1109	0.0578	0.0311	0.0853	0.7212
201046290061_R06C01	4148	ADNI2	2011-8-16	2011-8-30	20	R06C01	2.01E+11	CN	73	Male	18	0	0	0.0366	0.2925	0.0381	0.0215	0.0717	0.5566
201046290087_R01C01	301	ADNI2	2011-4-27	2011-4-27	20	R01C01	2.01E+11	CN	73.4	Female	13	0	1	0.0798	0.1442	0.0597	0.0508	0.0746	0.6275
201046290087_R04C01	301	ADNI2	2013-4-16	2013-4-19	20	R04C01	2.01E+11	CN	73.4	Female	13	0	1	0.1246	0.1453	0.0524	0.041	0.0853	0.5589
201046290087_R05C01	108	ADNIGO	2011-2-15	2011-2-15	20	R05C01	2.01E+11	LMCI	78.2	Male	18	1	0	0.0534	0.0846	0.0487	0.0211	0.0734	0.7333
201046290087_R06C01	301	ADNI2	2012-4-20	2012-4-20	20	R06C01	2.01E+11	CN	73.4	Female	13	0	1	0.1034	0.1574	0.0388	0.0373	0.0877	0.5839
201046290087_R07C01	4349	ADNI2	2011-11-22	2011-11-22	20	R07C01	2.01E+11	CN	71.4	Female	16	0	1	0.0244	0.1152	0.0259	0.0473	0.0753	0.7395
201046290090_R01C01	4162	ADNI2	2013-9-27	2013-11-12	20	R01C01	2.01E+11	LMCI	71.3	Female	16	2	1	0.0682	0.2668	0.0414	0.0443	0.0846	0.4947
201046290090_R02C01	4162	ADNI2	2012-8-23	2012-8-23	20	R02C01	2.01E+11	LMCI	71.3	Female	16	2	1	0.0614	0.2963	0.0371	0.0418	0.0986	0.4679
201046290090_R03C01	4560	ADNI2	2013-3-21	2013-3-21	20	R03C01	2.01E+11	CN	70.3	Female	20	0	1	0.0635	0.2195	0.0488	0.079	0.06	0.5635
201046290090_R05C01	4162	ADNI2	2011-9-8	2011-9-22	20	R05C01	2.01E+11	LMCI	71.3	Female	16	2	1	0.0668	0.2179	0.0429	0.0417	0.0816	0.5533
201046290090_R06C01	135	ADNIGO	2010-9-7	2010-9-7	20	R06C01	2.01E+11	LMCI	82.3	Female	18	0	0	0.0504	0.1176	0.0889	0.0477	0.1022	0.6116
201046290090_R07C01	4560	ADNI2	2012-4-11	2012-4-19	20	R07C01	2.01E+11	CN	70.3	Female	20	0	1	0.0756	0.2675	0.0631	0.0915	0.0686	0.4724
201046290090_R08C01	4560	ADNI2	2014-4-22	2014-4-22	20	R08C01	2.01E+11	CN	70.3	Female	20	0	1	0.0577	0.1633	0.0514	0.0666	0.0559	0.6326
201046290091_R03C01	677	ADNI2	2013-9-30	2013-9-30	20	R03C01	2.01E+11	CN	70.8	Male	18	0	1	0.2415	0.0952	0.1263	0.0602	0.1268	0.3595
201046290091_R04C01	4943	ADNI2	2012-10-4	2012-10-4	20	R04C01	2.01E+11	LMCI	76.1	Male	20	1	1	0.0247	0.1685	0.058	0.0245	0.0635	0.677
201046290091_R05C01	677	ADNI2	2012-9-24	2012-9-24	20	R05C01	2.01E+11	CN	70.8	Male	18	0	1	0.2763	0.0878	0.1585	0.0722	0.1369	0.2637
201046290091_R06C01	677	ADNI2	2011-9-26	2011-9-26	20	R06C01	2.01E+11	CN	70.8	Male	18	0	1	0.2349	0.0891	0.146	0.0584	0.1118	0.3654
201046290091_R08C01	4943	ADNI2	2013-5-1	2013-5-1	20	R08C01	2.01E+11	LMCI	76.1	Male	20	1	1	0.028	0.2519	0.0508	0.0305	0.0847	0.5798
201046290094_R01C01	4203	ADNI2	2012-9-26	2012-9-26	19	R01C01	2.01E+11	LMCI	74.4	Female	17	1	1	0.0567	0.1626	0.0396	0.0348	0.0678	0.6411
201046290094_R02C01	378	ADNI2	2013-12-10	2013-12-4	19	R02C01	2.01E+11	LMCI	69	Female	16	1	1	0.0065	0.1886	0.051	0.0343	0.0602	0.6864
201046290094_R03C01	4203	ADNI2	2011-9-15	2011-9-15	19	R03C01	2.01E+11	LMCI	74.4	Female	17	1	1	0.036	0.095	0.0363	0.0297	0.0559	0.7444
201046290094_R04C01	378	ADNI2	2012-12-20	2012-12-20	19	R04C01	2.01E+11	LMCI	69	Female	16	1	1	0.0255	0.2761	0.0531	0.0437	0.0815	0.5454
201046290094_R05C01	4203	ADNI2	2013-9-23	2013-9-25	19	R05C01	2.01E+11	LMCI	74.4	Female	17	1	1	0.0405	0.1531	0.0371	0.036	0.0586	0.6799
201046290094_R07C01	378	ADNI2	2011-11-29	2012-1-25	19	R07C01	2.01E+11	LMCI	69	Female	16	1	1	0.011	0.1973	0.0458	0.0331	0.1057	0.6338
201046290094_R08C01	4203	ADNI2	2012-3-20	2012-3-20	19	R08C01	2.01E+11	LMCI	74.4	Female	17	1	1	0.0425	0.1533	0.0379	0.0302	0.056	0.6886
201046290101_R01C01	4729	ADNI2	2013-5-20	2013-5-20	19	R01C01	2.01E+11	LMCI	77.8	Female	19	0	1	0.0468	0.2436	0.054	0.0604	0.0635	0.5499
201046290101_R02C01	4100	ADNI2	2013-8-30	2013-8-30	19	R02C01	2.01E+11	CN	78.5	Female	12	0	1	0.1033	0.3265	0.0935	0.0372	0.1469	0.2999
201046290101_R04C01	4729	ADNI2	2014-6-16	2014-6-16	19	R04C01	2.01E+11	LMCI	77.8	Female	19	0	1	0.0446	0.2327	0.0598	0.0468	0.0594	0.5758
201046290101_R05C01	4100	ADNI2	2011-8-16	2011-8-16	19	R05C01	2.01E+11	CN	78.5	Female	12	0	1	0.0561	0.292	0.0429	0.0365	0.101	0.4873
201046290101_R06C01	4100	ADNI2	2012-8-9	2012-8-9	19	R06C01	2.01E+11	CN	78.5	Female	12	0	1	0.0862	0.2789	0.0555	0.033	0.0971	0.4559
201046290102_R02C01	4388	ADNI2	2012-7-9	2012-7-9	19	R02C01	2.01E+11	CN	66.8	Male	18	2	1	0.1098	0.1854	0.1134	0.039	0.076	0.4862
201046290102_R04C01	4388	ADNI2	2014-1-27	2014-1-27	19	R04C01	2.01E+11	CN	66.8	Male	18	2	1	0.0828	0.1715	0.0907	0.038	0.0854	0.5505
201046290102_R05C01	4388	ADNI2	2013-2-13	2013-2-13	19	R05C01	2.01E+11	CN	66.8	Male	18	2	1	0.095	0.1737	0.0859	0.0322	0.0664	0.558
201046290102_R07C01	4388	ADNI2	2012-1-12	2012-1-12	19	R07C01	2.01E+11	CN	66.8	Male	18	2	1	0.0875	0.1637	0.0926	0.0448	0.0776	0.5627
201046290111_R01C01	42	ADNI2	2011-4-13	2011-4-14	19	R01C01	2.01E+11	LMCI	72.8	Male	18	0	1	0.0899	0.1268	0.0835	0.0484	0.1692	0.4985
201046290111_R02C01	800	ADNI2	2012-8-24	2012-8-24	19	R02C01	2.01E+11	LMCI	74	Male	12	2	1	0.0687	0.2685	0.0595	0.0716	0.1256	0.414
201046290111_R03C01	42	ADNI2	2011-11-30	2011-11-30	19	R03C01	2.01E+11	LMCI	72.8	Male	18	0	1	0.0799	0.1305	0.0922	0.0466	0.1473	0.5324
201046290111_R04C01	800	ADNIGO	2010-9-7	2010-9-7	19	R04C01	2.01E+11	LMCI	74	Male	12	2	0	0.0542	0.1421	0.06	0.052	0.1093	0.5879
201046290111_R05C01	42	ADNI2	2011-4-13	2011-4-14	19	R05C01	2.01E+11	LMCI	72.8	Male	18	0	1	0.0867	0.1349	0.0807	0.043	0.1698	0.5023
201046290111_R06C01	42	ADNI2	2013-1-23	2013-1-24	19	R06C01	2.01E+11	LMCI	72.8	Male	18	0	1	0.0891	0.147	0.101	0.0436	0.1776	0.4561
201046290111_R07C01	800	ADNI2	2011-8-30	2011-8-30	19	R07C01	2.01E+11	LMCI	74	Male	12	2	1	0.0593	0.2179	0.0631	0.0605	0.0866	0.5266
201046290111_R08C01	42	ADNI2	2013-1-23	2013-1-24	19	R08C01	2.01E+11	LMCI	72.8	Male	18	0	1	0.0947	0.144	0.0972	0.0432	0.1801	0.4603
