# Supplementary material for: Epigenome-wide DNA methylation analysis of late-stage mild cognitive impairment
Source: Front Cell Dev Biol. 2024 Jan 16;12:1276288. doi: 10.3389/fcell.2024.1276288 (PMC10824854; doi:10.3389/fcell.2024.1276288)
Supplement: Supplementary file 1 [file DataSheet1.ZIP › Supplementary Material Presentation/Supplementary Table10.csv]

Supplementary Table 10. Results of proteomic profile analysis.
protein	mean_cn	sd_cn	mean_lmci	sd_lmci	raw_p	adjust_p
HDAC4	2.747805334	0.211341244	3.08209395	0.341250334	0.016862581	0.026980129
HDAC6	2.630291198	0.1548043	2.78126657	0.217529513	0.090592862	0.1035347
HDAC8	2.333270201	0.338380897	2.426650345	0.418053381	0.589725861	0.589725861
HOXC5	2.621603743	0.169202881	2.995265342	0.182783761	0.000162065	0.001296517
HOXC6	3.001367083	0.30301097	3.408707698	0.188449473	0.002002636	0.008010545
HOXC9	2.32947012	0.185236129	2.545259249	0.129058848	0.007316862	0.014633723
ZNF415	2.466138517	0.153473963	2.790740273	0.280723959	0.004871932	0.012991818
ZNF502	2.42840109	0.119843041	2.676405688	0.324355387	0.035869651	0.047826201
