# Supplementary material for: Epigenome-wide DNA methylation analysis of late-stage mild cognitive impairment
Source: Front Cell Dev Biol. 2024 Jan 16;12:1276288. doi: 10.3389/fcell.2024.1276288 (PMC10824854; doi:10.3389/fcell.2024.1276288)
Supplement: Supplementary file 1 [file DataSheet1.ZIP › Supplementary Material Presentation/Supplementary Table11.csv]

Supplementary Table 11. Comparison of progression probability between EMCI and LMCI.
Group	Percent	Month	pMCI	sMCI
EMCI	16.66666667	46.0952381	126	630
LMCI	49.10714286	26.37818182	550	570
