# Supplementary material for: Epigenome-wide DNA methylation analysis of late-stage mild cognitive impairment
Source: Front Cell Dev Biol. 2024 Jan 16;12:1276288. doi: 10.3389/fcell.2024.1276288 (PMC10824854; doi:10.3389/fcell.2024.1276288)
Supplement: Supplementary file 1 [file DataSheet1.ZIP › Supplementary Material Presentation/Supplementary Table12.csv]

Supplementary Table 12. Odds ratio values from logistic regression.
Prob	Coef	SE	OR	Lower	Upper	pvalue	Group
cg15361291	-0.723989911	0.153741552	0.484814027	0.356291201	0.651615513	2.49E-06	Significant
cg16288125	-0.221802878	0.14144826	0.801073258	0.605215862	1.054879072	0.116861325	Not Significant
cg21239079	-0.589960653	0.12984579	0.554349096	0.427648208	0.712021638	5.53E-06	Significant
cg09173768	0.363046329	0.204585066	1.437702466	0.965448335	2.155834288	0.075972299	Not Significant
cg15410411	-0.259000414	0.172165807	0.771822704	0.549982885	1.082254525	0.132487112	Not Significant
cg21336435	0.39677018	0.204392759	1.487014146	0.997239363	2.225767497	0.05223227	Not Significant
cg08254359	0.341319234	0.168697465	1.406802268	1.013775939	1.966549966	0.043046104	Significant
cg05611263	0.035009806	0.178138282	1.035629864	0.728516528	1.467303456	0.844194082	Not Significant
cg06316886	0.027452349	0.192286797	1.027832636	0.70621966	1.504022505	0.886473628	Not Significant
cg22934308	-0.036300495	0.169329749	0.964350468	0.692322712	1.346543006	0.830252655	Not Significant
cg07783843	0.560368925	0.218621466	1.751318487	1.147691015	2.708265759	0.01037145	Significant
cg14324370	-0.275877721	0.267862716	0.758905723	0.447976953	1.283359014	0.303046593	Not Significant
cg13947469	-0.300711803	0.121471141	0.740291091	0.58246444	0.938428896	0.013301911	Significant
cg14768256	0.424454723	0.140806505	1.528756596	1.163390993	2.022589019	0.002574423	Significant
cg06088684	-0.144815302	0.193216379	0.865182075	0.589003843	1.258733615	0.453557064	Not Significant
cg18831899	0.132719378	0.182291643	1.141929502	0.799232137	1.635243036	0.466576442	Not Significant
cg09560297	0.009012645	0.209386042	1.009053381	0.667407221	1.519623614	0.965667099	Not Significant
cg05769153	-0.001629146	0.147036552	0.99837218	0.747695669	1.331951173	0.991159721	Not Significant
cg05223766	-0.027487385	0.171368501	0.972886955	0.694846902	1.361753904	0.872566551	Not Significant
cg01511534	0.241003535	0.202564654	1.272525534	0.858147573	1.901906222	0.234140324	Not Significant
cg16428517	0.401613127	0.247349993	1.494233142	0.921992906	2.435487699	0.10444767	Not Significant
cg05241461	0.056187256	0.140503927	1.057795744	0.803331387	1.394939136	0.689231557	Not Significant
cg14865678	0.000167938	0.176370659	1.000167952	0.708902422	1.417370853	0.999240265	Not Significant
cg20784693	-0.126843751	0.136779114	0.880871297	0.674140961	1.153950847	0.353738618	Not Significant
cg04067339	0.247949458	0.222561983	1.281395166	0.829677376	1.988043341	0.265249486	Not Significant
cg24616736	0.51328656	0.226227787	1.670773278	1.076155815	2.617111698	0.023274855	Significant
cg09155776	-0.056269552	0.183111869	0.945284298	0.660467662	1.355507557	0.758618052	Not Significant
