# Supplementary material for: Epigenome-wide DNA methylation analysis of late-stage mild cognitive impairment
Source: Front Cell Dev Biol. 2024 Jan 16;12:1276288. doi: 10.3389/fcell.2024.1276288 (PMC10824854; doi:10.3389/fcell.2024.1276288)
Supplement: Supplementary file 1 [file DataSheet1.ZIP › Supplementary Material Presentation/Supplementary Table13.csv]

Supplementary Table 13. Correlation between progression time and DMPs.
Trait	Prob	Lower	R	Upper	P	Adjust_P
Month	cg24616736	-0.349798503	-0.255408297	-0.155884571	9.73E-07	9.73E-07
Month	cg21336435	-0.150529293	-0.04762182	0.0563066	0.368969266	0.368969266
Month	cg21239079	-0.028534249	0.075339062	0.177602664	0.154875624	0.154875624
Month	cg15361291	-0.038583151	0.065328598	0.167842568	0.217549723	0.217549723
Month	cg14768256	-0.020226051	0.0835997	0.185641577	0.114332876	0.114332876
Month	cg13947469	0.063749896	0.166301514	0.265377627	0.001590826	0.001590826
Month	cg08254359	-0.031542991	0.072344023	0.174684641	0.171996631	0.171996631
Month	cg07783843	-0.124469468	-0.021091081	0.082740286	0.690843512	0.690843512
