# Supplementary material for: Epigenome-wide DNA methylation analysis of late-stage mild cognitive impairment
Source: Front Cell Dev Biol. 2024 Jan 16;12:1276288. doi: 10.3389/fcell.2024.1276288 (PMC10824854; doi:10.3389/fcell.2024.1276288)
Supplement: Supplementary file 1 [file DataSheet1.ZIP › Supplementary Material Presentation/Supplementary Table14.csv]

Supplementary Table 14. Correlation between cognitive scores and DMPs.
Trait	Prob	Lower	R	Upper	P	Adjust_P
MMSE_bl	cg24616736	-0.246766469	-0.146872609	-0.04389028	0.005363408	0.005363408
MMSE_bl	cg21336435	-0.162177548	-0.059527706	0.044396714	0.261278474	0.261278474
MMSE_bl	cg21239079	0.016805784	0.120246812	0.221141078	0.022877033	0.022877033
MMSE_bl	cg15361291	7.67E-05	0.103726383	0.205171019	0.049876197	0.049876197
MMSE_bl	cg14768256	-0.045717736	0.058208584	0.160888378	0.272013295	0.272013295
MMSE_bl	cg13947469	-0.022930267	0.08091253	0.183028032	0.126490375	0.126490375
MMSE_bl	cg08254359	-0.08738889	0.016410242	0.119856863	0.75699346	0.75699346
MMSE_bl	cg07783843	-0.069630649	0.034267155	0.137429521	0.518093282	0.518093282
MMSE_speed	cg24616736	0.084274381	0.186297546	0.284455252	0.000394615	0.000394615
MMSE_speed	cg21336435	-0.08364213	0.02018334	0.123575308	0.703507554	0.703507554
MMSE_speed	cg21239079	-0.055425399	0.048503738	0.151393108	0.360158586	0.360158586
MMSE_speed	cg15361291	-0.064828955	0.039084162	0.142158753	0.460999192	0.460999192
MMSE_speed	cg14768256	-0.211032213	-0.109783074	-0.006203171	0.037874702	0.037874702
MMSE_speed	cg13947469	-0.17119358	-0.068763246	0.035137681	0.194270687	0.194270687
MMSE_speed	cg08254359	-0.203008376	-0.101493505	0.002179916	0.055036468	0.055036468
MMSE_speed	cg07783843	-0.152449441	-0.049582427	0.054347367	0.349562574	0.349562574
CDRSB_bl	cg24616736	0.017623921	0.121053279	0.221919295	0.021971748	0.021971748
CDRSB_bl	cg21336435	0.052614974	0.155417881	0.254961165	0.003195317	0.003195317
CDRSB_bl	cg21239079	0.066072897	0.168568943	0.267544822	0.00136829	0.00136829
CDRSB_bl	cg15361291	0.042905857	0.145907465	0.245840022	0.005677282	0.005677282
CDRSB_bl	cg14768256	-0.206216217	-0.104805892	-0.001168092	0.047530109	0.047530109
CDRSB_bl	cg13947469	-0.210275513	-0.109000712	-0.00541136	0.039272226	0.039272226
CDRSB_bl	cg08254359	-0.047352838	0.056575331	0.159291724	0.285715824	0.285715824
CDRSB_bl	cg07783843	-0.064620052	0.039293622	0.14236429	0.458598613	0.458598613
CDRSB_speed	cg24616736	0.025239857	0.128554033	0.229151154	0.014934763	0.014934763
CDRSB_speed	cg21336435	-0.104991788	-0.001356056	0.102308813	0.979601863	0.979601863
CDRSB_speed	cg21239079	-0.061863277	0.042056888	0.145074963	0.427590372	0.427590372
CDRSB_speed	cg15361291	-0.070594843	0.033299304	0.136478738	0.529988783	0.529988783
CDRSB_speed	cg14768256	-0.169694609	-0.067226563	0.036679511	0.204450405	0.204450405
CDRSB_speed	cg13947469	-0.203085937	-0.101573567	0.002099021	0.054844066	0.054844066
CDRSB_speed	cg08254359	-0.163487985	-0.060868957	0.043053159	0.250666349	0.250666349
CDRSB_speed	cg07783843	-0.106489474	-0.00287067	0.100809815	0.956834948	0.956834948
mPACCdigit_bl	cg24616736	-0.320906366	-0.224730899	-0.123968056	1.77E-05	1.77E-05
mPACCdigit_bl	cg21336435	-0.124401841	-0.021022421	0.082808506	0.691798447	0.691798447
mPACCdigit_bl	cg21239079	-0.057557383	0.046369741	0.149302645	0.381705066	0.381705066
mPACCdigit_bl	cg15361291	-0.062599488	0.041319099	0.144351368	0.435748356	0.435748356
mPACCdigit_bl	cg14768256	-0.098273138	0.005432689	0.109021788	0.918413329	0.918413329
mPACCdigit_bl	cg13947469	-0.017149488	0.086655035	0.188611447	0.101643714	0.101643714
mPACCdigit_bl	cg08254359	-0.025103844	0.078751559	0.180925221	0.136975508	0.136975508
mPACCdigit_bl	cg07783843	-0.062636497	0.041282008	0.144314988	0.436160828	0.436160828
mPACCdigit_speed	cg24616736	0.098330035	0.199942717	0.297429235	0.000139876	0.000139876
mPACCdigit_speed	cg21336435	-0.094504215	0.009236752	0.112779267	0.861739677	0.861739677
mPACCdigit_speed	cg21239079	-0.083949075	0.019874348	0.123270901	0.707837308	0.707837308
mPACCdigit_speed	cg15361291	-0.091483797	0.012283165	0.115786241	0.816845332	0.816845332
mPACCdigit_speed	cg14768256	-0.229673027	-0.129095755	-0.025790363	0.014513342	0.014513342
mPACCdigit_speed	cg13947469	-0.189363604	-0.087429142	0.01636969	0.098612915	0.098612915
mPACCdigit_speed	cg08254359	-0.217482392	-0.116457097	-0.012963083	0.027575904	0.027575904
mPACCdigit_speed	cg07783843	-0.161087238	-0.058412041	0.045514009	0.270338265	0.270338265
mPACCtrailsB_bl	cg24616736	-0.269107382	-0.170204423	-0.067749149	0.001225938	0.001225938
mPACCtrailsB_bl	cg21336435	-0.133997022	-0.030773947	0.073109743	0.56166409	0.56166409
mPACCtrailsB_bl	cg21239079	0.003043071	0.106659918	0.208010775	0.043716492	0.043716492
mPACCtrailsB_bl	cg15361291	-0.0017554	0.101913632	0.203415364	0.054033037	0.054033037
mPACCtrailsB_bl	cg14768256	-0.076209697	0.027659278	0.130934392	0.601943526	0.601943526
mPACCtrailsB_bl	cg13947469	0.029889418	0.133127471	0.233555195	0.011691781	0.011691781
mPACCtrailsB_bl	cg08254359	-0.009477963	0.094265132	0.196000572	0.074861699	0.074861699
mPACCtrailsB_bl	cg07783843	-0.025946844	0.077913185	0.18010916	0.141218555	0.141218555
mPACCtrailsB_speed	cg24616736	0.100366524	0.201916468	0.299302924	0.000119684	0.000119684
mPACCtrailsB_speed	cg21336435	-0.098185772	0.005520903	0.109108955	0.917093278	0.917093278
mPACCtrailsB_speed	cg21239079	-0.087994155	0.015800444	0.119255625	0.765755445	0.765755445
mPACCtrailsB_speed	cg15361291	-0.093883286	0.009863182	0.113397742	0.852466696	0.852466696
mPACCtrailsB_speed	cg14768256	-0.232572551	-0.132106659	-0.028851227	0.012356098	0.012356098
mPACCtrailsB_speed	cg13947469	-0.178892022	-0.076663037	0.027203616	0.147731476	0.147731476
mPACCtrailsB_speed	cg08254359	-0.216363015	-0.115298219	-0.011788613	0.029169046	0.029169046
mPACCtrailsB_speed	cg07783843	-0.143440115	-0.040390132	0.063526307	0.446146284	0.446146284
