# Supplementary material for: Epigenome-wide DNA methylation analysis of late-stage mild cognitive impairment
Source: Front Cell Dev Biol. 2024 Jan 16;12:1276288. doi: 10.3389/fcell.2024.1276288 (PMC10824854; doi:10.3389/fcell.2024.1276288)
Supplement: Supplementary file 1 [file DataSheet1.ZIP › Supplementary Material Presentation/Supplementary Table2.csv]

Supplementary Table 2. List of differential methylation positions (DMPs) in LMCI versus CN.
Probes	logFC	Ave M-value	t	P.Value	adj.P.Val	B	mean_CN	std_CN	mean_LMCI	std_LMCI	Chr	Pos	Strand	Genes	Genetypes
cg15361291	-0.279751656	-0.581727393	-7.47719058	1.45E-13	6.89E-08	20.0973653	-0.462121168	0.616765179	-0.725125092	0.666110057	chr2	242003523	-	AC005237.4;SNED1;SNED1;AC005237.4	1stExon;ExonBnd;5'UTR;3'UTR
cg09261703	-0.409827559	1.101731964	-7.422168961	2.16E-13	6.89E-08	19.72043337	1.318117933	0.972434999	0.84277186	0.933611408	chr10	2543967	+	RP11-526P5.2;RP11-526P5.2	TSS200;TSS200
cg16288125	-0.296119409	0.708787364	-7.401388005	2.51E-13	6.89E-08	19.5783892	0.856699717	0.677230267	0.531773122	0.666169639	chr18	904243	+	ADCYAP1;ADCYAP1	TSS1500;TSS200
cg21239079	-0.321410718	-0.860936273	-7.356347535	3.47E-13	7.14E-08	19.27176915	-0.727721277	0.711898499	-1.020361439	0.782094982	chr2	242003549	-	SNED1;AC005237.4;SNED1	ExonBnd;TSS200;5'UTR
cg17750572	-0.292638163	1.293739287	-6.952030614	5.86E-12	9.63E-07	16.59607727	1.454717846	0.713588356	1.101088051	0.746637434	chr10	2544120	+	RP11-526P5.2;RP11-526P5.2;RP11-526P5.2;RP11-526P5.2	1stExon;1stExon;5'UTR;5'UTR
cg21228068	-0.47584638	2.890244482	-6.925649199	7.02E-12	9.63E-07	16.42631833	3.080405855	0.86270275	2.662668687	1.447183909	chr16	50827518	+	CYLD;CYLD;CYLD;RP11-327F22.4;RP11-327F22.4	TSS1500;TSS200;5'UTR;3'UTR;3'UTR
cg09173768	-0.190734272	-0.320323389	-6.828304729	1.35E-11	1.59E-06	15.80507683	-0.214183434	0.485504037	-0.447346475	0.465179781	chr2	176989349	-	HOXD9;HOXD9;HOXD-AS2	5'UTR;3'UTR;3'UTR
cg03709428	0.312483094	0.819302198	6.792839729	1.72E-11	1.68E-06	15.5807609	0.687871611	0.798952167	0.976591872	0.728345281	chr6	31275741	+
cg07934746	0.208601974	-0.412669909	6.782811772	1.84E-11	1.68E-06	15.51752989	-0.524780831	0.541958283	-0.27850106	0.497223888	chr19	15774266	+
cg24082680	0.263912785	-0.245095215	6.550607032	8.44E-11	6.95E-06	14.07758124	-0.339343054	0.657316592	-0.132304029	0.726969628	chr1	63249199	+	ATG4C	TSS1500
cg15501526	-0.382511017	0.138154812	-6.498835782	1.18E-10	8.82E-06	13.7628867	0.333302887	1.056564324	-0.095388823	0.93253158	chr10	2543763	+	RP11-526P5.2;RP11-526P5.2	TSS1500;TSS1500
cg01760756	0.24284949	-1.126510859	6.418491855	1.97E-10	1.23E-05	13.27911436	-1.224958692	0.6251135	-1.008693327	0.700422598	chr7	63506261	-	RP11-3N2.13	5'UTR
cg08234415	-0.405695619	0.650276114	-6.417525468	1.98E-10	1.23E-05	13.27332961	0.858485698	1.139772436	0.401101106	1.005416626	chr10	2543891	+	RP11-526P5.2;RP11-526P5.2	TSS200;TSS200
cg24831125	0.176041823	1.337064777	6.408520738	2.10E-10	1.23E-05	13.21946671	1.250024991	0.504098172	1.441229721	0.454365625	chr7	77687711	+
cg13947469	0.270814486	-1.432681388	6.3638152	2.78E-10	1.53E-05	12.9530994	-1.556260547	0.690543186	-1.284787919	0.777892217	chr7	63505871	-	ZNF727;RP11-3N2.13;RP11-3N2.13	5'UTR;1stExon;5'UTR
cg04831745	0.715208281	0.746952537	6.341669504	3.20E-10	1.63E-05	12.821794	0.460809597	2.036034908	1.089394359	1.689944393	chr2	46066212	-	PRKCE;PRKCE;PRKCE;PRKCE	5'UTR;5'UTR;5'UTR;5'UTR
cg00702547	0.160694695	-0.183148584	6.3333696	3.37E-10	1.63E-05	12.77269262	-0.237921131	0.423389692	-0.117599488	0.4734894	chr16	34214362	-	CTD-2144E22.8	TSS200
cg02010963	-0.106318264	-0.932472595	-6.315307551	3.77E-10	1.73E-05	12.66604694	-0.891939815	0.302478462	-0.980980236	0.29301382	chr16	4663820	+
cg08475827	0.195186872	-1.516760452	6.274816969	4.86E-10	2.11E-05	12.42800825	-1.604018209	0.528698658	-1.412334652	0.526505229	chr2	152266230	-	RIF1;RIF1;RIF1;RIF1;RIF1;RIF1;RIF1	TSS1500;TSS1500;TSS1500;TSS200;TSS200;TSS200;TSS200
cg18421710	0.19745856	-0.888783026	6.265987006	5.13E-10	2.11E-05	12.37628818	-0.95059482	0.511271734	-0.814809706	0.588925924	chr4	188009477	+
cg01995986	0.357113438	1.227701668	6.136549501	1.14E-09	4.47E-05	11.62595621	1.064016803	1.041447936	1.423591678	0.921373188	chr6	147289366	-	RP11-497D6.4;RP11-497D6.4;RP11-497D6.4;RP11-497D6.4;RP11-497D6.4	3'UTR;3'UTR;3'UTR;3'UTR;3'UTR
cg07048348	-0.258025056	0.955813306	-6.085989821	1.55E-09	5.80E-05	11.33685642	1.049415135	0.602423709	0.843795233	0.852351485	chr3	194091167	-	LRRC15;LRRC15	TSS1500;TSS1500
cg24053664	-0.22606708	1.401053082	-6.051601773	1.91E-09	6.83E-05	11.1415088	1.503963961	0.688868536	1.277894394	0.590917145	chr11	134200722	+	GLB1L2;GLB1L2;GLB1L2;GLB1L2	TSS1500;TSS1500;TSS1500;TSS1500
cg02826078	0.185586464	-0.261682117	6.019383404	2.32E-09	7.94E-05	10.95943005	-0.352020229	0.510104664	-0.1535699	0.532850117	chr16	34583045	-
cg14910038	0.149960891	2.520606709	5.993338365	2.71E-09	8.45E-05	10.81290712	2.455622219	0.411466895	2.598376956	0.420436669	chr8	1299149	-
cg06628878	0.156945659	0.103969943	5.989866194	2.76E-09	8.45E-05	10.79341868	0.047774859	0.462260623	0.17122146	0.437535731	chr12	52995425	-	KRT72;KRT72;KRT72;KRT72;RP11-641A6.2	TSS200;TSS200;TSS1500;TSS1500;5'UTR
cg00962106	-0.529808241	1.769758005	-5.989359156	2.77E-09	8.45E-05	10.79057369	1.916966518	1.440610501	1.593586085	1.646624343	chr5	134510302	-	CTC-203F4.1;CTC-349C3.1	5'UTR;5'UTR
cg26041704	0.194231284	-0.40622861	5.981916326	2.90E-09	8.52E-05	10.74883804	-0.51163563	0.538486336	-0.280082664	0.552240636	chr12	119614370	+	RP11-64B16.3	TSS200
cg12786230	0.353990487	0.584773186	5.966242031	3.18E-09	9.03E-05	10.66110417	0.421043784	1.087758533	0.780716496	0.861970456	chr2	29388763	-	CLIP4;CLIP4;CLIP4;CLIP4	5'UTR;3'UTR;3'UTR;3'UTR
cg14277923	-0.179506547	-0.318786886	-5.951558176	3.47E-09	9.53E-05	10.57911061	-0.221571301	0.522389949	-0.435129726	0.4954747	chr9	139091843	-
cg00051154	-0.533989982	-1.293190363	-5.945971655	3.59E-09	9.53E-05	10.54796584	-1.0590255	1.676021632	-1.573427373	1.294862183	chr2	237079099	-	AC079135.1	5'UTR
cg15099418	-0.135192934	-0.712438895	-5.933211683	3.87E-09	9.64E-05	10.47693245	-0.66215283	0.416009051	-0.77261879	0.359602999	chr3	117593637	-	RP11-384F7.2	3'UTR
cg24330729	-0.249149376	-2.471132703	-5.928675513	3.97E-09	9.64E-05	10.4517147	-2.367978171	0.769555223	-2.594582983	0.611680714	chr20	61641993	-
cg05413694	0.160573131	1.975249358	5.928490086	3.98E-09	9.64E-05	10.45068426	1.901494267	0.503605182	2.063515831	0.409713968	chr3	11952913	+
cg05640547	0.203120151	0.069889862	5.909464048	4.45E-09	0.000104764	10.34511458	-0.054855418	0.681923175	0.219178888	0.685991321	chrX	151770741	-
cg14768256	0.245870983	1.057783822	5.895983824	4.82E-09	0.000109403	10.27051044	0.946697359	0.716192143	1.190726648	0.679761429	chr3	44754587	+	ZNF502;ZNF502;ZNF502	5'UTR;5'UTR;5'UTR
cg00468380	0.151742836	-1.25561064	5.892681263	4.91E-09	0.000109403	10.25225743	-1.29515132	0.468379364	-1.208290295	0.454024965	chr8	11549521	-	GATA4;GATA4;GATA4	TSS1500;5'UTR;5'UTR
cg20845680	0.216079535	1.024505597	5.861994989	5.89E-09	0.000127556	10.08311764	0.936454842	0.640364771	1.129880416	0.606241209	chr3	115604660	-	LSAMP	3'UTR
cg18577618	0.096386391	0.55935122	5.839458852	6.71E-09	0.000137445	9.959431035	0.513243002	0.272650967	0.614531272	0.28475744	chr17	60500856	-	METTL2A	TSS1500
cg08153712	0.134783295	-1.295495027	5.839074486	6.73E-09	0.000137445	9.95732539	-1.329710748	0.46120074	-1.254547331	0.454811252	chr16	12241620	+
cg10760539	0.200128617	0.568118346	5.836226004	6.84E-09	0.000137445	9.941724838	0.479474307	0.606974489	0.674203181	0.540504769	chr7	31505908	+
cg01988325	0.219924006	0.277643384	5.831647575	7.03E-09	0.000137804	9.916664763	0.181585674	0.658485619	0.392600534	0.629142265	chr5	54467378	+	MIR449A;MIR449B	TSS1500;TSS1500
cg05997655	0.185964204	1.971197201	5.818203644	7.60E-09	0.000145563	9.84318655	1.888596781	0.556776575	2.07004933	0.51414255	chr16	53544321	-
cg00092623	-0.170044536	1.924540986	-5.814107951	7.78E-09	0.000145685	9.820833227	1.998507469	0.503511522	1.836021531	0.48619444	chr19	28462158	-
cg26817416	-0.154358628	0.951503061	-5.806794676	8.12E-09	0.000148633	9.780956049	1.001434338	0.447455754	0.89174776	0.47521656	chr6	22567578	-
cg26016712	0.147706167	-1.859410046	5.794744751	8.71E-09	0.000155933	9.715354654	-1.910670267	0.436096475	-1.798064331	0.478258245	chr1	28098981	+	STX12;STX12;STX12	TSS1500;TSS1500;TSS1500
cg04845880	-0.163186409	0.8658026	-5.787869185	9.06E-09	0.000158819	9.677980815	0.911636188	0.489018239	0.810951212	0.578001707	chr12	108472435	+
cg11578474	0.328344643	1.071108893	5.778856178	9.55E-09	0.000163838	9.629051865	0.912200632	1.110473282	1.261282497	0.753608706	chr6	31161152	+
cg08877853	-0.271359579	2.981151444	-5.773469752	9.85E-09	0.00016557	9.599844933	3.108183317	0.560054255	2.829125935	0.985453442	chr6	97247547	+	GPR63	1stExon
cg08526401	0.186235675	0.363192423	5.766182113	1.03E-08	0.000169234	9.560369967	0.288517371	0.547572067	0.45255986	0.529229284	chr11	82808301	+	RP11-113K21.4;RP11-113K21.5	TSS200;5'UTR
cg23818260	0.172554508	2.465722819	5.762414282	1.05E-08	0.000169563	9.539979226	2.401948245	0.59576494	2.542045098	0.405620333	chr13	28615918	+
cg17633611	0.139028613	-0.985895463	5.751814192	1.12E-08	0.000172026	9.482681239	-1.043302134	0.361028742	-0.917193977	0.461325169	chr2	190044110	-
cg02888745	0.162538371	0.481763683	5.75024738	1.13E-08	0.000172026	9.474220413	0.420468911	0.486295062	0.555118256	0.478678238	chr10	103023412	+	RP11-107I14.4;RP11-107I14.1	TSS200;5'UTR
cg17816357	-0.157416382	0.05886507	-5.749994447	1.13E-08	0.000172026	9.472854773	0.100826119	0.456199398	0.008648145	0.498060571	chr7	124430776	-
cg22529504	0.13961555	0.929613277	5.742393769	1.18E-08	0.000176449	9.431843533	0.8694145	0.429452127	1.001656219	0.394219787	chr20	59743569	-
cg25350011	0.212061863	0.051230555	5.691449839	1.58E-08	0.000231904	9.158287862	-0.017657759	0.638905381	0.133672707	0.696885266	chr8	6419483	-	MCPH1;MCPH1	5'UTR;5'UTR
cg01251548	0.167215555	1.5716123	5.687079593	1.62E-08	0.000231904	9.134928171	1.504235023	0.523814111	1.652246117	0.464193839	chr11	17372745	+	RP1-239B22.1;RP1-239B22.1	TSS1500;TSS1500
cg18171855	-0.262160781	1.846759423	-5.685385306	1.63E-08	0.000231904	9.125876497	1.976771335	0.767625239	1.691167551	0.800928846	chr10	2543474	-	RP11-526P5.2;RP11-526P5.2	TSS1500;TSS1500
cg09211763	0.142508125	-1.182264817	5.662114292	1.86E-08	0.000258784	9.001810128	-1.22316922	0.372165107	-1.133312435	0.512025101	chr2	190044504	-	COL5A2;COL5A2	1stExon;5'UTR
cg27589742	0.131874731	0.487395224	5.659212243	1.90E-08	0.000258784	8.986372018	0.456111945	0.452595558	0.524833517	0.506434963	chr16	85296503	-
cg24827660	0.150368046	-1.871057804	5.656547236	1.92E-08	0.000258784	8.972201504	-1.912880999	0.445859623	-1.821005857	0.495059924	chr20	58179538	+	PHACTR3;PHACTR3	5'UTR;TSS200
cg12963237	-0.13853518	1.288422791	-5.654368948	1.95E-08	0.000258784	8.960623694	1.356066501	0.436502887	1.207470119	0.426047284	chr17	45501697	+	CTD-2026D20.2	TSS1500
cg19045700	0.161603912	0.327563101	5.648927707	2.01E-08	0.000260403	8.93172142	0.24057551	0.530363218	0.431665578	0.441860995	chr4	69829409	-
cg06128021	-0.189176335	2.383349842	-5.647668721	2.02E-08	0.000260403	8.925037808	2.472256121	0.449547045	2.276951172	0.694394258	chr3	45676347	+	LIMD1	5'UTR
cg13681701	0.118914675	-0.96826854	5.640952996	2.10E-08	0.00026625	8.889409708	-0.995341995	0.40951407	-0.935868359	0.38432278	chr5	1103910	-
cg09340276	0.181784205	1.275677441	5.638311875	2.13E-08	0.00026625	8.875409096	1.198974976	0.595851808	1.367471184	0.477346829	chr14	79324520	-	NRXN3	5'UTR
cg02467858	0.135445334	1.439101169	5.627672382	2.27E-08	0.000278535	8.819071935	1.398030298	0.416913987	1.48825277	0.43562457	chr15	99790901	+	TTC23;TTC23;TTC23;TTC23;TTC23;TTC23;TTC23;LRRC28;LRRC28;LRRC28;LRRC28;LRRC28;LRRC28;LRRC28;LRRC28;LRRC28;LRRC28;LRRC28;LRRC28;LRRC28;TTC23;TTC23	TSS1500;TSS1500;TSS1500;TSS1500;TSS1500;TSS1500;TSS1500;TSS1500;TSS1500;TSS1500;TSS1500;TSS1500;TSS1500;TSS1500;TSS1500;TSS1500;TSS1500;TSS1500;TSS1500;TSS1500;5'UTR;5'UTR
cg24601344	0.172388277	1.908137218	5.623531091	2.32E-08	0.000280931	8.797170648	1.836189899	0.528744183	1.994240237	0.509283858	chr20	39367708	+
cg20341836	0.170730029	-2.3691944	5.610251347	2.50E-08	0.000298386	8.727043533	-2.434178446	0.524004795	-2.291424685	0.518978936	chr6	29894228	-
cg19503462	0.468726068	0.623753732	5.607622261	2.54E-08	0.000298511	8.713178597	0.421879927	1.540704414	0.86534639	1.253243909	chr14	47872288	-	MDGA2	5'UTR
cg06366791	0.215849195	-0.822929568	5.583874326	2.90E-08	0.000336323	8.588218941	-0.890403027	0.655278694	-0.742180645	0.693390981	chr1	63249213	+	ATG4C	TSS1500
cg17009574	0.450273465	1.283085935	5.573550501	3.07E-08	0.000351039	8.534052641	1.071068038	1.282247544	1.536818546	1.443352872	chr6	26365345	-	BTN3A2;BTN3A2;BTN3A2;BTN3A2;BTN3A2;BTN3A2;BTN3A2;BTN3A2;BTN3A2;BTN3A2;BTN3A2;BTN3A2;BTN3A2	TSS200;TSS200;TSS200;TSS200;TSS200;TSS200;TSS200;TSS200;TSS200;TSS200;TSS200;TSS200;TSS200
cg10640168	0.157066055	3.145708227	5.571273579	3.11E-08	0.000351039	8.522119051	3.082431134	0.49854391	3.221435144	0.465329774	chr8	141360745	+
cg25860981	0.166504446	-0.356092289	5.567450406	3.18E-08	0.000353783	8.502091784	-0.409777931	0.524631583	-0.291843949	0.504864591	chr7	154633849	+	DPP6;RP11-476H24.1	5'UTR;3'UTR
cg15410411	-0.185263859	-1.157220802	-5.560807476	3.30E-08	0.000358823	8.467324553	-1.071408603	0.573678405	-1.259916628	0.546841114	chr12	54392884	+	HOXC9;HOXC9;HOXC-AS1;HOXC-AS1;HOXC5;HOXC6;HOXC9;HOXC6	5'UTR;TSS1500;3'UTR;3'UTR;5'UTR;5'UTR;5'UTR;5'UTR
cg20016673	0.294845612	-1.591771996	5.557813042	3.35E-08	0.000358823	8.451665402	-1.692063153	0.92371138	-1.471748465	0.881395158	chr1	108023366	-
cg03176729	-0.258140251	1.351893873	-5.557810584	3.35E-08	0.000358823	8.451652552	1.46364374	0.786028633	1.218157119	0.774261893	chr10	124222607	-
cg15725440	0.203114344	-0.706715726	5.549060102	3.52E-08	0.000371952	8.405938486	-0.76994191	0.619462673	-0.631049734	0.63270154	chr6	100053161	-	PRDM13;PRDM13	TSS1500;TSS1500
cg17394506	0.138441256	1.681107907	5.539612307	3.71E-08	0.0003871	8.356658261	1.616164772	0.396156634	1.758828661	0.469338215	chr2	132256039	+	AC093838.4	5'UTR
cg02637105	-0.241348304	1.852307652	-5.533331816	3.85E-08	0.000395861	8.32394297	1.939145989	0.523523283	1.748383793	0.944764458	chr7	143084573	+	ZYX	TSS1500
cg11269159	0.147197725	0.339578488	5.512803527	4.31E-08	0.000433515	8.217256157	0.257298219	0.492726317	0.438047475	0.419476496	chr8	9788745	+
cg16103102	-0.164969961	1.901796319	-5.512526103	4.32E-08	0.000433515	8.215816942	1.914582684	0.724397877	1.886494226	0.78408185	chrX	143418730	-
cg17429539	0.424173629	1.053626926	5.507748614	4.43E-08	0.000439784	8.191043217	0.91050234	1.442624884	1.224911403	1.102540916	chr6	168608499	-
cg01492330	-0.262274863	-3.195448315	-5.486952635	4.97E-08	0.00047544	8.08344308	-3.052908733	0.902840558	-3.366032688	0.727174871	chr12	53184005	+
cg02687418	0.271491084	-1.10532631	5.486352149	4.99E-08	0.00047544	8.080341862	-1.192685062	0.838467276	-1.000779645	0.857697609	chr11	85393765	+	CREBZF;CREBZF	1stExon;3'UTR
cg07691538	0.386568369	2.39245689	5.485043808	5.02E-08	0.00047544	8.073586023	2.240700396	1.252867864	2.574071611	1.089333548	chr19	31090738	-
cg16066194	-0.3728417	2.66885608	-5.479556843	5.18E-08	0.00047544	8.045269837	2.807865666	0.980340697	2.502496233	1.311067006	chr2	239326125	-
cg25436480	0.522959524	0.505655967	5.479176855	5.19E-08	0.00047544	8.043309859	0.259026755	1.699663393	0.800809699	1.456899582	chr7	150521315	+	ABP1	TSS1500
cg20290983	0.43784972	-3.760312716	5.476450143	5.27E-08	0.00047544	8.029249253	-3.957341183	1.335736215	-3.52451872	1.323058243	chr6	43655470	+	MRPS18A;MRPS18A	1stExon;1stExon
cg18245160	0.153488704	-1.244683186	5.474813593	5.32E-08	0.00047544	8.020813385	-1.305175823	0.456154869	-1.172288569	0.484425273	chr7	27244370	+	HOTTIP	5'UTR
cg25777420	0.152534475	0.831978393	5.474186504	5.34E-08	0.00047544	8.017581588	0.745234041	0.539961586	0.935789773	0.494865864	chrX	53352685	-	Y_RNA	TSS1500
cg14225847	-0.136072732	0.589398654	-5.473219795	5.36E-08	0.00047544	8.012600195	0.63433212	0.431559088	0.535624489	0.41720308	chr8	143695343	+	ARC	1stExon
cg08891062	0.173067381	-0.710432646	5.473047797	5.37E-08	0.00047544	8.011713987	-0.77617465	0.515250156	-0.631755844	0.58540719	chr12	125765570	+	TMEM132B	5'UTR
cg12948059	0.213909361	0.109655349	5.468310249	5.51E-08	0.000482815	7.987314503	0.022703696	0.635586451	0.213714819	0.678923644	chr2	129659420	+
cg08389468	0.166065793	1.975323251	5.463707653	5.65E-08	0.000489987	7.963629284	1.897098785	0.540763619	2.068938451	0.490194128	chr5	136199128	+
cg09610018	0.183624688	1.285203892	5.452362123	6.02E-08	0.000516079	7.905325495	1.220131515	0.565834738	1.363079318	0.567640264	chr2	121433074	+
cg10842314	0.148297456	1.332764862	5.44994502	6.10E-08	0.000517581	7.892919079	1.294978561	0.466870009	1.37798565	0.494733919	chr4	8207058	-	SH3TC1;SH3TC1;SH3TC1;SH3TC1;SH3TC1;SH3TC1;SH3TC1	5'UTR;5'UTR;5'UTR;5'UTR;5'UTR;5'UTR;5'UTR
cg23066280	-0.349842765	-0.511612223	-5.443152082	6.33E-08	0.000531748	7.858080533	-0.350403396	0.95763333	-0.704539033	1.195084189	chr7	158032496	+
cg21480542	0.179480806	-0.507774641	5.437733056	6.52E-08	0.000541763	7.830317913	-0.557047723	0.561121406	-0.448807037	0.593393212	chr11	85393571	-	CREBZF	3'UTR
cg11282840	0.353616627	1.91939268	5.43551379	6.60E-08	0.000541763	7.818955813	1.758767726	1.207906563	2.111620739	0.981418118	chr8	49057154	-
cg06742341	0.144050365	0.034170145	5.434242182	6.64E-08	0.000541763	7.812447478	-0.013097236	0.451153523	0.090737426	0.462099371	chr11	75380355	-	MAP6;MAP6;MAP6;MAP6	TSS1500;TSS1500;TSS1500;TSS200
cg18488266	-0.157793981	1.262497399	-5.426283969	6.94E-08	0.000560322	7.771748698	1.325869327	0.512444306	1.186656988	0.467783731	chr4	3752338	+
cg07859640	0.209861898	0.140910945	5.422885196	7.07E-08	0.000563499	7.754384452	0.071670339	0.636807565	0.223774704	0.674625709	chr5	140480507	+	PCDHB3	1stExon
cg27337397	-0.133713288	0.267938757	-5.421696426	7.12E-08	0.000563499	7.748313495	0.327404651	0.420061606	0.196772894	0.409811606	chr16	1151175	+
cg06088684	-0.127565098	2.792634448	-5.413601618	7.44E-08	0.00058335	7.707007618	2.851024863	0.340901057	2.722755667	0.488154249	chr2	180610608	-	ZNF385B;ZNF385B;ZNF385B	1stExon;5'UTR;TSS200
cg01250563	0.12828414	-0.352327768	5.406655205	7.72E-08	0.000598056	7.671608528	-0.392778414	0.385408912	-0.303918421	0.422841826	chr15	24142935	-
cg18128856	0.14967305	-2.498068665	5.405123949	7.79E-08	0.000598056	7.663811024	-2.547444419	0.38329478	-2.438978188	0.556261943	chr2	190044091	-
cg15626405	0.113001266	0.664094862	5.403866722	7.84E-08	0.000598056	7.657410515	0.609306375	0.338417933	0.729663035	0.368079381	chr5	536047	-
cg14737659	0.224379726	2.404523985	5.399790801	8.02E-08	0.000605867	7.636669839	2.300341558	0.712861444	2.529204397	0.674408787	chr7	65898235	-	snoU13;GS1-124K5.2	TSS1500;3'UTR
cg14124310	0.168448214	0.816747419	5.395824134	8.19E-08	0.000613459	7.616499403	0.756421247	0.519825491	0.888942819	0.5425262	chr6	9399094	-
cg21693060	-0.123084114	1.9892051	-5.379433011	8.96E-08	0.000664545	7.533300406	2.035765101	0.374432462	1.933484378	0.480492052	chr1	218204703	+	RP11-152L7.1	TSS1500
cg22352176	0.166712861	1.678773316	5.376172545	9.12E-08	0.000670362	7.516779476	1.618613424	0.497785284	1.75076972	0.572301011	chr1	222987845	+	RP11-452F19.3;RP11-452F19.3;RP11-452F19.3;RP11-452F19.3;RP11-452F19.3;RP11-452F19.3;DISP1;RP11-452F19.3;RP11-452F19.3;RP11-452F19.3;RP11-452F19.3	TSS1500;TSS1500;TSS1500;TSS1500;TSS1500;TSS1500;TSS1500;TSS1500;TSS1500;TSS1500;TSS1500
cg19665696	0.355043289	-0.628490334	5.372349574	9.31E-08	0.000678341	7.497420446	-0.780549043	1.075264609	-0.446513937	1.152756799	chr7	949154	+	COX19;ADAP1;ADAP1;ADAP1	3'UTR;3'UTR;3'UTR;3'UTR
cg19172429	0.156089047	1.146214198	5.370567979	9.40E-08	0.000678912	7.488403161	1.081459587	0.486868892	1.223709338	0.508788482	chr2	240878313	-
cg17494980	0.213684884	-0.582058771	5.368363195	9.51E-08	0.00067983	7.477247905	-0.682151683	0.641828644	-0.462272489	0.712364376	chr14	29859517	+	RP11-260G13.1	TSS200
cg24722577	0.172145312	-2.077397313	5.36566901	9.65E-08	0.00067983	7.463622412	-2.158587184	0.503312088	-1.980233263	0.594836443	chr5	76034887	-
cg21132352	0.151758142	-0.110473151	5.365521022	9.66E-08	0.00067983	7.462874169	-0.16174756	0.498865021	-0.049110457	0.469300273	chr17	7350001	+	CHRNB1	5'UTR
cg08200869	0.078273907	-0.128948282	5.360627138	9.92E-08	0.000692154	7.43814129	-0.151094974	0.249579101	-0.102444208	0.251667835	chr5	140807666	-	PCDHGB8P	5'UTR
cg04992022	-0.163547417	1.240051332	-5.356509985	1.01E-07	0.000698325	7.417350523	1.309650702	0.5182661	1.156758224	0.512214154	chr9	132962888	-	NCS1;NCS1	1stExon;5'UTR
cg04842962	0.204953948	-1.820417379	5.355876048	1.02E-07	0.000698325	7.414150623	-1.911071564	0.629347103	-1.711926902	0.645746508	chr6	43655489	+	MRPS18A;MRPS18A	1stExon;1stExon
cg04169419	0.153452887	0.969864887	5.353132604	1.03E-07	0.000702568	7.400306806	0.891648031	0.498695689	1.06347098	0.491473134	chr11	120690791	-	GRIK4;GRIK4	5'UTR;5'UTR
cg13149686	-0.142833048	1.036512588	-5.351694702	1.04E-07	0.000702568	7.393053645	1.08035122	0.477646628	0.984048666	0.474975023	chr14	20691680	-	OR11H6	TSS200
cg00813486	-0.273841608	-1.234148038	-5.346721556	1.07E-07	0.000715815	7.367982063	-1.100405121	0.839503165	-1.394204994	0.877216522	chr4	8173854	+
cg25652381	-0.131882069	0.685660111	-5.337615457	1.12E-07	0.00074577	7.322132192	0.724144874	0.392944099	0.639603437	0.472151319	chr10	128287207	-	C10orf90	3'UTR
cg18923655	0.157298669	2.761823335	5.33335352	1.15E-07	0.00075698	7.300698602	2.699450833	0.506643143	2.836467683	0.497801651	chr12	131500711	+
cg18831899	0.162988701	2.029516389	5.329598743	1.17E-07	0.000757241	7.281829072	1.970448414	0.539290998	2.100206041	0.516244825	chr17	5019056	-	ZNF232;ZNF232;USP6	5'UTR;5'UTR;TSS1500
cg22683036	0.22486164	-0.417996577	5.328565942	1.18E-07	0.000757241	7.27664098	-0.490731729	0.711503447	-0.330950719	0.753511046	chr1	63249209	+	ATG4C	TSS1500
cg12130607	-0.157729037	1.533973151	-5.328437512	1.18E-07	0.000757241	7.275995899	1.585143506	0.466248179	1.472734981	0.590553468	chr12	2863075	+	RP11-885B4.1	3'UTR
cg11809091	0.176166804	0.152524429	5.327435332	1.19E-07	0.000757241	7.27096266	0.095947065	0.560914711	0.22023344	0.563961899	chr5	140552105	-	PCDHB7;PCDHB7	TSS1500;TSS200
cg09756865	0.196627274	-2.009393936	5.320799987	1.23E-07	0.000778698	7.23766076	-2.079619392	0.627028555	-1.925351558	0.671728074	chr1	63249197	+	ATG4C	TSS1500
cg02378702	0.134227305	1.578233531	5.318272239	1.25E-07	0.000783317	7.224984736	1.520486061	0.452308405	1.647342869	0.416709469	chr7	31099351	-	ADCYAP1R1;ADCYAP1R1;ADCYAP1R1;ADCYAP1R1	5'UTR;5'UTR;5'UTR;5'UTR
cg11565911	0.161961569	-1.257530921	5.314903874	1.27E-07	0.000791567	7.20810215	-1.321910675	0.537097685	-1.180484393	0.56469473	chr12	72233249	-	TBC1D15;TBC1D15;TBC1D15;TBC1D15;TBC1D15	TSS1500;TSS1500;TSS1500;TSS1500;TSS1500
cg24446235	0.290086355	2.232490906	5.311707191	1.29E-07	0.000795086	7.192089475	2.100372385	1.080174713	2.390603865	0.690848025	chr3	10532372	+	ATP2B2;ATP2B2;ATP2B2;ATP2B2;ATP2B2;ATP2B2;ATP2B2	5'UTR;5'UTR;5'UTR;5'UTR;5'UTR;5'UTR;3'UTR
cg14443396	0.136340952	3.506433243	5.311274095	1.29E-07	0.000795086	7.189920739	3.439537441	0.446702715	3.586490854	0.407990179	chr2	130986619	-	AC018804.7	TSS1500
cg19026811	0.276011533	2.29332882	5.309746206	1.30E-07	0.000795689	7.182271146	2.152788573	1.041560185	2.461520489	0.668705817	chr17	42980188	+	FAM187A;FAM187A;CCDC103;CCDC103	5'UTR;5'UTR;3'UTR;3'UTR
cg11733428	0.178007385	1.295100249	5.305087623	1.34E-07	0.000803659	7.15896024	1.217290186	0.552101621	1.388219513	0.588517553	chr3	182060181	-
cg07983009	0.161886603	-1.936453983	5.304521063	1.34E-07	0.000803659	7.156126585	-2.009982448	0.51071451	-1.848458726	0.522403421	chr9	71650372	+	FXN;FXN;FXN;FXN;FXN	TSS1500;TSS1500;5'UTR;1stExon;TSS200
cg15194488	0.171930197	0.707116937	5.302872472	1.35E-07	0.000803659	7.147882775	0.634419933	0.576569382	0.794117141	0.515655095	chr6	9876032	-	OFCC1;OFCC1;OFCC1;OFCC1;OFCC1;OFCC1	3'UTR;3'UTR;3'UTR;3'UTR;3'UTR;3'UTR
cg10036920	-0.186270056	0.771926033	-5.301636848	1.36E-07	0.000803659	7.141705615	0.845389495	0.644041749	0.684008569	0.528995935	chr12	133180045	-	RP13-554M15.6;RP13-554M15.6	3'UTR;3'UTR
cg09826759	-0.179156522	2.028282857	-5.300157864	1.37E-07	0.000803659	7.134313645	2.119102372	0.473099262	1.91959452	0.67344021	chr4	190284978	-
cg21934593	-0.138999355	0.983805895	-5.29976921	1.38E-07	0.000803659	7.132371481	1.026279046	0.413267986	0.932976113	0.519092997	chr12	116057916	+	RP11-1028N23.4	3'UTR
cg07154254	0.127272647	-0.503868044	5.296958359	1.40E-07	0.000810094	7.118329237	-0.569438763	0.413883713	-0.425396227	0.391879853	chr1	201979128	+	RP11-465N4.4;ELF3;ELF3;ELF3;ELF3;ELF3;ELF3;ELF3;ELF3;RP11-465N4.4;RP11-510N19.5	3'UTR;5'UTR;1stExon;TSS1500;TSS1500;TSS1500;TSS1500;TSS1500;TSS1500;1stExon;TSS1500
cg12307638	-0.162618968	1.378895551	-5.289431122	1.45E-07	0.000837582	7.080644507	1.44193077	0.507730019	1.303321681	0.55316994	chr2	233323532	+	ALPI	3'UTR
cg26728851	0.153665554	3.635935531	5.282379069	1.51E-07	0.000863569	7.045609051	3.559425374	0.550330246	3.727499131	0.426825596	chr11	76430375	+	RP11-672A2.1	3'UTR
cg05927610	0.237480462	0.287727082	5.271517021	1.60E-07	0.000908754	6.991554364	0.194526571	0.7899383	0.399264877	0.738975234	chr9	115821053	+
cg13529733	0.134150059	-1.061431273	5.26691158	1.64E-07	0.000919372	6.968667546	-1.105974778	0.422749894	-1.008123793	0.454148893	chr2	1609194	+	AC144450.1	3'UTR
cg27275811	0.225824598	1.758654336	5.266347836	1.64E-07	0.000919372	6.965867319	1.662969725	0.70020324	1.873164981	0.73094242	chr11	74457193	-
cg19407656	-0.165177453	1.792839148	-5.265489512	1.65E-07	0.000919372	6.961604408	1.878231115	0.526596314	1.690646235	0.553894762	chr18	76613071	+
cg27129801	0.217074717	-0.173415958	5.262370984	1.68E-07	0.000923479	6.946121654	-0.247396188	0.737670183	-0.084880051	0.673470928	chr10	86542889	+
cg17764313	0.284561743	1.212240803	5.262128837	1.68E-07	0.000923479	6.944919819	1.117988497	0.909791046	1.325037336	0.947770768	chr3	127335263	-	MCM2;MCM2;MCM2	TSS1500;TSS1500;3'UTR
cg21721825	0.128370842	1.361472565	5.25491323	1.75E-07	0.000949312	6.909131145	1.292532088	0.471091673	1.443977143	0.407766062	chr12	97300410	-	NEDD1;NEDD1;NEDD1;NEDD1;NEDD1;NEDD1;NEDD1	TSS1500;TSS1500;TSS1500;TSS1500;TSS1500;TSS1500;TSS1500
cg24372263	0.132202361	-0.578697206	5.253217964	1.76E-07	0.000949312	6.900729594	-0.636092672	0.437115337	-0.510009131	0.397697648	chr20	21064882	+
cg24027100	0.133571497	-1.683068627	5.253212005	1.76E-07	0.000949312	6.900700067	-1.712513357	0.522430216	-1.647830621	0.433409545	chr19	36822549	+	AC092296.1;AC092296.1	1stExon;3'UTR
cg01115070	0.245115925	1.682909019	5.24571554	1.84E-07	0.000978924	6.863579467	1.584183697	0.823650235	1.801058637	0.748048837	chr11	43969000	-	RP11-613D13.8;RP11-613D13.4	TSS1500;5'UTR
cg02489772	0.107602582	1.578977699	5.244482565	1.85E-07	0.000978924	6.857478929	1.526287868	0.370611888	1.642034303	0.32658696	chr12	130914048	-
cg10473367	-0.153897941	1.431827531	-5.243764477	1.85E-07	0.000978924	6.853926593	1.496470043	0.450424967	1.354466546	0.569887303	chr16	1309550	-
cg14255617	0.188010253	2.524978879	5.242346161	1.87E-07	0.000980031	6.846911628	2.460319763	0.594669285	2.602359735	0.627230355	chr6	32729118	+
cg21380024	-0.075981583	-0.569663383	-5.235609747	1.94E-07	0.001000858	6.813618186	-0.5605199	0.344332875	-0.580605854	0.329118252	chr17	61042803	+
cg07121569	0.207146273	-0.150044787	5.235274667	1.94E-07	0.001000858	6.811963181	-0.237285953	0.650474984	-0.045638842	0.672431302	chr7	57373443	+
cg12235788	0.169142225	-1.174073115	5.234803921	1.94E-07	0.001000858	6.809638278	-1.248330226	0.510099232	-1.08520585	0.580703907	chr3	123476518	+	MYLK;MYLK	3'UTR;3'UTR
cg23214071	0.372032013	1.38852736	5.22526137	2.05E-07	0.001046139	6.762552892	1.22858949	1.262076659	1.579933149	1.114345896	chr6	32627784	+	HLA-DQB1;HLA-DQB1;HLA-DQB1-AS1;HLA-DQB1-AS1;HLA-DQB1;XXbac-BPG254F23.6	3'UTR;3'UTR;1stExon;5'UTR;3'UTR;3'UTR
cg06915202	-0.168215287	-0.882864279	-5.223392353	2.07E-07	0.001047314	6.753340288	-0.796918203	0.549940351	-0.985720323	0.526953301	chr7	98029285	+	BAIAP2L1;BAIAP2L1	3'UTR;3'UTR
cg15116481	0.282363692	2.1305897	5.222649795	2.07E-07	0.001047314	6.749681003	2.029463798	0.957217651	2.251612214	0.861436182	chr19	51330265	-	KLK15	ExonBnd
cg09661228	-0.213948805	1.008149327	-5.221555092	2.09E-07	0.001047314	6.744287277	1.064699675	0.72902812	0.940472648	0.746550012	chr1	161932212	-	ATF6	3'UTR
cg03261948	0.119970632	1.961629791	5.2186047	2.12E-07	0.001057728	6.729455178	1.916683057	0.429903425	2.015354549	0.385316643	chr6	30140417	-	TRIM15;TRIM15;TRIM15	5'UTR;3'UTR;3'UTR
cg12123983	0.123934509	-0.905502298	5.214771198	2.16E-07	0.001067629	6.710886321	-0.956950982	0.375694995	-0.84393104	0.422667662	chr14	62228668	+	SNAPC1;RP11-618G20.1	TSS1500;5'UTR
cg26621607	-0.174697802	-0.827027098	-5.214482131	2.16E-07	0.001067629	6.709464	-0.767699003	0.568521162	-0.898028048	0.574851519	chr12	133180238	+	RP13-554M15.6;RP13-554M15.6	3'UTR;3'UTR
cg15713739	0.166247121	1.900380822	5.209483673	2.22E-07	0.001089621	6.684881582	1.852555157	0.539896132	1.957616229	0.54861638	chr17	74222994	-	RNF157	5'UTR
cg15665497	0.150149256	0.162228216	5.206407939	2.26E-07	0.00109724	6.669766309	0.101811336	0.492655324	0.234532171	0.476881564	chr7	57473294	+
cg07571638	0.107934088	-0.160771865	5.205915638	2.26E-07	0.00109724	6.667347757	-0.190236488	0.33978833	-0.125510052	0.382247123	chr10	682871	-
cg26802564	-0.201121322	0.69669277	-5.20421776	2.29E-07	0.001100623	6.659008171	0.772257306	0.658984082	0.606260843	0.634008684	chr1	30446406	+
cg03325535	0.122547327	-2.161590446	5.195615034	2.39E-07	0.001144903	6.616793494	-2.188526689	0.394457295	-2.129354472	0.479036899	chr15	27111949	+	GABRA5;GABRA5;GABRA5;GABRA5;GABRA5;GABRA5;GABRA5;GABRA5;GABRA5;GABRA5	TSS1500;TSS1500;TSS1500;TSS1500;TSS1500;TSS1500;TSS1500;1stExon;5'UTR;TSS200
cg15691140	0.162251611	-1.320859583	5.193523668	2.42E-07	0.001150871	6.606540971	-1.386509768	0.448495849	-1.242292665	0.606796215	chr19	54824177	-	LILRA5;LILRA5;LILRA5;AC008984.2	3'UTR;3'UTR;TSS1500;3'UTR
cg16611564	0.180067059	0.290493392	5.188778332	2.48E-07	0.001173148	6.583292488	0.201827547	0.65437091	0.396604322	0.521303403	chr3	139589035	-
cg17122478	0.207240078	1.598711205	5.187685135	2.49E-07	0.001173161	6.577939544	1.495086387	0.733368413	1.722724299	0.695942684	chrX	30320176	-
cg11927004	0.181761892	3.493849721	5.177463231	2.63E-07	0.001224881	6.527939134	3.400743959	0.710019943	3.605274125	0.398515359	chr17	7187414	-	SLC2A4;RP1-4G17.2	ExonBnd;TSS200
cg19028462	0.170045673	2.702447625	5.177297157	2.63E-07	0.001224881	6.527127558	2.627656506	0.596635378	2.791953965	0.494687859	chr13	113677628	-	MCF2L;MCF2L;MCF2L	TSS1500;TSS1500;5'UTR
cg24398568	0.192680092	0.726081611	5.173221241	2.69E-07	0.001244296	6.507217112	0.649518277	0.671128819	0.81770885	0.553328055	chr8	139801592	-
cg11189868	-0.252628242	1.897147206	-5.170200013	2.73E-07	0.001251966	6.49246838	1.995423435	0.736329125	1.779535041	0.925786024	chr2	239342095	-	ASB1;ASB1;ASB1;ASB1	1stExon;5'UTR;5'UTR;5'UTR
cg00028598	0.146825224	4.039322829	5.169549827	2.74E-07	0.001251966	6.489295441	3.98926489	0.521854226	4.099229712	0.425330211	chr15	27128633	+	GABRA5	5'UTR
cg08967938	-0.191786725	0.9037613	-5.16831847	2.76E-07	0.001251966	6.483287405	0.986148447	0.626415926	0.805164407	0.630467367	chr9	139092321	-
cg23380307	0.113396811	1.237844336	5.167803423	2.77E-07	0.001251966	6.480774794	1.185682713	0.372176107	1.300268805	0.376902412	chr7	128116412	-	METTL2B;METTL2B;METTL2B	TSS1500;TSS1500;TSS1500
cg13896204	0.209093245	1.339715421	5.15775799	2.92E-07	0.001309086	6.431816897	1.274496581	0.623523506	1.417766127	0.761617406	chr6	32729442	+	HLA-DQB2	ExonBnd
cg05071823	0.227199732	1.137123018	5.157181134	2.92E-07	0.001309086	6.429008268	1.015274821	0.74302067	1.282944959	0.799452362	chrX	117628671	-	DOCK11;DOCK11	TSS1500;TSS1500
cg06871323	0.214049627	1.170200834	5.153233235	2.99E-07	0.001329132	6.409794574	1.091962878	0.599301533	1.263832179	0.804602395	chr7	34979031	+	DPY19L1;DPY19L1	TSS200;TSS1500
cg16064043	0.139350458	1.644912721	5.150875767	3.02E-07	0.001338353	6.398327915	1.583277605	0.520122261	1.718674603	0.404653636	chr12	10113172	+
cg04876069	0.220382626	0.038053264	5.146019826	3.10E-07	0.001365345	6.374724565	-0.051856682	0.739236166	0.145653074	0.709176393	chr12	132293656	-
cg25550082	0.136026906	-2.286277141	5.143335696	3.14E-07	0.001377218	6.361686901	-2.256121835	0.913500812	-2.322365529	0.967715267	chrX	18442887	+	CDKL5	TSS1500
cg10738648	0.486894548	0.694354575	5.140198396	3.20E-07	0.001392508	6.34645629	0.491717856	1.694642601	0.936860251	1.464811099	chr12	110888857	+	ARPC3;ARPC3;ARPC3;ARPC3;ARPC3	TSS1500;TSS1500;TSS1500;TSS1500;TSS1500
cg06529371	0.11549045	1.074423743	5.129420133	3.38E-07	0.001465092	6.294198877	1.047412637	0.44922136	1.106749308	0.384609414	chr8	38408370	-	RP11-675F6.3	3'UTR
cg02964065	0.250053094	1.066342419	5.126616429	3.43E-07	0.001478815	6.280622565	0.996213248	0.766741731	1.150269567	0.942791118	chr6	32729545	+
cg03141520	0.106194184	-1.138280912	5.121543503	3.52E-07	0.001505983	6.256076092	-1.17354299	0.373606821	-1.096080988	0.340512893	chr2	243030630	+	AC093642.5;AC093642.5;AC093642.5;AC093642.5;RP11-341N2.1;AC093642.5	TSS1500;TSS1500;TSS1500;TSS200;TSS200;TSS200
cg16255914	0.165645328	-1.727103429	5.12055016	3.54E-07	0.001505983	6.251272301	-1.771605389	0.599569992	-1.673845668	0.569449042	chr19	53832438	+
cg22163199	0.147720667	-1.204498493	5.120133779	3.55E-07	0.001505983	6.249167894	-1.25534507	0.512595454	-1.143537769	0.491444627	chr1	228297864	+	MRPL55;MRPL55;MRPL55;MRPL55;MRPL55;MRPL55;MRPL55;MRPL55;MRPL55;MRPL55;MRPL55;MRPL55;MRPL55;MRPL55;MRPL55;MRPL55;MRPL55;MRPL55;MRPL55;MRPL55	TSS1500;TSS1500;TSS1500;TSS1500;TSS1500;TSS1500;TSS1500;TSS1500;TSS1500;TSS1500;TSS1500;TSS1500;TSS1500;TSS1500;TSS1500;TSS1500;TSS1500;TSS1500;TSS1500;TSS1500
cg02560085	-0.196611314	1.156865944	-5.115043883	3.64E-07	0.001523848	6.224660203	1.251664129	0.639046813	1.043416131	0.653781036	chr5	140220810	-	PCDHA8	TSS200
cg09560297	0.137032825	0.944505624	5.114529097	3.65E-07	0.001523848	6.22217362	0.897041255	0.466200753	1.001308651	0.455078836	chr19	37406349	-	ZNF568;ZNF568;ZNF568;ZNF568;ZNF568;ZNF829;ZNF829;ZNF829	TSS1500;TSS1500;TSS1500;TSS1500;TSS1500;5'UTR;5'UTR;3'UTR
cg23323926	-0.203677959	0.665762081	-5.113592532	3.67E-07	0.001523848	6.217650314	0.747794638	0.655083787	0.567589543	0.686086487	chr19	13251159	-	NACC1	3'UTR
cg07509352	-0.381342145	2.555503048	-5.113539715	3.67E-07	0.001523848	6.217395252	2.704990096	1.085279949	2.376604289	1.453027239	chr16	83427179	+	RP11-543N12.1;RP11-543N12.1;CDH13;CDH13	3'UTR;3'UTR;5'UTR;3'UTR
cg03310603	-0.146032757	0.462108045	-5.112309299	3.69E-07	0.001523848	6.211454007	0.537090762	0.515494843	0.372372411	0.440409854	chr9	112969867	-	C9orf152;C9orf152;C9orf152	1stExon;TSS200;5'UTR
cg19918763	0.161603179	2.376990774	5.111964305	3.70E-07	0.001523848	6.209788397	2.325455146	0.578336006	2.438666083	0.524688428	chr14	61748540	-	TMEM30B;TMEM30B;TMEM30B;TMEM30B;TMEM30B;PRKCH;PRKCH;PRKCH;PRKCH;PRKCH;PRKCH	1stExon;5'UTR;TSS1500;TSS1500;TSS200;5'UTR;5'UTR;5'UTR;5'UTR;5'UTR;5'UTR
cg09825488	0.181599066	-0.666390446	5.109744543	3.74E-07	0.00153381	6.199074101	-0.75856962	0.594311811	-0.556074937	0.621928201	chr1	40974006	+	DEM1;DEM1;DEM1;DEM1;DEM1;DEM1;DEM1;DEM1;DEM1;DEM1;RP11-656D10.3	TSS1500;TSS1500;TSS1500;TSS1500;TSS1500;TSS1500;TSS1500;TSS1500;TSS1500;TSS1500;3'UTR
cg16550757	-0.165045892	1.432003879	-5.104002364	3.86E-07	0.001572282	6.171378528	1.503353684	0.545786609	1.346615936	0.543164189	chr4	3704852	+
cg08011119	0.129699064	-2.415787667	5.101786078	3.90E-07	0.001582584	6.160696946	-2.435914469	0.453052874	-2.391700897	0.47083439	chr2	119913996	+	C1QL2	3'UTR
cg12447832	0.139562365	-0.341444887	5.097771155	3.98E-07	0.001602064	6.141357981	-0.398201372	0.489472506	-0.273521513	0.429969836	chr2	3383257	-	TRAPPC12;TRAPPC12;TRAPPC12	TSS1500;TSS200;TSS200
cg13684807	0.250116821	2.040100209	5.097377487	3.99E-07	0.001602064	6.139462553	1.926852797	0.979424885	2.175629152	0.602619572	chr11	69278535	-
cg06108782	0.115291803	-1.560263549	5.096583734	4.01E-07	0.001602064	6.135641234	-1.595790605	0.353444747	-1.517746514	0.421355308	chr10	50817213	+	SLC18A3;CHAT;CHAT	TSS1500;1stExon;5'UTR
cg23187629	0.096945708	1.111161053	5.093764106	4.07E-07	0.001617727	6.122071463	1.063529579	0.344714197	1.168164063	0.316049688	chr2	220310227	+	SPEG;SPEG;SPEG;SPEG;SPEG;SPEG;SPEG	3'UTR;TSS200;TSS200;TSS200;5'UTR;5'UTR;5'UTR
cg19811683	-0.207381164	1.431488068	-5.092530941	4.09E-07	0.001620239	6.116138977	1.549840384	0.685450863	1.289849827	0.722777299	chr17	16587128	-
cg01617674	-0.145756333	3.174420076	-5.086762485	4.22E-07	0.001657012	6.088406449	3.224681096	0.344465189	3.114270156	0.625752178	chr13	41331026	-	MRPS31	ExonBnd
cg22454370	0.110338681	2.149684113	5.085767404	4.24E-07	0.001657012	6.083625525	2.092181225	0.387844154	2.218500746	0.35286634	chr19	47919510	+	MEIS3;MEIS3;MEIS3;MEIS3;MEIS3;MEIS3	5'UTR;3'UTR;5'UTR;5'UTR;TSS1500;3'UTR
cg09885502	0.688628002	-0.197121004	5.085409626	4.25E-07	0.001657012	6.081906778	-0.485875632	2.244773587	0.148446358	2.325686417	chr20	57463991	-	GNAS;GNAS;GNAS;GNAS;GNAS;GNAS;GNAS;GNAS;RP1-309F20.3;RP1-309F20.3;GNAS;GNAS;GNAS;GNAS;GNAS;GNAS;GNAS;GNAS;GNAS;GNAS;GNAS;GNAS;GNAS;GNAS;GNAS;GNAS;GNAS;GNAS;GNAS;GNAS;GNAS	TSS1500;TSS1500;TSS1500;TSS1500;TSS1500;TSS1500;TSS1500;TSS1500;TSS200;TSS200;1stExon;TSS200;TSS200;3'UTR;3'UTR;3'UTR;3'UTR;5'UTR;5'UTR;5'UTR;5'UTR;5'UTR;5'UTR;5'UTR;5'UTR;5'UTR;5'UTR;5'UTR;5'UTR;5'UTR;5'UTR
cg19471911	-0.448723379	0.065113006	-5.083617112	4.28E-07	0.00165828	6.073297373	0.285730906	1.437281213	-0.198911664	1.541730111	chr11	102079985	-
cg12160936	0.097677008	0.465893922	5.08343247	4.29E-07	0.00165828	6.072410706	0.420123849	0.316313694	0.520669297	0.3242465	chr6	159700880	+
cg17527819	0.14405553	0.939788455	5.082424785	4.31E-07	0.00165913	6.067572263	0.891931325	0.470621143	0.997061519	0.498076282	chr6	30140409	+	TRIM15;TRIM15;TRIM15	5'UTR;3'UTR;3'UTR
cg01234346	0.5151777	-0.714034146	5.078804218	4.39E-07	0.001682523	6.050195524	-0.90477852	1.78693407	-0.485760645	1.659417494	chr22	36777738	-	MYH9;MYH9;MYH9	5'UTR;5'UTR;5'UTR
cg14885015	-0.169629981	-0.978296792	-5.074185899	4.50E-07	0.001715052	6.028047318	-0.899300855	0.627970581	-1.072835251	0.500653186	chr19	4748460	+
cg14345882	0.179213558	-1.030233996	5.072790968	4.53E-07	0.001719453	6.021361401	-1.12883116	0.55784413	-0.912237751	0.641873209	chr6	26364793	-	BTN3A2;BTN3A2;BTN3A2;BTN3A2;BTN3A2;BTN3A2;BTN3A2;BTN3A2;BTN3A2;BTN3A2;BTN3A2;BTN3A2;BTN3A2	TSS1500;TSS1500;TSS1500;TSS1500;TSS1500;TSS1500;TSS1500;TSS1500;TSS1500;TSS1500;TSS1500;TSS1500;TSS1500
cg01830271	0.166313932	2.37660677	5.071149868	4.57E-07	0.001726083	6.013497843	2.325573264	0.600088761	2.437681163	0.537459459	chr6	31275148	-
cg06136628	0.160938844	-1.979153401	5.068451884	4.63E-07	0.001742219	6.000575371	-2.038915778	0.526687148	-1.907632723	0.570900986	chr7	35289993	+	TBX20	3'UTR
cg04197086	-0.225715865	1.472428501	-5.067006874	4.67E-07	0.001744053	5.993656948	1.571742573	0.720666389	1.353574297	0.767026133	chr13	112626876	-
cg24346905	0.28072829	-2.390505973	5.066479567	4.68E-07	0.001744053	5.991132775	-2.477247592	0.932343038	-2.286697862	0.968118314	chr1	108023249	+
cg15551096	0.170481028	-2.627502694	5.061371744	4.80E-07	0.00177839	5.966695094	-2.714128884	0.552275251	-2.523832723	0.589894994	chr6	166901788	+	RPS6KA2	3'UTR
cg11825941	0.124498798	-0.173007417	5.060933095	4.82E-07	0.00177839	5.96459754	-0.244704258	0.457961561	-0.087204158	0.401297779	chr14	54975716	+	CGRRF1;CGRRF1;CGRRF1;CGRRF1;CGRRF1;CGRRF1;CGRRF1	TSS1500;TSS1500;TSS1500;TSS1500;TSS1500;TSS1500;TSS1500
cg22709487	0.172026466	-0.481115448	5.057865809	4.89E-07	0.00179856	5.949935083	-0.567402215	0.617175481	-0.377851682	0.522603956	chr1	29677836	+	RP3-437I16.1	TSS1500
cg15686393	0.144963169	1.250688552	5.05454629	4.98E-07	0.001821336	5.934076472	1.19152673	0.500876041	1.321490515	0.469099963	chr6	33760988	-
cg03250220	0.24313767	-1.872854371	5.0524977	5.03E-07	0.001832434	5.924294552	-1.955476956	0.798149721	-1.773975717	0.889397502	chr2	110970097	-	LINC00116;LINC00116	3'UTR;3'UTR
cg15601233	0.313847692	2.179768045	5.050218191	5.09E-07	0.001836781	5.913414461	2.032107403	1.211165627	2.356481051	0.822585689	chr10	2490619	-	RP11-446F3.2	TSS1500
cg25122603	-0.108796224	2.393114685	-5.050202501	5.09E-07	0.001836781	5.913339591	2.440442034	0.353995581	2.336475637	0.386668358	chr11	79204374	+
cg24996706	0.115980223	2.083916403	5.049464031	5.11E-07	0.001836781	5.909815895	2.027376742	0.417241727	2.151580292	0.357823914	chr10	11054540	+	RP1-251M9.3	TSS1500
cg21606490	0.243404943	-1.525766836	5.045368112	5.22E-07	0.001861339	5.890280694	-1.607548149	0.819514416	-1.427894977	0.806701331	chr1	108023428	+
cg00142036	0.143343789	1.893003775	5.045175432	5.22E-07	0.001861339	5.889362096	1.826867798	0.492355164	1.972152065	0.494231771	chr10	13388442	-	SEPHS1;SEPHS1;SEPHS1;SEPHS1;SEPHS1;SEPHS1	5'UTR;5'UTR;5'UTR;TSS1500;TSS1500;5'UTR
cg07477077	0.143588922	-1.455779309	5.042016201	5.31E-07	0.00187787	5.874305284	-1.498472603	0.483791746	-1.404686071	0.491172801	chr10	72971873	-	UNC5B;UNC5B	TSS1500;TSS1500
cg01205267	-0.138507198	1.544147393	-5.041765484	5.31E-07	0.00187787	5.87311076	1.593747902	0.437618333	1.484787939	0.526584419	chr13	47126300	-	LRCH1;LRCH1;LRCH1;LRCH1	TSS1500;TSS1500;TSS1500;TSS1500
cg05769153	0.196972112	1.751987444	5.039963907	5.36E-07	0.001887168	5.864528945	1.669525916	0.657732673	1.850673353	0.650415265	chr19	53636398	+	ZNF415;ZNF415;ZNF415	TSS1500;TSS1500;TSS1500
cg07744116	-0.166555928	-1.008644844	-5.038500167	5.40E-07	0.001893266	5.857558573	-0.939927666	0.585360755	-1.090882188	0.51358962	chr5	2184062	+	Y_RNA	TSS1500
cg13452522	0.098765897	0.225054968	5.035880493	5.47E-07	0.001910677	5.845088463	0.185711245	0.338476742	0.272139604	0.35184653	chr10	92837362	-
cg02588889	0.172543515	0.003184697	5.033532918	5.54E-07	0.001925591	5.833918865	-0.077198012	0.586212891	0.099382777	0.570527208	chr10	124829211	-
cg12150299	0.148678431	0.496337616	5.032048344	5.58E-07	0.001932107	5.826857939	0.417854505	0.45596356	0.59026235	0.583023359	chr1	226054314	-	TMEM63A;TMEM63A;TMEM63A;TMEM63A	TSS1500;1stExon;TSS1500;5'UTR
cg08095628	0.156899645	-2.403680739	5.027592673	5.71E-07	0.001968321	5.805677878	-2.477685682	0.522806262	-2.315115257	0.524287805	chr10	48714410	-
cg00578645	-0.122329694	1.878515678	-5.026172147	5.75E-07	0.001974389	5.798929173	1.857042719	0.636253477	1.904213461	0.675179181	chrX	139012736	-	ATP11C	3'UTR
cg06861867	0.127500695	2.52152662	5.024568606	5.80E-07	0.001982357	5.791313187	2.372118913	1.020775269	2.700330428	0.883436304	chrX	48465192	-
cg03340356	0.160224769	-0.450999199	5.021923089	5.88E-07	0.002000718	5.778753449	-0.499027215	0.53316089	-0.393521627	0.588564389	chr1	67600835	-	C1orf141	TSS200
cg01302101	0.069682504	1.142466528	5.021141945	5.90E-07	0.002000718	5.775046134	1.110984414	0.227120314	1.180142776	0.243966815	chr6	67041119	+
cg25010880	-0.190819907	-3.430026915	-5.020020935	5.94E-07	0.002003944	5.769726781	-3.346158915	0.568722248	-3.53039602	0.706286971	chr12	49351320	+	ARF3;ARF3;ARF3;ARF3;ARF3;ARF3;ARF3;ARF3;ARF3;AC073610.1;ARF3;ARF3	TSS1500;TSS1500;TSS1500;1stExon;TSS200;TSS200;TSS1500;TSS200;TSS200;TSS200;TSS200;5'UTR
cg02227453	0.122290102	-0.394552134	5.014618223	6.10E-07	0.002049334	5.744106092	-0.433890338	0.427853301	-0.347474102	0.419579793	chr22	50919482	-	ADM2;ADM2;ADM2	TSS1500;TSS1500;TSS1500
cg13687837	0.081913011	0.027251003	5.014025179	6.12E-07	0.002049334	5.741295374	-0.003787931	0.257619391	0.064396875	0.301225959	chr2	132404694	-	AC093838.7	5'UTR
cg26648754	0.156299384	-1.720985677	5.013082823	6.15E-07	0.002050858	5.736829755	-1.763477021	0.527472013	-1.670134124	0.567126673	chr21	41239396	-	PCP4;PCP4;PCP4;PCP4;PCP4;PCP4;TMPRSS3	5'UTR;1stExon;5'UTR;1stExon;1stExon;5'UTR;3'UTR
cg05234035	0.12420901	-1.549461767	5.010836446	6.22E-07	0.002061096	5.726187907	-1.58055048	0.434233068	-1.512256321	0.436379468	chr5	172673203	-
cg14560022	0.254530935	3.472894637	5.009779687	6.25E-07	0.002061096	5.721183265	3.372560843	0.929693299	3.592969196	0.768128049	chr5	172189315	+	RP11-779O18.1;RP11-779O18.3	5'UTR;TSS1500
cg04642741	-0.152773902	-0.422292315	-5.009734075	6.26E-07	0.002061096	5.720967274	-0.350840845	0.525385759	-0.507801927	0.509443892	chr11	20620830	+	SLC6A5;SLC6A5	TSS1500;TSS200
cg13607218	0.136990431	-0.389361505	5.004902387	6.41E-07	0.002103981	5.698098249	-0.420778967	0.485332119	-0.351762628	0.492612925	chr2	71118823	-
cg10386443	-0.152852353	0.686742279	-4.997289881	6.67E-07	0.002178305	5.662110138	0.710710229	0.534540879	0.658058612	0.608898546	chr11	20614507	-
cg09506081	-0.228686551	0.033458593	-4.994481367	6.76E-07	0.00220086	5.648846148	0.141999892	0.715171278	-0.096438305	0.836643908	chr7	154684327	-	DPP6;DPP6	3'UTR;3'UTR
cg20731581	0.135791927	2.329713984	4.989108866	6.95E-07	0.00225278	5.623492925	2.278425666	0.502315749	2.391093326	0.412431089	chr13	99405269	-	SLC15A1	TSS1500
cg05932702	0.148372728	-1.681401214	4.980930615	7.24E-07	0.002338908	5.584949372	-1.736117028	0.525702202	-1.615920014	0.496904839	chr12	72148251	+	RAB21	TSS1500
cg06164440	-0.112954633	-1.222738536	-4.977799091	7.36E-07	0.002367004	5.570206755	-1.199665258	0.402091012	-1.250351501	0.413990816	chr8	22432385	+	SORBS3;SORBS3;SORBS3	3'UTR;3'UTR;5'UTR
cg10764809	0.130584766	2.579119519	4.975916573	7.43E-07	0.002380364	5.561348494	2.501797661	0.468305446	2.671654522	0.44724992	chr7	75740905	-	snoU13	TSS1500
cg12807588	0.11140553	0.972099744	4.97164757	7.59E-07	0.002405921	5.541272445	0.921507476	0.390217957	1.032646086	0.369980029	chr1	53688861	-	RP5-1024G6.7	5'UTR
cg11986835	0.127576558	1.832733765	4.970049414	7.65E-07	0.002405921	5.533760967	1.759433829	0.501232834	1.92045553	0.390544121	chr3	120088023	-
cg26451891	-0.125318094	1.854095481	-4.969923599	7.66E-07	0.002405921	5.533169727	1.889156667	0.413831856	1.812135974	0.470313674	chr20	42965694	-	R3HDML;R3HDML	5'UTR;1stExon
cg10696876	-0.357128346	-4.583207002	-4.969405599	7.68E-07	0.002405921	5.530735635	-4.434428674	1.337766974	-4.7612576	1.005743271	chr19	34625543	-
cg13372276	-0.606167911	0.572746509	-4.969096008	7.69E-07	0.002405921	5.529280978	0.827431747	2.028146785	0.26795172	2.044801117	chr13	103307218	+	TPP2;TPP2	5'UTR;TSS200
cg07060721	0.112436786	-1.482985028	4.968776125	7.70E-07	0.002405921	5.527778055	-1.504942056	0.410326304	-1.456707935	0.400338487	chr12	58158537	+	CYP27B1;CYP27B1;CYP27B1	3'UTR;3'UTR;ExonBnd
cg13925692	0.190969634	-0.779438933	4.968490016	7.71E-07	0.002405921	5.526433888	-0.843018638	0.619739551	-0.703349863	0.680933478	chr3	350789	+	CHL1;CHL1;CHL1;CHL1;CHL1;CHL1;CHL1	5'UTR;5'UTR;5'UTR;5'UTR;3'UTR;5'UTR;5'UTR
cg07239083	-0.27229615	2.308191276	-4.966382202	7.79E-07	0.002422502	5.516533493	2.428116955	0.81591197	2.164670111	1.083532568	chr4	2481489	-	RNF4;RNF4;RNF4;RNF4;RNF4;RNF4;RNF4;RNF4;RNF4;RNF4;RNF4;RNF4;RNF4;RNF4;RNF4;RNF4;RNF4;RNF4;RNF4;RNF4;RNF4	TSS200;5'UTR;5'UTR;5'UTR;5'UTR;5'UTR;5'UTR;5'UTR;5'UTR;5'UTR;5'UTR;5'UTR;5'UTR;5'UTR;5'UTR;5'UTR;5'UTR;5'UTR;5'UTR;5'UTR;5'UTR
cg06834637	0.176970297	-1.663684955	4.963825884	7.90E-07	0.002444753	5.504531881	-1.706960857	0.613581728	-1.611894481	0.626839211	chr18	9017502	+
cg20544552	0.236951283	-1.344516057	4.962154598	7.96E-07	0.002456232	5.496688597	-1.41923506	0.80443575	-1.255096022	0.828781451	chr11	85393693	+	CREBZF	3'UTR
cg10413136	0.136945601	1.290444722	4.954289549	8.28E-07	0.002546093	5.459812191	1.266360356	0.509699643	1.31926771	0.54673067	chr4	8207119	-	SH3TC1;SH3TC1;SH3TC1;SH3TC1;SH3TC1;SH3TC1;SH3TC1	5'UTR;5'UTR;5'UTR;5'UTR;5'UTR;5'UTR;5'UTR
cg14597098	0.242327775	-1.409509471	4.950928686	8.43E-07	0.002571196	5.444071414	-1.491113697	0.794922231	-1.311849541	0.896864521	chr7	949390	-	COX19;ADAP1;ADAP1;ADAP1	3'UTR;3'UTR;3'UTR;3'UTR
cg22376688	0.133804652	-1.796127078	4.950837461	8.43E-07	0.002571196	5.443644302	-1.845111576	0.440184174	-1.737504836	0.491375745	chr12	49375340	+
cg03188390	0.214746944	0.160056131	4.950132851	8.46E-07	0.002571196	5.44034558	0.086677348	0.746868266	0.247872255	0.73411076	chr8	43131535	-
cg00044354	-0.161462453	0.702989874	-4.948427998	8.53E-07	0.002583831	5.432365961	0.766859827	0.545865365	0.626553451	0.574338671	chr1	67389884	-	MIER1;MIER1;MIER1;MIER1;WDR78;WDR78	TSS1500;TSS1500;TSS1500;TSS1500;3'UTR;5'UTR
cg21358336	0.494557717	0.838749727	4.947004966	8.59E-07	0.002585049	5.425707429	0.646471632	1.673975129	1.06885871	1.699002699	chr17	6558440	+	CTC-281F24.1	TSS200
cg21279459	0.104876362	-1.92529077	4.946532053	8.62E-07	0.002585049	5.423495021	-1.968665834	0.338619974	-1.873381624	0.378584386	chr6	31324491	+	HLA-B;HLA-B;HLA-B;HLA-B;HLA-B;HLA-B	3'UTR;3'UTR;TSS1500;5'UTR;1stExon;1stExon
cg06012299	-0.22741606	0.165242905	-4.94561814	8.65E-07	0.002585049	5.419220078	0.270541807	0.741981183	0.039226349	0.811662098	chr5	2165070	+
cg04540199	0.538725787	0.447162788	4.945434037	8.66E-07	0.002585049	5.418359005	0.197113516	1.881937062	0.746409481	1.733708275	chr2	20813684	+	HS1BP3	3'UTR
cg11625897	0.151466371	0.12527897	4.944208158	8.72E-07	0.002591285	5.412626194	0.086979291	0.529496612	0.171114146	0.558542544	chr3	113234789	+	SPICE1;SPICE1;SPICE1;SPICE1;SPICE1	TSS1500;TSS1500;TSS1500;TSS1500;TSS1500
cg03942201	0.121366839	3.2866538	4.943520103	8.75E-07	0.002591285	5.409409111	3.211952586	0.458573625	3.376052545	0.429636963	chr16	88961936	+
cg05666036	0.197434457	-1.044125829	4.942685276	8.78E-07	0.002592862	5.405506356	-1.107727061	0.701325218	-0.968010997	0.690251961	chr6	101848236	+
cg15621458	0.129965103	0.891748425	4.941022844	8.86E-07	0.002605293	5.397736483	0.817209506	0.510333724	0.980952945	0.45131559	chr12	97300429	+	NEDD1;NEDD1;NEDD1;NEDD1;NEDD1;NEDD1;NEDD1	TSS1500;TSS1500;TSS1500;TSS1500;TSS1500;TSS1500;TSS1500
cg11246222	0.154766057	-1.638190756	4.936451692	9.06E-07	0.002656356	5.376384774	-1.712081176	0.492829085	-1.549762328	0.558121358	chr2	175595175	-	AC018890.6	5'UTR
cg27123327	0.175026245	1.637687764	4.933003267	9.22E-07	0.002689908	5.360289831	1.557868125	0.627049645	1.733211988	0.580978751	chr9	129544599	-
cg22941054	0.18975825	2.234054464	4.932245818	9.26E-07	0.002689908	5.356756008	2.160743572	0.65261245	2.321789339	0.647935334	chr7	150871421	+	GBX1	5'UTR
cg12211867	0.223168523	-1.2650679	4.931535215	9.29E-07	0.002689908	5.35344122	-1.342995967	0.759786697	-1.171807415	0.766209878	chr1	108023441	+
cg24686902	0.444604396	0.952060598	4.931137417	9.31E-07	0.002689908	5.351585785	0.777177729	1.483947881	1.161351828	1.557135766	chr17	6558231	+	CTC-281F24.1;CTC-281F24.1	3'UTR;1stExon
cg21580846	0.217452878	-0.666893018	4.930385127	9.34E-07	0.002690642	5.348077308	-0.749807096	0.747730972	-0.567665522	0.763409128	chr5	41510076	+
cg06488988	0.117508697	-2.855730376	4.929384794	9.39E-07	0.002691141	5.343412819	-2.897611838	0.370940478	-2.805608699	0.439968046	chr11	96123559	+	CCDC82;JRKL;CCDC82;CCDC82;CCDC82;JRKL;JRKL	TSS1500;5'UTR;TSS1500;TSS1500;TSS1500;1stExon;5'UTR
cg13293535	0.207884426	1.07259147	4.928435484	9.44E-07	0.002691141	5.338987085	1.006026701	0.776581241	1.152252917	0.64737723	chr8	11597251	-	GATA4;GATA4	5'UTR;5'UTR
cg02534417	0.124032316	2.713762528	4.928268511	9.44E-07	0.002691141	5.338208732	2.663629996	0.442096098	2.77375868	0.410812835	chr12	52346851	+	ACVR1B;ACVR1B	5'UTR;TSS1500
cg24986654	-0.119285267	1.923029344	-4.927333867	9.49E-07	0.002694465	5.333852311	1.94579234	0.412517176	1.895787708	0.504916987	chr10	87963731	+
cg25828445	-0.340823755	2.888560214	-4.926461008	9.53E-07	0.002696986	5.329784591	3.051036215	1.011869124	2.694116914	1.322775283	chr12	7781288	-
cg10122047	0.162958104	2.017134279	4.916046057	1.00E-06	0.002822013	5.281301907	1.948801353	0.567685568	2.09891177	0.553515005	chr4	125938270	-
cg04351698	0.146233377	1.613454301	4.91567073	1.01E-06	0.002822013	5.279556557	1.550815262	0.528139394	1.688417627	0.483090065	chr1	34462469	+
cg04925956	0.157109937	1.825787359	4.915368652	1.01E-06	0.002822013	5.278151928	1.742251935	0.568035588	1.925758453	0.511292091	chr12	129785686	-
cg26184765	-0.413193569	2.317029849	-4.912835472	1.02E-06	0.002848323	5.266376154	2.509759715	1.248872013	2.086380208	1.600483419	chr4	103172826	+	SLC39A8	3'UTR
cg21336435	-0.135949742	-0.955527564	-4.908573757	1.04E-06	0.002899846	5.246578234	-0.880060438	0.475183436	-1.045842915	0.458931122	chr12	54398561	-	HOXC5;HOXC6;HOXC6	5'UTR;5'UTR;5'UTR
cg01190919	-0.25140899	2.577680674	-4.906851397	1.05E-06	0.002915069	5.238581639	2.669331441	0.70694899	2.467997536	1.009196343	chr20	62221766	-
cg16730484	0.137622502	2.59638604	4.897753815	1.10E-06	0.003031554	5.196387964	2.528260968	0.536479612	2.677914782	0.386210093	chrX	71497424	-	RPS4X;RPS4X;RPS4X	TSS1500;TSS1500;TSS1500
cg27012316	0.181652376	0.819872031	4.89762653	1.10E-06	0.003031554	5.195798161	0.719558271	0.601239757	0.939922614	0.684348696	chr9	33130958	+
cg04242342	-0.551628032	0.453673281	-4.896990583	1.10E-06	0.003031554	5.192851586	0.713009386	1.689056311	0.143312563	2.083545756	chr15	78466597	+	ACSBG1;ACSBG1	3'UTR;3'UTR
cg14538238	-0.200208185	-1.618656293	-4.894996629	1.12E-06	0.003051679	5.183615254	-1.554236252	0.746728358	-1.695751035	0.670559366	chr9	6646386	+	GLDC;RP11-390F4.6	TSS1500;5'UTR
cg14627380	0.455763341	2.615303347	4.891981747	1.13E-06	0.003087632	5.169656662	2.397537904	1.735923091	2.875914338	1.309309787	chr10	28559120	+	MPP7;MPP7;MPP7;MPP7;MPP7	5'UTR;5'UTR;5'UTR;3'UTR;5'UTR
cg22358706	0.129663223	3.295476543	4.889911401	1.14E-06	0.003109353	5.160075957	3.249426219	0.485599666	3.350587309	0.408077148	chr1	109418788	+	GPSM2;GPSM2;GPSM2;GPSM2	5'UTR;TSS1500;TSS1500;TSS1500
cg17744878	-0.225667433	1.613440905	-4.886273407	1.16E-06	0.003146901	5.143250253	1.697201154	0.63632177	1.51320075	0.932705066	chr1	17308158	-	MFAP2;MFAP2;MFAP2;MFAP2;RP1-37C10.3	TSS1500;TSS1500;TSS1500;TSS1500;5'UTR
cg22772691	0.077659807	-1.059379844	4.886180052	1.17E-06	0.003146901	5.142818645	-1.069127399	0.370823433	-1.04771445	0.334008937	chr5	1104195	-
cg13422751	0.133899618	1.403593031	4.883988162	1.18E-06	0.003171025	5.132687159	1.351627663	0.470705907	1.465782632	0.466705572	chr20	44811586	+
cg12012581	0.326173713	2.334843677	4.882353216	1.19E-06	0.003186513	5.125132853	2.179687117	1.304606812	2.52052743	0.87619958	chr7	194748	+	FAM20C;FAM20C;AC093627.12	TSS1500;TSS1500;TSS1500
cg02169857	0.228132021	-2.190119598	4.881503771	1.19E-06	0.003189617	5.121208931	-2.272726738	0.753011225	-2.091259428	0.863681213	chr2	110969641	-	LINC00116;LINC00116	3'UTR;3'UTR
cg06013632	0.127463069	0.015004281	4.878789419	1.21E-06	0.0032225	5.108674664	-0.015084741	0.433650045	0.051013345	0.472439088	chr15	24142920	-
cg09882730	0.157374805	-2.702133864	4.876995675	1.22E-06	0.003232377	5.100395226	-2.776981161	0.53090359	-2.612560294	0.554478867	chr6	166901660	-	RPS6KA2	3'UTR
cg22984571	-0.304215999	-4.260317577	-4.876477733	1.22E-06	0.003232377	5.098005092	-4.113967166	1.164739878	-4.435462562	0.895215772	chr3	186490656	-	U6	TSS1500
cg15071854	-0.132519963	-4.475653231	-4.875410884	1.23E-06	0.003232377	5.093082698	-4.42443054	0.527304308	-4.536954032	0.371738781	chr1	45792688	-	HPDL;HPDL	5'UTR;1stExon
cg23551256	0.098824678	0.064519914	4.875370107	1.23E-06	0.003232377	5.092894575	0.035546883	0.405730916	0.099193415	0.375982822	chr4	39530224	+	UGDH;UGDH;UGDH;UGDH;UGDH;UGDH;UGDH;UGDH;UGDH;UGDH-AS1	TSS1500;TSS1500;TSS1500;TSS1500;TSS1500;TSS1500;TSS1500;TSS1500;TSS1500;5'UTR
cg03987199	0.274757269	2.960833318	4.874734203	1.23E-06	0.003232377	5.089961054	2.848086649	0.983079528	3.095762996	0.950235713	chr1	29189655	+
cg03176996	-0.131682117	0.593081285	-4.874303861	1.24E-06	0.003232377	5.087976033	0.65904334	0.473528489	0.514141136	0.483030416	chr5	95296096	-	ELL2;ELL2	3'UTR;3'UTR
cg24620622	0.164836347	2.587903634	4.872219267	1.25E-06	0.003247001	5.078362886	2.510834577	0.681894911	2.680136098	0.42810296	chr15	31690382	+	KLF13;KLF13;KLF13	5'UTR;5'UTR;5'UTR
cg15642673	-0.171829464	2.815677599	-4.872120683	1.25E-06	0.003247001	5.077908365	2.894468557	0.582273569	2.721384449	0.618441464	chr4	3704880	-
cg11342437	-0.118456099	1.391113832	-4.870604653	1.26E-06	0.003257765	5.070919777	1.434994252	0.402504664	1.338599901	0.471257335	chr13	47126328	+	LRCH1;LRCH1;LRCH1;LRCH1	TSS1500;TSS1500;TSS1500;TSS1500
cg12349317	0.161581541	-0.422388819	4.869154792	1.27E-06	0.003257765	5.064238172	-0.483243633	0.566203508	-0.349560765	0.560770883	chr6	24584188	+
cg09462576	0.131728473	0.272716748	4.868967211	1.27E-06	0.003257765	5.063373853	0.229384897	0.485331794	0.32457418	0.475197398	chr1	228297873	+	MRPL55;MRPL55;MRPL55;MRPL55;MRPL55;MRPL55;MRPL55;MRPL55;MRPL55;MRPL55;MRPL55;MRPL55;MRPL55;MRPL55;MRPL55;MRPL55;MRPL55;MRPL55;MRPL55;MRPL55	TSS1500;TSS1500;TSS1500;TSS1500;TSS1500;TSS1500;TSS1500;TSS1500;TSS1500;TSS1500;TSS1500;TSS1500;TSS1500;TSS1500;TSS1500;TSS1500;TSS1500;TSS1500;TSS1500;TSS1500
cg02266544	0.136333137	1.429586333	4.868928052	1.27E-06	0.003257765	5.063193421	1.348998935	0.543718862	1.526029376	0.472016326	chr8	74904535	-
cg08951186	-0.232658328	2.627284566	-4.862595267	1.31E-06	0.003340007	5.034032822	2.72177743	0.755107605	2.514200145	0.855578762	chr16	88290370	+	LA16c-444G7.1	5'UTR
cg27311341	-0.177913267	2.035039658	-4.862030142	1.31E-06	0.003340007	5.031432361	2.128783105	0.55940594	1.922852104	0.66727162	chr12	130680612	+
cg14544439	-0.506255649	0.693553528	-4.862025501	1.31E-06	0.003340007	5.031411007	0.906723681	1.750611116	0.438441955	1.722589274	chr13	103331931	-
cg20734760	-0.127425184	1.098992683	-4.861332117	1.32E-06	0.003341192	5.028220751	1.161852573	0.434079019	1.023765053	0.480905364	chr22	39377247	+	APOBEC3B;APOBEC3B;APOBEC3B;APOBEC3B	TSS1500;TSS1500;TSS1500;TSS1500
cg09969882	-0.240472994	1.370204926	-4.860565992	1.32E-06	0.003343613	5.024696327	1.443732829	0.726729939	1.282210343	0.967703679	chr2	239348400	+	ASB1;ASB1;ASB1;ASB1	5'UTR;5'UTR;3'UTR;5'UTR
cg05223766	0.147533418	-2.068189739	4.859194508	1.33E-06	0.003356116	5.018388378	-2.109816711	0.527956228	-2.018372623	0.536597349	chr19	53590304	+	ZNF160;ZNF160	5'UTR;5'UTR
cg14135248	0.089062418	3.132918396	4.858457326	1.34E-06	0.003358124	5.014998524	3.057795278	0.514356732	3.222822054	0.509527694	chr7	2020495	+	MAD1L1;MAD1L1	TSS200;TSS200
cg21350073	0.125421817	1.395347447	4.857304491	1.35E-06	0.003364585	5.009698318	1.363371518	0.454250023	1.433614668	0.440088989	chr3	138724834	-	MRPS22;PRR23A;MRPS22	1stExon;1stExon;5'UTR
cg01412762	-0.196245836	-0.905004739	-4.855821568	1.35E-06	0.003364585	5.002882293	-0.842966335	0.72033462	-0.979249256	0.65364584	chr2	29751968	+
cg01938245	-0.123045936	0.649405925	-4.855435852	1.36E-06	0.003364585	5.00110974	0.682702616	0.434018068	0.609558079	0.500923948	chr16	23071151	+
cg13697193	0.251665841	-3.691840817	4.855028069	1.36E-06	0.003364585	4.999235921	-3.780460771	0.862903479	-3.585784806	0.916124718	chr12	12849138	-	GPR19;GPR19;GPR19;GPR19	1stExon;TSS200;TSS200;5'UTR
cg10625081	0.150467446	1.980678121	4.855012847	1.36E-06	0.003364585	4.999165978	1.919735465	0.54788896	2.053611299	0.503577532	chr5	172750450	-	STC2;STC2	3'UTR;ExonBnd
cg07875385	0.132844324	-1.547626068	4.854408082	1.36E-06	0.003364585	4.996387292	-1.587758996	0.41339751	-1.49959695	0.55539303	chr2	190044601	+	COL5A2;COL5A2	1stExon;5'UTR
cg10603345	0.127266112	1.853148705	4.851280493	1.39E-06	0.003406859	4.982022395	1.773174981	0.506315735	1.948857332	0.434545222	chr9	137959647	-
cg19021236	-0.353731673	0.547538366	-4.85030819	1.39E-06	0.003413094	4.977558456	0.682843212	1.126861031	0.38561217	1.352977473	chr22	18479382	+	MICAL3;MICAL3;XXbac-B461K10.4	5'UTR;5'UTR;5'UTR
cg00709979	0.086338713	2.604792056	4.848796408	1.40E-06	0.003428502	4.970619425	2.531775805	0.474573519	2.692174321	0.449111959	chr16	85866348	-
cg15935392	-0.383202846	2.423653663	-4.844918765	1.43E-06	0.003474813	4.952830665	2.619318621	1.219763586	2.189491449	1.461208146	chr12	76053197	+	RP11-114H23.1	3'UTR
cg13486549	-0.167930562	0.387071214	-4.844884719	1.43E-06	0.003474813	4.952674539	0.397285065	0.71500332	0.374847779	0.783571652	chrX	10296045	-	RP6-1O2.1	5'UTR
cg24773040	-0.129297385	1.120457414	-4.841778815	1.45E-06	0.003518155	4.938436105	1.186066494	0.483632507	1.041939689	0.423280482	chr9	112969861	-	C9orf152;C9orf152;C9orf152	1stExon;TSS200;5'UTR
cg05436043	0.111410785	-0.496723011	4.840886756	1.46E-06	0.003520031	4.934348249	-0.529102309	0.396937792	-0.457973058	0.390295388	chr22	42950295	-	SERHL2;SERHL2;SERHL2;SERHL2	TSS1500;5'UTR;5'UTR;5'UTR
cg19621538	-0.19512061	0.744663826	-4.840482972	1.46E-06	0.003520031	4.93249815	0.886502022	0.787434121	0.574918837	0.745503879	chr1	172942446	-	RP1-15D23.2	5'UTR
cg02745973	-0.149067791	2.895708568	-4.838834074	1.47E-06	0.003538451	4.924944596	2.954170625	0.556468461	2.825744048	0.483861548	chr4	17274000	+
cg05875617	0.146389704	-0.38193907	4.837942418	1.48E-06	0.003543724	4.920860974	-0.424442553	0.531157431	-0.331072989	0.50635507	chr4	5893332	+	CRMP1	TSS1500
cg08750459	0.398999511	-0.032284538	4.836949562	1.49E-06	0.003550805	4.916314728	-0.188686104	1.384029414	0.154889177	1.391181216	chr17	6558815	-	CTC-281F24.1	TSS1500
cg04059762	0.232522812	2.097021978	4.836098024	1.49E-06	0.003555796	4.912376633	2.00082586	0.810332545	2.212352947	0.809570575	chr16	53544020	-
cg03665457	0.332898166	-2.867447271	4.83410726	1.51E-06	0.003574566	4.9033049	-2.997561706	1.210284854	-2.711732703	1.17374445	chr10	38645376	-	HSD17B7P2;HSD17B7P2	1stExon;5'UTR
cg00888402	0.3331018	2.099193797	4.833195237	1.52E-06	0.003574566	4.899131929	1.952703612	1.321005789	2.274506057	0.956491233	chr17	33772796	+	SLFN13;SLFN13;SLFN13;SLFN13;SLFN13;SLFN13;SLFN13;SLFN13;SLFN13;SLFN13	1stExon;5'UTR;3'UTR;TSS200;5'UTR;5'UTR;5'UTR;5'UTR;5'UTR;3'UTR
cg04283460	-0.155695346	1.578035328	-4.83298614	1.52E-06	0.003574566	4.898175311	1.665570177	0.542546936	1.473277919	0.55912345	chr7	31702943	+
cg14845410	0.122842977	-2.160752015	4.83267968	1.52E-06	0.003574566	4.896773331	-2.194455972	0.422899292	-2.120416774	0.465030595	chr21	38070597	+	SIM2;SIM2;SIM2	TSS1500;TSS1500;TSS1500
cg16874583	-0.200125725	2.626588219	-4.831687694	1.53E-06	0.003581854	4.892235816	2.712363877	0.618210678	2.523936123	0.781465027	chr12	7781004	-
cg15744692	0.149907051	-0.08842593	4.827168594	1.56E-06	0.003646558	4.871575998	-0.145077908	0.508584452	-0.020627623	0.544931309	chr15	45671195	+	GATM;GATM;GATM;GATM;GATM;GATM;GATM;GATM	TSS1500;TSS1500;TSS1500;TSS1500;TSS1500;TSS1500;5'UTR;3'UTR
cg19617897	0.137181977	-1.47821281	4.826826574	1.56E-06	0.003646558	4.870013155	-1.533420893	0.474672111	-1.412142487	0.504163945	chr15	71818628	-
cg03813879	-0.174998472	-1.00465717	-4.826326062	1.57E-06	0.003646558	4.867726279	-0.934151178	0.588662205	-1.089035281	0.634994731	chr12	131937171	-
cg08777963	0.199154432	1.210200874	4.823206925	1.59E-06	0.003692549	4.853479854	1.122224325	0.694546824	1.315486889	0.689535142	chr4	83934806	+	LIN54;LIN54;LIN54	TSS1500;TSS1500;TSS1500
cg02978505	0.211774985	-0.052526029	4.820479392	1.61E-06	0.003731284	4.841029305	-0.141609405	0.775139524	0.054084582	0.675111795	chr16	85292322	-
cg23463680	0.193225078	2.500194719	4.819771075	1.62E-06	0.003731284	4.83779711	2.426709056	0.830210645	2.588138754	0.44326388	chr14	104770790	-
cg15686402	0.203680325	-0.107489579	4.819242864	1.62E-06	0.003731284	4.835387071	-0.190212252	0.660675149	-0.008491146	0.778142449	chr1	149149691	-
cg05057634	0.130023822	-1.597497344	4.818807855	1.63E-06	0.003731284	4.833402476	-1.636226931	0.437402606	-1.551147676	0.494280523	chr17	74865178	-	MGAT5B;MGAT5B;MGAT5B;MGAT5B	1stExon;1stExon;1stExon;5'UTR
cg03502767	0.188696686	-1.211744716	4.815827107	1.65E-06	0.003775843	4.819808331	-1.279981321	0.652845412	-1.130082497	0.675692712	chr1	108023486	+	NTNG1;NTNG1;NTNG1;NTNG1;NTNG1	3'UTR;3'UTR;3'UTR;3'UTR;3'UTR
cg04798102	-0.269732138	2.397281942	-4.813527897	1.67E-06	0.003808162	4.809327972	2.507191939	0.824220216	2.265747053	1.10905528	chr3	155200562	-	PLCH1	3'UTR
cg13078798	0.513085205	-0.443468772	4.812778379	1.68E-06	0.00381165	4.805912524	-0.663354949	1.81607847	-0.180319791	1.748944388	chr1	92203667	-	TGFBR3;TGFBR3;TGFBR3	3'UTR;3'UTR;3'UTR
cg02314501	0.10822352	-0.953729004	4.811213556	1.69E-06	0.003830473	4.798783494	-1.004798283	0.382740796	-0.892611799	0.365171471	chr3	14639595	-
cg03102494	0.188857356	-0.259644432	4.810378649	1.70E-06	0.003835641	4.794980735	-0.30814231	0.69895441	-0.201604554	0.685299352	chr1	147801721	+	Y_RNA;RP11-495P10.3	TSS1500;5'UTR
cg21014529	0.13130046	0.792371782	4.807850057	1.72E-06	0.003872904	4.783467594	0.731953776	0.478026143	0.864677084	0.450204624	chr7	156833137	+
cg02910054	0.166814887	-0.19205888	4.805854253	1.73E-06	0.003900328	4.774384442	-0.264532499	0.571445358	-0.105326012	0.640772856	chr16	12241554	+
cg08935887	-0.100161421	0.258907117	-4.802740868	1.76E-06	0.003949544	4.760222282	0.297017543	0.368639726	0.21329843	0.374465467	chr2	174658976	-
cg10367023	-0.099521132	-2.037431437	-4.798122427	1.80E-06	0.004020826	4.739230182	-1.974654225	0.385055502	-2.112560122	0.348356297	chr2	223177287	+
cg25400864	0.195895876	-0.816159939	4.797814308	1.80E-06	0.004020826	4.737830384	-0.893349679	0.696937571	-0.723783049	0.67960967	chr17	60005610	-	INTS2	TSS1500
cg01511534	0.1361335	-1.7215334	4.796970408	1.81E-06	0.004020826	4.73399696	-1.771652931	0.481524311	-1.661552806	0.469895845	chr16	3284640	-	ZNF200;ZNF200;ZNF200;ZNF200;ZNF200;ZNF200;ZNF200;ZNF200;ZNF200;ZNF200	5'UTR;5'UTR;5'UTR;5'UTR;5'UTR;5'UTR;5'UTR;TSS1500;1stExon;1stExon
cg11227702	0.470024798	1.35899426	4.796878048	1.81E-06	0.004020826	4.733577452	1.134457702	1.738149151	1.62770859	1.524586456	chr20	60499824	+
cg12000645	0.15911826	0.691528582	4.793286123	1.84E-06	0.004081156	4.717268644	0.634372236	0.554175531	0.759930492	0.577283487	chr9	115852527	+
cg15608680	0.137759361	2.046493885	4.790404895	1.87E-06	0.004116414	4.704195183	1.973806495	0.540013123	2.133482584	0.433940025	chr1	203829408	-	SNRPE;SNRPE;SNRPE	TSS1500;TSS1500;TSS1500
cg02955343	-0.163769632	0.811531177	-4.790286671	1.87E-06	0.004116414	4.703658908	0.879079037	0.56016077	0.730693215	0.608836774	chr12	3598853	-
cg18559041	-0.163355256	3.212491993	-4.789874183	1.87E-06	0.004116414	4.701787919	3.285498422	0.550386085	3.125121483	0.708586111	chr17	3417184	+	TRPV3;TRPV3;RP11-147K16.2;TRPV3;TRPV3;SPATA22;TRPV3;TRPV3	3'UTR;3'UTR;TSS200;3'UTR;3'UTR;TSS200;3'UTR;3'UTR
cg19602308	0.113889464	1.784992807	4.789226763	1.88E-06	0.004116414	4.69885163	1.736221151	0.419686588	1.843360331	0.380730152	chr1	40186123	+	PPIE	5'UTR
cg11704876	0.161935353	0.510605671	4.788798451	1.88E-06	0.004116414	4.696909286	0.446908634	0.544453202	0.586835158	0.597842623	chr1	40025232	+
cg15366524	-0.336786956	2.667491559	-4.788061577	1.89E-06	0.004120343	4.69356804	2.784394519	1.13804827	2.527587836	1.234281217	chr14	22734948	+
cg05181799	-0.209328005	0.548109866	-4.787457928	1.90E-06	0.004121617	4.690831253	0.656670136	0.781323859	0.418190266	0.760290659	chr3	119500059	-	NR1I2;NR1I2;NR1I2;NR1I2	1stExon;TSS1500;TSS1500;5'UTR
cg26480662	0.135245625	1.987630827	4.786325149	1.91E-06	0.004123346	4.68569642	1.913124452	0.542506012	2.076796398	0.421367337	chr7	157778593	-
cg20938085	0.141958006	0.529287062	4.786234864	1.91E-06	0.004123346	4.685287212	0.48426703	0.514587785	0.583164826	0.492831977	chr5	140768230	-	PCDHGB4	1stExon
cg14696820	0.093335335	0.975962279	4.785759125	1.91E-06	0.004123346	4.683131101	0.916983102	0.338485888	1.046545662	0.345629032	chr1	152800168	+	LCE1A	1stExon
cg17627921	-0.140273462	2.557666677	-4.784604893	1.92E-06	0.004125812	4.677900818	2.611116981	0.49827264	2.493699979	0.492916854	chr4	7301823	+
cg02272395	-0.198192529	-0.610210373	-4.784568138	1.92E-06	0.004125812	4.677734287	-0.515406399	0.730352392	-0.723667114	0.656121735	chr5	140419666	-
cg23857379	-0.140829421	0.959468058	-4.780749681	1.96E-06	0.004192565	4.660440127	1.005795309	0.492109374	0.904025878	0.552597359	chr16	34377058	-	RP11-244B22.11	TSS1500
cg11256152	0.204513595	1.447383524	4.780007615	1.97E-06	0.004196881	4.657080782	1.36567707	0.689592295	1.545165796	0.759435058	chr8	141359786	+
cg17876294	0.415227067	0.306538098	4.778880531	1.98E-06	0.004201169	4.651979407	0.148547776	1.571570954	0.495613158	1.336023039	chr15	90115219	-	RP11-429B14.1	5'UTR
cg25783352	0.115407342	-0.968823204	4.778739682	1.98E-06	0.004201169	4.651341986	-0.99131672	0.447597816	-0.94190407	0.428378353	chr11	14993509	+	CALCA;CALCA;CALCA;CALCA;CALCA;CALCB	5'UTR;5'UTR;5'UTR;5'UTR;TSS1500;5'UTR
cg13519452	-0.124800174	-1.746285778	-4.775548154	2.01E-06	0.004232637	4.636903279	-1.698183289	0.452234557	-1.803852476	0.439759158	chr9	140122642	-	RNF224	5'UTR
cg12392261	0.111702981	2.710997369	4.774900163	2.02E-06	0.004232637	4.633972854	2.664878067	0.417451159	2.766190685	0.394838538	chr7	96339571	+	SHFM1;SHFM1;SHFM1;SHFM1;SHFM1;SHFM1;SHFM1	TSS1500;TSS1500;TSS1500;TSS1500;TSS1500;TSS1500;TSS1500
cg02770061	-0.273097128	1.804322779	-4.774887007	2.02E-06	0.004232637	4.633913361	1.942041844	0.900090065	1.639507363	1.019136582	chr7	158046166	+
cg15811168	0.140433715	-0.815442276	4.774396797	2.02E-06	0.004232637	4.631696733	-0.880237588	0.453659184	-0.737898427	0.565980563	chr17	75453827	-	SEPT9;SEPT9	5'UTR;5'UTR
cg19380893	0.115358349	1.312398678	4.773837201	2.03E-06	0.004232637	4.629166623	1.261574303	0.437058281	1.373222794	0.375061707	chr5	51304628	-	CTD-2203A3.1;CTD-2203A3.1	TSS1500;5'UTR
cg11526274	0.106480727	1.898425289	4.773753518	2.03E-06	0.004232637	4.62878829	1.862760143	0.431488089	1.941107585	0.340976106	chr2	54557375	-	C2orf73;C2orf73;C2orf73;C2orf73	TSS1500;TSS1500;TSS1500;TSS1500
cg04453594	0.095324703	0.095263191	4.773115252	2.03E-06	0.004232637	4.625902885	0.062057949	0.332864783	0.135001594	0.351611281	chr5	140772859	+	PCDHGA8	1stExon
cg16163535	0.145178033	1.463346618	4.773026207	2.04E-06	0.004232637	4.625500368	1.407093461	0.514325838	1.530667635	0.535884418	chr5	1107098	+
cg19029904	0.127440809	-1.40544379	4.771672307	2.05E-06	0.004249934	4.619381139	-1.429843157	0.450149436	-1.376243825	0.510502836	chr13	79161619	-	POU4F1-AS1;POU4F1-AS1	5'UTR;5'UTR
cg08322043	0.101118641	1.357089388	4.769181871	2.07E-06	0.004253117	4.608129462	1.297924776	0.383148883	1.42789469	0.366126389	chr8	23340750	-	CTC-756D1.2	5'UTR
cg05624954	0.099590895	1.421426242	4.769036027	2.08E-06	0.004253117	4.60747072	1.38739639	0.371275971	1.462151498	0.385460631	chr5	179340170	-
cg26272443	-0.101256293	-0.945699024	-4.768962186	2.08E-06	0.004253117	4.607137205	-0.902762236	0.382292135	-0.997083664	0.333168481	chr19	41083341	-	SHKBP1;SHKBP1	5'UTR;ExonBnd
cg04115702	-0.118548442	2.111344511	-4.768475068	2.08E-06	0.004253117	4.604937188	2.155098905	0.40206808	2.058981401	0.458878669	chr17	77386380	+	RBFOX3;RBFOX3	5'UTR;5'UTR
cg11738976	0.101284098	-0.734865026	4.768062345	2.08E-06	0.004253117	4.603073333	-0.758511984	0.358924898	-0.706565506	0.374734409	chr20	42744590	+
cg23043611	0.112047392	2.263149376	4.767973315	2.09E-06	0.004253117	4.602671296	2.215380133	0.411525272	2.320317261	0.367086008	chr15	93139145	+	RP11-386M24.6;RP11-386M24.6;RP11-386M24.3	1stExon;3'UTR;5'UTR
cg10040594	0.190947928	0.520105285	4.767931594	2.09E-06	0.004253117	4.602482895	0.422561482	0.81410992	0.636840919	0.673237888	chr14	93556554	+	ITPK1	5'UTR
cg24185492	0.165322213	-0.030177476	4.767406527	2.09E-06	0.004253479	4.600111986	-0.115884279	0.570051247	0.072392218	0.591991972	chr1	28099116	-	STX12;STX12;STX12	TSS1500;TSS1500;TSS1500
cg15839114	0.353399593	2.384823766	4.763860462	2.13E-06	0.004316895	4.584106511	2.195542917	1.432807662	2.611345792	0.976337346	chr10	43811507	+
cg10957918	-0.214433307	-0.976051938	-4.762254475	2.14E-06	0.004340077	4.576861519	-0.890568864	0.750621045	-1.078353885	0.797651715	chr12	125473823	+	DHX37;DHX37	TSS200;TSS200
cg13957697	-0.140338294	0.825406901	-4.761012921	2.16E-06	0.00435567	4.571262183	0.87914474	0.463051034	0.761096094	0.561100101	chr2	210526399	+	MAP2;MAP2;MAP2;MAP2	1stExon;1stExon;5'UTR;5'UTR
cg18073688	0.113331931	2.008508862	4.759316429	2.18E-06	0.004381022	4.563613369	1.95055269	0.438243283	2.077867963	0.374117186	chr3	11952697	-
cg01675158	0.150484719	1.978910682	4.758117687	2.19E-06	0.004388503	4.558210301	1.937179575	0.526591611	2.028852421	0.594883238	chr14	99988776	+	CCDC85C;CCDC85C;CCDC85C;CCDC85C	5'UTR;5'UTR;1stExon;5'UTR
cg26996244	0.108897932	2.260601618	4.757962326	2.19E-06	0.004388503	4.557510141	2.215406238	0.422684719	2.31468923	0.339438282	chr7	131593640	-	AC009518.5;AC009518.4	TSS1500;5'UTR
cg08704466	0.141781809	-0.308917442	4.756207631	2.21E-06	0.004408348	4.54960384	-0.363886453	0.525058012	-0.243133229	0.492096286	chr3	74316978	+	CNTN3	TSS1500
cg04545136	0.093096914	-2.160025264	4.75603552	2.21E-06	0.004408348	4.548828493	-2.173570329	0.369373459	-2.143815194	0.351529685	chr3	33260732	+	SUSD5;SUSD5	TSS1500;TSS200
cg09525112	-0.165494898	-0.225413977	-4.754924122	2.22E-06	0.004413136	4.543822382	-0.149701791	0.592187431	-0.316022604	0.570462082	chr8	63160256	-	NKAIN3;NKAIN3;NKAIN3;NKAIN3;NKAIN3	TSS1500;TSS1500;TSS1500;TSS1500;TSS1500
cg19163467	0.088677912	0.2112206	4.754818048	2.22E-06	0.004413136	4.54334465	0.167461731	0.317612682	0.263589066	0.331446987	chr10	120330711	+
cg06545341	0.457217255	1.076613959	4.753723502	2.24E-06	0.004426002	4.538415651	0.880438372	1.671206328	1.311387271	1.522893937	chr20	60205287	-	CDH4	5'UTR
cg15661709	0.141873372	1.928739425	4.752217238	2.25E-06	0.004447811	4.531634378	1.857768698	0.554894904	2.013673707	0.447492564	chr2	104490775	-	RP11-76I14.1;RP11-76I14.1;AC013727.1;RP11-76I14.1	TSS200;1stExon;3'UTR;5'UTR
cg10482057	0.182270398	-0.589196483	4.751359578	2.26E-06	0.004454861	4.527774077	-0.657770962	0.649296643	-0.507129912	0.699264069	chr6	24583614	-
cg04704414	-0.161306581	2.323142958	-4.750542733	2.27E-06	0.004454861	4.524098107	2.386661765	0.42040067	2.247126769	0.7098179	chr16	1836662	-	NUBP2;RP11-31I10.4;NUBP2;NUBP2;NUBP2;NUBP2;NUBP2;NUBP2;NUBP2;NUBP2;NUBP2;NUBP2	ExonBnd;5'UTR;5'UTR;5'UTR;5'UTR;5'UTR;5'UTR;5'UTR;3'UTR;5'UTR;5'UTR;5'UTR
cg15073666	0.126977255	0.542622302	4.750414836	2.27E-06	0.004454861	4.523522596	0.483557745	0.444496185	0.613307864	0.468322006	chr7	56551007	-	RP11-760D2.1	TSS200
cg18766586	-0.111508469	2.061559283	-4.749723833	2.28E-06	0.004459213	4.520413496	2.082850447	0.446651883	2.036079064	0.43668833	chr12	132302118	+
cg20041614	0.104250467	0.302725982	4.746577193	2.31E-06	0.0045171	4.506260993	0.278492392	0.395519789	0.331727553	0.400461896	chr6	27598506	+	TRNAI6	TSS1500
cg26957633	0.148279385	2.10060053	4.74560485	2.33E-06	0.004518321	4.501889556	2.048541202	0.529748364	2.162902578	0.545596941	chr5	180527073	-
cg05531482	-0.12498893	0.465246313	-4.745546821	2.33E-06	0.004518321	4.501628698	0.516519047	0.440682547	0.403885623	0.464099733	chr7	124430753	+
cg13236649	-0.135450356	1.465652638	-4.744632485	2.34E-06	0.004527724	4.49751888	1.496780334	0.495519603	1.42840054	0.528901326	chr20	55835020	-
cg18676679	0.185219162	-2.63730708	4.743087451	2.35E-06	0.004551065	4.490575895	-2.709202837	0.519856526	-2.551265768	0.794259823	chr16	87984422	+	BANP;BANP;BANP;BANP;BANP;BANP;BANP;BANP;BANP;BANP;BANP;BANP	TSS1500;TSS1500;TSS1500;TSS1500;TSS1500;TSS1500;TSS1500;TSS1500;1stExon;5'UTR;5'UTR;5'UTR
cg00740870	0.119899017	-0.234575692	4.742294922	2.36E-06	0.004557885	4.487015317	-0.274673206	0.422375169	-0.186588957	0.442537113	chr14	68008669	-
cg13424603	0.23815093	2.860856589	4.738521041	2.41E-06	0.004623444	4.470068337	2.77115394	0.930826793	2.968208316	0.73882554	chr3	189304507	-
cg22462726	-0.269834314	2.948934119	-4.738383532	2.41E-06	0.004623444	4.469451085	3.049835879	0.952623399	2.828179846	0.97108571	chr3	184209261	+
cg03551561	0.156785093	1.512870374	4.737409491	2.42E-06	0.004630552	4.46507929	1.458859996	0.56235529	1.577507342	0.547222005	chr19	53698351	+
cg14687298	-0.373822564	-0.759752337	-4.737106077	2.42E-06	0.004630552	4.463717651	-0.565835973	1.238837878	-0.991821921	1.438567328	chr12	31272119	-
cg25634977	0.129743513	-1.702809778	4.735611462	2.44E-06	0.004641632	4.457011454	-1.750499577	0.45650164	-1.645736969	0.472895436	chr11	111958175	+	TIMM8B;TIMM8B;TIMM8B;SDHD;AP002884.2	TSS1500;TSS1500;TSS1500;TSS1500;5'UTR
cg23084528	0.217941821	-2.191639261	4.735397975	2.44E-06	0.004641632	4.456053724	-2.287559048	0.783750323	-2.07684717	0.807678033	chr10	38645450	-	HSD17B7P2	5'UTR
cg20374435	0.094488001	-0.659899748	4.735179927	2.45E-06	0.004641632	4.455075579	-0.717205042	0.3352598	-0.591319584	0.356315768	chr5	180257691	+	CTC-205M6.2;CTC-205M6.2;CTC-205M6.2;CTC-205M6.2;CTC-205M6.2	TSS1500;TSS1500;TSS1500;TSS1500;TSS1500
cg24728209	-0.154150774	2.491725352	-4.733798074	2.46E-06	0.004662041	4.448877688	2.568391865	0.491266013	2.399974632	0.6259764	chr10	120328185	-
cg10109470	0.128166401	2.801792687	4.73259768	2.48E-06	0.004678448	4.443495095	2.738611705	0.503256768	2.877404585	0.406214499	chr11	76430445	+	RP11-672A2.1	3'UTR
cg18794058	0.124602189	0.930487819	4.731630649	2.49E-06	0.004689633	4.439159863	0.868582166	0.429885862	1.004573464	0.46609968	chr17	45121442	+	RP11-156P1.3;RP11-156P1.2;RP11-156P1.1;RP11-156P1.3;RP11-156P1.3	3'UTR;3'UTR;5'UTR;3'UTR;3'UTR
cg17598836	0.125856976	2.346409167	4.730079453	2.51E-06	0.004714166	4.432207577	2.294234997	0.495172926	2.408848653	0.412611689	chr10	99612822	+
cg02847185	-0.133068579	2.047491953	-4.728767158	2.52E-06	0.004725233	4.426327731	2.088972589	0.454216936	1.997849966	0.539122888	chr4	8589313	-	GPR78	5'UTR
cg13417420	0.227011669	-3.544061436	4.726964412	2.55E-06	0.004725233	4.418252943	-3.622924991	0.786496036	-3.449681406	0.862815745	chr12	12849159	-	GPR19;GPR19;GPR19	TSS200;TSS200;TSS200
cg01878960	0.140255941	1.817542324	4.726789415	2.55E-06	0.004725233	4.417469261	1.737926207	0.560570927	1.912822982	0.469486531	chr7	158358294	+
cg16950831	-0.131766653	-0.832986842	-4.726533592	2.55E-06	0.004725233	4.416323666	-0.782861556	0.43131731	-0.892974324	0.515219765	chr1	40618846	+
cg23166289	0.200801721	-1.888159783	4.72633016	2.55E-06	0.004725233	4.415412728	-1.977986088	0.720673775	-1.78066007	0.720534688	chr1	210001082	-	DIEXF	TSS1500
cg20434272	0.096500376	-1.055723032	4.726154799	2.56E-06	0.004725233	4.414627519	-1.054989837	0.492532749	-1.056600483	0.516563262	chr14	78070455	-
cg14633859	0.140273426	-1.909098082	4.725866343	2.56E-06	0.004725233	4.413335968	-1.98112349	0.492097422	-1.822901611	0.545746755	chr6	53358244	-
cg13702288	0.131877287	1.288870207	4.72569738	2.56E-06	0.004725233	4.412579476	1.227434551	0.481312995	1.362393383	0.445637157	chr20	36530514	-	VSTM2L;VSTM2L;VSTM2L;VSTM2L	TSS1500;TSS1500;TSS1500;TSS1500
cg03492634	-0.144193119	1.76571729	-4.725235726	2.57E-06	0.004725233	4.410512661	1.825284628	0.442262554	1.694430023	0.616246147	chr3	194115840	+	GP5;GP5	3'UTR;1stExon
cg23316599	0.128842522	0.128916216	4.724924622	2.57E-06	0.004725233	4.40911997	0.090668585	0.468033885	0.174689103	0.49697	chr7	57271379	-
cg14611309	-0.11881727	2.551231244	-4.723828131	2.58E-06	0.004730915	4.404212097	2.585616893	0.411453949	2.510080188	0.48416453	chr11	70488412	-
cg15082824	0.123675467	1.1580841	4.723753937	2.58E-06	0.004730915	4.403880046	1.113028232	0.437025713	1.212004752	0.461486903	chr11	70977715	-
cg04119405	0.153362581	-0.076540838	4.722827659	2.60E-06	0.004741271	4.399734962	-0.137331896	0.556149835	-0.003789084	0.545264215	chr11	84096211	-	DLG2;DLG2	3'UTR;3'UTR
cg10196650	0.134188158	3.894044629	4.722291294	2.60E-06	0.004741271	4.397335094	3.815931302	0.4817605	3.987526823	0.48773168	chr21	44588747	-	CRYAA;CRYAA;CRYAA	TSS1500;TSS1500;TSS1500
cg06220449	0.096128307	-0.814367142	4.721925487	2.61E-06	0.004741271	4.395698504	-0.841878756	0.32513845	-0.781442594	0.371291979	chr1	18964400	+
cg16662291	-0.102673031	0.426673373	-4.719980511	2.63E-06	0.004775463	4.386998906	0.467077162	0.386362645	0.378320102	0.343679748	chr4	106943676	+	RP11-710F7.3	TSS200
cg05752892	-0.129040995	-0.475526416	-4.719009823	2.64E-06	0.004787346	4.382658452	-0.42767632	0.492175468	-0.532791061	0.424503871	chr5	32585420	-	SUB1;SUB1;SUB1;SUB1;SUB1;SUB1;SUB1;SUB1;SUB1;SUB1;SUB1	TSS1500;TSS1500;TSS1500;TSS1500;TSS1500;TSS1500;TSS1500;TSS200;5'UTR;5'UTR;5'UTR
cg06806461	-0.158478749	-0.891770926	-4.717657192	2.66E-06	0.00479987	4.376611559	-0.835989879	0.589292818	-0.958526943	0.548343538	chr20	61180869	-
cg11202464	0.097330842	0.353551092	4.717227955	2.67E-06	0.00479987	4.374693016	0.31669344	0.354251065	0.397660521	0.373552876	chr11	134159823	-	GLB1L3;GLB1L3	5'UTR;5'UTR
cg06829154	0.171239698	1.416037135	4.717106546	2.67E-06	0.00479987	4.374150391	1.346499134	0.593898495	1.499256799	0.633002981	chr2	129659316	-
cg09417038	-0.24101798	0.225276882	-4.714995332	2.70E-06	0.004838437	4.364716673	0.326652456	0.847486424	0.103955572	0.86416076	chr21	47716443	-
cg10243676	0.140902661	0.60247052	4.713842606	2.71E-06	0.00485483	4.359567567	0.549868589	0.486505795	0.665421928	0.529841376	chr1	40024971	+
cg16428517	0.121358256	2.509883823	4.710974011	2.75E-06	0.004911751	4.346759113	2.446266401	0.477824988	2.58601803	0.378194993	chr16	3317428	+	ZNF263;ZNF263	5'UTR;5'UTR
cg20979032	0.174884546	1.714334376	4.70966938	2.77E-06	0.004932027	4.340936335	1.643645159	0.663791969	1.79893176	0.610918448	chr5	178295216	-	RP11-281O15.3	5'UTR
cg27244972	-0.331590048	0.371005033	-4.706930159	2.80E-06	0.004986737	4.328715811	0.515691878	1.19056388	0.19785092	1.151048118	chr21	47716529	+
cg17833169	0.221406918	-2.657939803	4.706470994	2.81E-06	0.004987004	4.326668004	-2.6978672	0.925482675	-2.610156656	0.878171103	chr1	67600547	-	C1orf141	5'UTR
cg05241461	0.151905919	-3.484255267	4.705763137	2.82E-06	0.00499137	4.323511443	-3.482942024	0.772204069	-3.485826893	0.66354986	chr19	22816980	-	ZNF492	TSS200
cg09699225	0.112455721	1.687686111	4.705395866	2.82E-06	0.00499137	4.321873841	1.652834941	0.441035692	1.729394279	0.3956189	chr10	134957290	+
cg01063406	-0.182072234	0.817703355	-4.702956372	2.86E-06	0.005030037	4.310999673	0.852266246	0.691492924	0.776340184	0.694601732	chrX	136652725	+	ZIC3	3'UTR
cg07497520	0.143079282	-2.170899897	4.70205534	2.87E-06	0.005030037	4.306984648	-2.192507127	0.547169429	-2.145041424	0.563765483	chr17	8905741	-
cg25315312	0.098011516	3.228885433	4.70204762	2.87E-06	0.005030037	4.306950254	3.141345131	0.569643988	3.333649369	0.546808979	chr7	2020528	-	MAD1L1;MAD1L1	TSS200;TSS200
cg17972100	0.168449691	0.72747596	4.70201635	2.87E-06	0.005030037	4.306810925	0.650206603	0.604438017	0.819948133	0.595009057	chr4	8046547	-
cg20814349	0.191255752	-3.130068158	4.7014747	2.88E-06	0.005032454	4.304397694	-3.226928544	0.566762684	-3.014150405	0.837802052	chr1	161510020	-
cg05176556	0.144619648	1.081058285	4.699404576	2.91E-06	0.00507204	4.29517707	1.024404954	0.528004879	1.148858211	0.5046175	chr2	220716304	-
cg05515244	0.393262189	1.973830677	4.697850889	2.93E-06	0.00509759	4.288259297	1.781229783	1.549725839	2.204325971	1.207284791	chr16	66413050	+	CDH5;CDH5;CDH5;CDH5;CDH5;CDH5;CDH5	5'UTR;5'UTR;5'UTR;TSS200;5'UTR;5'UTR;5'UTR
cg06818665	0.147387939	1.10292792	4.697479973	2.93E-06	0.00509759	4.286608122	1.038563071	0.510252438	1.179956612	0.553149967	chr17	11463635	-	RP11-678P16.1	TSS1500
cg17316078	-0.102133704	2.317120975	-4.69513416	2.97E-06	0.005140165	4.276168386	2.358451219	0.358878936	2.267658969	0.395854861	chr12	127221700	+	RP11-173C20.1;RP11-173C20.1;RP11-173C20.1;RP11-173C20.1;RP11-173C20.2;RP11-173C20.1;RP11-173C20.2	1stExon;5'UTR;5'UTR;5'UTR;3'UTR;5'UTR;TSS1500
cg14657532	0.118147988	-1.210423057	4.694873088	2.97E-06	0.005140165	4.275006828	-1.241466208	0.446779037	-1.173272139	0.439544252	chr2	219762543	-	WNT10A	5'UTR
cg06069429	0.159823155	-0.218359378	4.692498129	3.00E-06	0.005188239	4.264443067	-0.290418184	0.582495442	-0.132122937	0.565756999	chr1	215590079	-
cg12906748	0.106775439	3.37743389	4.69133342	3.02E-06	0.005206421	4.259264346	3.337292157	0.394846648	3.425473544	0.376701968	chr11	8954576	-	C11orf16;C11orf16;C11orf16;C11orf16;C11orf16;C11orf16	TSS200;TSS200;TSS200;TSS200;TSS200;TSS200
cg19910796	0.173651488	2.153720793	4.689898503	3.04E-06	0.005220992	4.252885887	2.072016996	0.63386908	2.251499885	0.635884716	chr2	131449749	+	AC140481.7	TSS1500
cg25201124	0.120005474	0.489007833	4.689881492	3.04E-06	0.005220992	4.25281028	0.444682151	0.423859459	0.542054633	0.453489978	chr14	100844014	+	WDR25;WDR25;WARS;WARS;WARS;WDR25;WARS;WARS;WARS;WARS;WARS;WARS;WARS;WARS;WARS;WARS;WDR25;WARS;WARS;WDR25;WDR25	5'UTR;5'UTR;TSS1500;TSS1500;TSS1500;5'UTR;TSS1500;TSS1500;TSS1500;TSS1500;TSS1500;TSS1500;TSS1500;TSS1500;TSS1500;TSS1500;5'UTR;TSS1500;TSS1500;5'UTR;5'UTR
cg26198197	0.127413894	0.763854398	4.68881443	3.06E-06	0.005228466	4.248068241	0.698164275	0.483948548	0.842469111	0.455850155	chr4	108204800	-	DKK2;DKK2;RP11-713M6.2;DKK2;DKK2	1stExon;1stExon;5'UTR;5'UTR;5'UTR
cg10760299	-0.181840412	0.537510503	-4.688291649	3.07E-06	0.005228466	4.245745372	0.613698707	0.651382128	0.446332202	0.688855051	chr15	45669010	-	GATM;GATM;GATM;GATM;GATM;GATM;GATM;GATM	1stExon;1stExon;ExonBnd;3'UTR;5'UTR;5'UTR;5'UTR;3'UTR
cg09632220	-0.11363299	2.682582808	-4.688113884	3.07E-06	0.005228466	4.244955565	2.692694805	0.566974661	2.670481267	0.586760568	chrX	65253315	-	VSIG4;VSIG4	ExonBnd;1stExon
cg14372753	0.212905192	3.234470492	4.687854138	3.07E-06	0.005228466	4.243801571	3.169810014	0.845107313	3.311852977	0.75775926	chr22	18064176	-	SLC25A18;SLC25A18;SLC25A18;AC004019.13	ExonBnd;5'UTR;5'UTR;3'UTR
cg15800528	-0.166897954	-1.185896296	-4.686856989	3.09E-06	0.005242707	4.239372035	-1.099016183	0.570158893	-1.289870149	0.626641478	chr8	7771237	+
cg12479444	0.228641274	-1.954282191	4.683719889	3.13E-06	0.005311227	4.225442332	-2.052092189	0.838984193	-1.837227988	0.93819287	chr7	63361394	+	RP11-340I6.8;RP11-340I6.8	1stExon;5'UTR
cg03275880	-0.146221458	1.598210396	-4.68225365	3.16E-06	0.005337707	4.218934853	1.65973107	0.514922671	1.524585474	0.559917796	chr14	66480697	+
cg24675775	0.134486477	2.094316329	4.681040951	3.17E-06	0.005350131	4.213554121	2.026250677	0.545096366	2.17577396	0.476899078	chr11	74032679	+	RP11-632K5.3	5'UTR
cg01869058	-0.14261342	1.050395879	-4.680913312	3.18E-06	0.005350131	4.212987865	1.111991882	0.516369538	0.976680806	0.503525683	chr6	31926196	-	RDBP;RDBP;RDBP;RDBP;MIR1236;SKIV2L;SKIV2L;SKIV2L;SKIV2L;SKIV2L;SKIV2L;SKIV2L;SKIV2L;RDBP;RDBP;RDBP;RDBP	3'UTR;3'UTR;3'UTR;3'UTR;TSS1500;TSS1500;TSS1500;TSS1500;TSS1500;TSS1500;TSS1500;TSS1500;TSS1500;1stExon;1stExon;1stExon;TSS200
cg26591829	-0.121677202	-0.989239815	-4.680086038	3.19E-06	0.005360418	4.209318128	-0.948773371	0.47774459	-1.037668069	0.408979526	chr1	227922241	+	JMJD4;SNAP47;SNAP47;SNAP47;JMJD4;JMJD4;SNAP47;SNAP47;SNAP47	3'UTR;TSS1500;TSS1500;TSS1500;TSS200;TSS200;5'UTR;5'UTR;5'UTR
cg17070064	-0.143005756	2.186667707	-4.67777564	3.22E-06	0.005409463	4.199097179	2.228590078	0.547937865	2.136406348	0.492753026	chr13	112554681	-	LINC00354;LINC00354	5'UTR;5'UTR
cg14564939	-0.245188846	3.179445824	-4.677334108	3.23E-06	0.005409463	4.197115222	3.281543522	0.865904823	3.057260311	0.888665838	chr1	24438607	+	MYOM3;MYOM3	5'UTR;1stExon
cg10681877	-0.194172592	0.805400297	-4.673805246	3.29E-06	0.005490458	4.181477281	0.891150036	0.643472142	0.702779218	0.747845994	chr9	94678096	-	ROR2;ROR2;ROR2	5'UTR;3'UTR;3'UTR
cg15493780	0.121830338	-1.58684933	4.67321768	3.30E-06	0.005494771	4.178874624	-1.607258793	0.461091381	-1.562424286	0.506082969	chr10	120355201	-	PRLHR;PRLHR	TSS1500;TSS200
cg19609351	-0.134012404	3.203618881	-4.672189114	3.31E-06	0.005510721	4.174319286	3.27099271	0.331140326	3.122989189	0.6305455	chr5	14071623	+
cg05655011	0.234893299	4.953628579	4.671116616	3.33E-06	0.005527897	4.169570412	4.876616565	0.920254846	5.045792777	0.790832451	chr1	29189486	-
cg14906510	-0.258722246	3.079902441	-4.670532161	3.34E-06	0.005532217	4.166982969	3.200779388	0.813630967	2.935242846	1.05635647	chr12	7781169	-
cg02613435	-0.187889952	-2.470775882	-4.669773695	3.35E-06	0.005541169	4.163625622	-2.392309862	0.689633494	-2.564680164	0.679745474	chr10	102756977	-	LZTS2;LZTS2;LZTS2;LZTS2;LZTS2;LZTS2;LZTS2;LZTS2	TSS1500;TSS1500;1stExon;1stExon;TSS1500;5'UTR;5'UTR;5'UTR
cg19028179	0.108095318	1.021284876	4.668722742	3.37E-06	0.005547774	4.158974453	0.967435128	0.418160374	1.08572961	0.387449252	chr6	123380344	-	AL591428.1	TSS1500
cg11045033	0.106761391	1.221555834	4.668686243	3.37E-06	0.005547774	4.158812942	1.17104798	0.372835497	1.282001155	0.397341046	chr22	23198755	-	D87024.1	5'UTR
cg06093861	0.269191179	0.640272464	4.66792732	3.38E-06	0.005556823	4.155454854	0.520619724	1.06235114	0.783466988	0.826149157	chr7	75780412	-
cg12317458	0.174750796	0.408541359	4.666832177	3.40E-06	0.005570802	4.150609981	0.338679545	0.603812164	0.492148548	0.648829545	chr6	41207615	-	RN5S207	TSS1500
cg25590181	0.101303985	-0.980443074	4.666568049	3.40E-06	0.005570802	4.149441653	-0.982482188	0.451946816	-0.978002761	0.445608675	chr6	29855467	+
cg04948664	-0.131484692	1.266607935	-4.664497137	3.44E-06	0.005615031	4.140283511	1.340900406	0.486735967	1.177698354	0.472444023	chr21	40753285	-	WRB;WRB;WRB;WRB;TMPRSS3	5'UTR;5'UTR;5'UTR;5'UTR;3'UTR
cg13849907	-0.253853764	1.350244598	-4.663409161	3.45E-06	0.005621383	4.135473753	1.469775206	0.855661571	1.207196236	0.979299341	chr5	174892501	+
cg02229261	0.108733119	0.020973349	4.663395213	3.45E-06	0.005621383	4.135412101	-0.006840131	0.420450927	0.054259156	0.387050425	chr19	52222431	+
cg14970550	-0.176229834	-1.034232351	-4.662348713	3.47E-06	0.005621383	4.130786734	-0.9720087	0.638839494	-1.108698561	0.649124477	chr17	6690021	-	FBXO39;FBXO39	TSS200;TSS200
cg26684679	0.095061957	1.249319775	4.66229397	3.47E-06	0.005621383	4.130544804	1.190564392	0.36779718	1.319635333	0.369242682	chr12	132913797	-
cg13300104	0.107680317	1.845643747	4.662193381	3.47E-06	0.005621383	4.130100276	1.800494037	0.410912868	1.899676702	0.373820381	chr1	112402948	+
cg16593113	0.179089464	-0.187780235	4.661308251	3.49E-06	0.005634119	4.126189044	-0.26307144	0.642214253	-0.097675417	0.665723806	chr11	100447663	+
cg22792735	-0.140691394	1.181887262	-4.660306187	3.51E-06	0.005642249	4.121761968	1.238784074	0.50861531	1.113795952	0.505333811	chr17	63558426	-	AXIN2	TSS1500
cg10222683	-0.132285126	-1.448286737	-4.660186229	3.51E-06	0.005642249	4.121232058	-1.391564354	0.462960114	-1.516169299	0.549442906	chr2	201374906	+	SGOL2;KCTD18;KCTD18;KCTD18;SGOL2	1stExon;TSS200;TSS200;3'UTR;5'UTR
cg05224778	-0.139000401	1.277574076	-4.659521442	3.52E-06	0.005649146	4.118295639	1.331477866	0.506885421	1.213064667	0.511891664	chr19	52894588	+
cg02719154	0.134548946	-1.370191089	4.657737304	3.55E-06	0.005677953	4.110416938	-1.411781313	0.471656927	-1.32041795	0.507759258	chr4	111533823	+	RP11-380D23.2;RP11-380D23.2	3'UTR;3'UTR
cg14473837	0.122458662	1.041031206	4.657639921	3.55E-06	0.005677953	4.109986983	1.008154391	0.503512897	1.080376564	0.527277745	chr8	141360555	+
cg19419291	-0.144670824	0.833545465	-4.656844371	3.56E-06	0.005688496	4.106474867	0.896011572	0.535942611	0.758789095	0.550683471	chr5	95295965	-	ELL2;ELL2	3'UTR;3'UTR
cg02327257	0.146868931	2.025082079	4.654656025	3.60E-06	0.005737053	4.096816954	1.971117122	0.548485302	2.089664689	0.518303332	chr15	23908757	+
cg10359157	0.123130465	2.04708907	4.652684176	3.64E-06	0.005780054	4.088118265	2.005207283	0.451965323	2.097211136	0.444518148	chr13	51418020	-	DLEU7;DLEU7;DLEU7;DLEU7;DLEU7;DLEU7-AS1	1stExon;1stExon;5'UTR;5'UTR;TSS200;5'UTR
cg00214044	0.12247353	2.145830842	4.652252329	3.64E-06	0.005780803	4.08621367	2.09804902	0.479469268	2.203013781	0.416449786	chr13	32885906	+	ZAR1L	1stExon
cg06115838	-0.337086319	0.883615776	-4.651011939	3.66E-06	0.005803889	4.080744076	1.041090059	1.154947203	0.695158285	1.299537247	chr17	74500335	-
cg15509361	0.131961956	-3.040945577	4.649871867	3.68E-06	0.005824297	4.075718081	-3.086338503	0.496001992	-2.986621551	0.471373658	chr7	19183325	-	AC003986.5	TSS1500
cg26488170	-0.126142187	2.454333595	-4.649200328	3.70E-06	0.005831764	4.072758167	2.493667997	0.448795387	2.407260114	0.49051309	chr16	51026841	+
cg16468913	-0.118167001	-0.102254887	-4.648338895	3.71E-06	0.005844542	4.068961863	0.033656632	0.786872002	-0.264907119	0.889195927	chrX	135730298	+	CD40LG;CD40LG	TSS200;TSS200
cg02691506	0.252799719	-0.598418052	4.647164618	3.73E-06	0.005866096	4.063787961	-0.717621769	0.893686626	-0.455760896	0.934498489	chr3	8685827	-	C3orf32;C3orf32;C3orf32;C3orf32;C3orf32;C3orf32;C3orf32;C3orf32;C3orf32	3'UTR;3'UTR;3'UTR;3'UTR;3'UTR;5'UTR;5'UTR;5'UTR;5'UTR
cg01870646	0.107862243	2.173581697	4.646463838	3.74E-06	0.005870083	4.060700903	2.128075583	0.396018383	2.22804118	0.386630927	chr1	184241950	-
cg09454315	0.22009928	-0.413447359	4.646221667	3.75E-06	0.005870083	4.059634205	-0.497594963	0.788570829	-0.312743638	0.810963496	chr5	322716	+	AHRR;AHRR;AHRR;AHRR;AHRR	TSS200;1stExon;5'UTR;5'UTR;5'UTR
cg14153681	0.214822973	1.259664896	4.644193153	3.79E-06	0.005915782	4.050701223	1.158165325	0.703950033	1.381134599	0.844987969	chr9	94620411	+	ROR2;ROR2;ROR2;ROR2	3'UTR;5'UTR;3'UTR;3'UTR
cg10709645	0.158310945	2.597797972	4.64332343	3.80E-06	0.005921949	4.04687237	2.528409364	0.605582953	2.680838851	0.555849177	chr16	67998039	-	SLC12A4;SLC12A4;SLC12A4;SLC12A4;SLC12A4	TSS200;3'UTR;3'UTR;3'UTR;3'UTR
cg13649415	-0.105705794	1.592257007	-4.643178039	3.80E-06	0.005921949	4.04623237	1.633504566	0.375077261	1.542893953	0.419195219	chr3	46621737	+	TDGF1;LRRC2	TSS1500;TSS200
cg23850281	0.139521593	1.116867376	4.641846333	3.83E-06	0.00593678	4.040371206	1.003368426	0.730946731	1.252697346	0.671890342	chrX	19137976	-	GPR64;GPR64;GPR64;GPR64	5'UTR;5'UTR;5'UTR;5'UTR
cg19956147	0.120449474	1.665741087	4.641701975	3.83E-06	0.00593678	4.039735952	1.610754943	0.450227311	1.731545804	0.418893919	chr17	800431	-	NXN;NXN;NXN;NXN	TSS200;3'UTR;3'UTR;3'UTR
cg05502376	-0.172082091	0.719568185	-4.641387869	3.84E-06	0.00593678	4.038353772	0.8020432	0.626522621	0.620866137	0.62710293	chr13	112861499	+
cg00085416	0.153963954	-0.033641098	4.640818419	3.85E-06	0.00593678	4.035848216	-0.109413942	0.591288268	0.057040121	0.540716452	chr8	74660265	-	STAU2;STAU2;STAU2;STAU2;STAU2;STAU2;STAU2;STAU2;STAU2;STAU2;STAU2;STAU2;STAU2;STAU2;STAU2;STAU2	TSS1500;TSS1500;TSS1500;TSS1500;TSS1500;TSS1500;TSS1500;TSS1500;TSS1500;TSS1500;TSS1500;TSS1500;TSS1500;TSS1500;TSS1500;TSS1500
cg14144366	0.31473266	2.202353364	4.640674263	3.85E-06	0.00593678	4.035213982	2.059994634	1.259058436	2.372721304	1.024002696	chr10	61764026	-
cg05114606	0.130590042	-0.431293837	4.640011588	3.86E-06	0.005944384	4.032298704	-0.473204781	0.507815921	-0.381136878	0.470371373	chr17	21274193	+
cg17894798	-0.130551618	5.204260766	-4.638010944	3.90E-06	0.00598999	4.023499782	5.266434626	0.453208189	5.129854142	0.517087662	chr8	1292363	-
cg20490392	0.173095086	1.046446318	4.636630288	3.92E-06	0.006018192	4.017429726	0.993251162	0.648380177	1.11010767	0.688109035	chr8	6419438	-	MCPH1;MCPH1	5'UTR;5'UTR
cg03340601	-0.146626456	0.458377096	-4.635784889	3.94E-06	0.006031181	4.013713793	0.503477491	0.518616	0.404403156	0.563021147	chr13	39989423	-
cg08503702	0.11000283	-2.046787422	4.635105578	3.95E-06	0.006039449	4.010728366	-2.097178679	0.399988169	-1.986481639	0.396142042	chr2	174219458	+	CDCA7;CDCA7;CDCA7;CDCA7;CDCA7;CDCA7;AC092573.3	TSS200;TSS200;TSS200;TSS200;TSS200;TSS200;3'UTR
cg26722972	-0.21705378	2.643414527	-4.634676188	3.96E-06	0.006040573	4.008841504	2.753070557	0.610113204	2.512183573	0.964131963	chr16	601869	-	LA16c-366D1.3;SOLH;SOLH	3'UTR;TSS1500;TSS1500
cg22940070	-0.149514404	1.724285547	-4.629930377	4.05E-06	0.006166796	3.987998314	1.791641071	0.541310728	1.643677764	0.575674895	chr8	24769895	-	NEFM;NEFM;NEFM;NEFM;RP11-624C23.1	TSS1500;TSS1500;TSS1500;TSS1500;TSS1500
cg16247826	-0.391749739	1.754517955	-4.628396838	4.08E-06	0.006197943	3.981267543	1.916504805	1.258137065	1.560660046	1.604611856	chr2	54614692	-
cg14429919	0.144347719	0.570897736	4.628090766	4.09E-06	0.006197943	3.979924438	0.532452163	0.519688635	0.61690751	0.573968407	chr6	3054820	-	RP1-40E16.3;RP1-40E16.3;RP1-40E16.2	TSS1500;TSS1500;TSS1500
cg10675561	-0.090343022	0.96638016	-4.627019673	4.11E-06	0.00621806	3.97522494	0.983649259	0.339588308	0.945713349	0.390180948	chr1	120052814	+	HSD3B1	5'UTR
cg24125930	-0.298671847	0.968056668	-4.626007898	4.13E-06	0.006228478	3.970786663	1.079781927	1.155875354	0.834349363	1.046779636	chr11	1671749	-
cg18677906	-0.099680257	-0.091739417	-4.62589281	4.13E-06	0.006228478	3.970281876	-0.050526055	0.361192422	-0.141061545	0.358480965	chr12	132851967	-	RP13-895J2.2;GALNT9;RP13-895J2.2;GALNT9	TSS200;TSS200;TSS200;3'UTR
cg10578777	-0.365177863	2.582479351	-4.624571375	4.16E-06	0.006256164	3.964486787	2.757061392	1.17742923	2.373548137	1.494037022	chr12	7781093	+
cg27304020	0.126205608	-1.466578014	4.621893023	4.21E-06	0.00632452	3.952745907	-1.520723244	0.420486091	-1.40177966	0.515003476	chr6	28956327	-
cg13595143	0.166287824	1.886259463	4.621493339	4.22E-06	0.006324965	3.950994408	1.843941017	0.678800485	1.936904102	0.570472408	chr9	472966	+	KANK1;KANK1;KANK1	5'UTR;5'UTR;5'UTR
cg13818451	-0.180527538	0.124437654	-4.620879055	4.23E-06	0.006331865	3.948302765	0.221496951	0.655538711	0.008281853	0.699571412	chr14	103550796	-
cg14123520	0.141696494	0.216350213	4.619966867	4.25E-06	0.006347741	3.944306424	0.146468004	0.497973263	0.299981809	0.549410417	chr19	45607046	-	PPP1R37;PPP1R37	5'UTR;5'UTR
cg10800941	0.111199011	1.482710507	4.619093245	4.26E-06	0.006362511	3.940479752	1.439583666	0.386798997	1.534322592	0.443180188	chr16	78324013	+	WWOX;WWOX;WWOX	3'UTR;5'UTR;3'UTR
cg21903981	0.368857899	2.456829108	4.616689283	4.31E-06	0.006407059	3.929953431	2.294704793	1.471294177	2.650851528	1.164323275	chr14	73719302	-
cg01879437	-0.126314266	-0.628012956	-4.616521518	4.32E-06	0.006407059	3.929219029	-0.568722353	0.478691288	-0.698969038	0.431423025	chr15	78913683	-	CHRNA3;CHRNA3;CHRNA3;CHRNA3;CHRNA3	TSS1500;TSS1500;TSS1500;TSS200;TSS200
cg08254359	-0.15368285	-0.585737329	-4.616474639	4.32E-06	0.006407059	3.929013819	-0.489769274	0.58375037	-0.700587185	0.566150231	chr12	54398518	-	HOXC5;HOXC6;HOXC6	5'UTR;5'UTR;5'UTR
cg03447554	-0.287000217	0.869014701	-4.613704872	4.37E-06	0.006479907	3.916892825	0.990393084	1.036294355	0.723755013	1.065537243	chr11	43094025	+
cg08757757	-0.172457061	0.299600578	-4.61253973	4.40E-06	0.006481944	3.911796056	0.380690679	0.60044068	0.202555927	0.663267552	chr8	62200323	+	CLVS1;CLVS1;CLVS1;RP11-787D18.2;CLVS1	TSS1500;TSS1500;TSS200;3'UTR;5'UTR
cg08103988	0.564257449	0.352232199	4.611964953	4.41E-06	0.006481944	3.909282222	0.130925516	2.040789565	0.617081171	2.08804343	chr17	6558365	-	CTC-281F24.1	TSS200
cg12352315	0.106524664	2.409298651	4.611848942	4.41E-06	0.006481944	3.908774873	2.370929536	0.40464431	2.455216925	0.364828218	chr17	74069707	+	SRP68;SRP68;SRP68;SRP68;GALR2	TSS1500;TSS1500;TSS1500;TSS1500;TSS1500
cg10653240	0.148019961	-1.358981627	4.611775339	4.41E-06	0.006481944	3.908452994	-1.426005828	0.550046802	-1.278770354	0.522552758	chr1	51810892	+	TTC39A	TSS200
cg04323814	0.153701805	0.115477513	4.611745553	4.42E-06	0.006481944	3.908322735	0.076895401	0.597318199	0.161650691	0.548531574	chr13	25746644	-	FAM123A;FAM123A;FAM123A	TSS1500;TSS1500;TSS1500
cg12226635	0.136578868	-2.069509499	4.611021222	4.43E-06	0.006489766	3.905155393	-2.129461217	0.469958899	-1.997762225	0.541361062	chr15	20561913	-	RP11-509A17.3;RP11-509A17.3	5'UTR;5'UTR
cg06897442	0.184128323	-0.186025728	4.610630936	4.44E-06	0.006489766	3.903448954	-0.264838054	0.623297721	-0.091707005	0.715336879	chr5	140620284	-
cg13728149	0.337875797	2.527674399	4.610362507	4.44E-06	0.006489766	3.902275385	2.405422004	1.337752185	2.673980064	1.100122691	chr16	87062046	+
cg13166956	0.111368227	2.304111305	4.60951558	4.46E-06	0.006490395	3.898573075	2.245021573	0.421552871	2.374826995	0.405221384	chr17	21246436	-
cg01696605	0.176826483	1.41178595	4.609433469	4.46E-06	0.006490395	3.898214162	1.360594659	0.638205079	1.473049173	0.665727562	chr7	150871692	+	GBX1	5'UTR
cg02806645	0.224620176	1.934049104	4.609219705	4.47E-06	0.006490395	3.897279819	1.88442295	0.88101738	1.993439249	0.838026027	chr3	138725153	-	PRR23A;MRPS22	TSS200;5'UTR
cg03119009	-0.136200333	0.348827817	-4.608378354	4.49E-06	0.006504782	3.893602759	0.388765561	0.516528758	0.301032285	0.537714567	chr10	124037336	+
cg20528787	-0.180272858	0.380635752	-4.607111073	4.51E-06	0.006532349	3.888065424	0.4647821	0.610682235	0.279933535	0.711231049	chr7	158032352	-
cg02691222	0.11241432	1.916932214	4.605618579	4.54E-06	0.006566296	3.881545918	1.875773689	0.430928776	1.966188717	0.427384189	chr8	86377290	-	RP11-317J10.2;RP11-317J10.2;CA2;CA2	TSS1500;TSS200;5'UTR;5'UTR
cg19531247	0.205319834	2.841693613	4.605271002	4.55E-06	0.006566296	3.880027924	2.755246186	0.86536578	2.94514965	0.64158439	chr6	11056480	+	RP1-62D2.3;RP1-62D2.3	5'UTR;5'UTR
cg03953789	-0.181685913	-2.363738409	-4.604584624	4.57E-06	0.006576098	3.877030593	-2.287989558	0.681588052	-2.454390915	0.640903744	chr17	78963035	+
cg03506859	-0.116985619	1.038963827	-4.603284097	4.60E-06	0.006590065	3.871352524	1.067204584	0.439097113	1.005166675	0.447958244	chr3	53802944	-
cg19061313	0.124870759	0.661333362	4.603087197	4.60E-06	0.006590065	3.870492998	0.596638444	0.452357676	0.738757064	0.46671228	chr3	145587765	+
cg08570243	0.281996137	-1.590775708	4.603027367	4.60E-06	0.006590065	3.870231828	-1.688428738	1.026066282	-1.473909356	1.120133478	chr2	110969853	-	LINC00116;LINC00116	3'UTR;3'UTR
cg23334467	0.121607654	-2.652099087	4.601803269	4.63E-06	0.00661472	3.864889149	-2.704235412	0.464076302	-2.589704893	0.461751381	chr15	86126275	+	AKAP13;AKAP13;AKAP13;AKAP13	1stExon;5'UTR;5'UTR;5'UTR
cg05620362	0.224579799	2.386266998	4.6015006	4.63E-06	0.00661472	3.863568333	2.28532943	0.965864185	2.507064123	0.614409975	chr16	1303579	-
cg15484811	-0.151330174	-0.161897905	-4.600280534	4.66E-06	0.006641403	3.858244953	-0.106690408	0.574539161	-0.227967527	0.554398837	chr15	90808161	+	RP11-697E2.6;NGRN;NGRN	3'UTR;TSS1500;TSS1500
cg14369643	0.114299694	-1.767199569	4.599419333	4.68E-06	0.006656926	3.854488187	-1.809886394	0.404370123	-1.716114072	0.428339278	chr5	172572155	+	CTC-209H22.3	TSS200
cg17387870	0.123004798	0.364803903	4.597334885	4.73E-06	0.006696379	3.845398137	0.319270177	0.453375446	0.419296429	0.471064689	chr12	133463607	+	RP11-46H11.5;CHFR;CHFR;CHFR;CHFR;CHFR;CHFR;CHFR;RP11-46H11.12	3'UTR;3'UTR;5'UTR;5'UTR;5'UTR;3'UTR;3'UTR;3'UTR;TSS1500
cg23415434	-0.136281361	0.330433135	-4.596946692	4.73E-06	0.006696379	3.843705709	0.379277929	0.517902797	0.271978083	0.518986658	chr2	131798869	+	ARHGEF4;ARHGEF4;ARHGEF4;ARHGEF4	5'UTR;TSS1500;TSS200;1stExon
cg10389399	0.151733403	2.621292728	4.596894107	4.74E-06	0.006696379	3.843476459	2.559952172	0.676576883	2.694702093	0.440724359	chr13	78518703	+	LINC00439	3'UTR
cg18997918	-0.318878288	2.555127981	-4.59670664	4.74E-06	0.006696379	3.842659205	2.706946033	1.032239213	2.37343959	1.340738275	chr12	132263618	-	SFSWAP	3'UTR
cg19373347	0.385280364	-0.093064872	4.596321889	4.75E-06	0.006697051	3.840982005	-0.297654901	1.419905173	0.151778431	1.397313346	chr1	219634786	-
cg26853071	0.37545033	1.081439669	4.594760175	4.78E-06	0.006735004	3.83417559	0.940975648	1.495282727	1.249540113	1.210897018	chr11	44994634	+	AC068858.1	TSS1500
cg14646974	0.365919907	-2.79538074	4.592382113	4.84E-06	0.006799278	3.823815572	-2.944712942	1.395322264	-2.616667293	1.340301885	chr10	38645378	-	HSD17B7P2;HSD17B7P2	1stExon;5'UTR
cg25984991	-0.141536982	2.523852147	-4.591831046	4.85E-06	0.006805338	3.82141559	2.582031338	0.456696944	2.454226147	0.590352219	chr21	18315365	-
cg12812341	-0.13361182	1.973609703	-4.589006095	4.92E-06	0.006884751	3.809116853	2.032545155	0.470910806	1.903078649	0.545005584	chr5	4941911	+
cg10317314	-0.379618239	-1.287761226	-4.585265262	5.00E-06	0.006995139	3.792841956	-1.093071713	1.317817158	-1.520756075	1.493717791	chr12	31272114	-
cg00959883	0.094006535	2.157651298	4.584807638	5.01E-06	0.006998333	3.790851896	2.090555093	0.414843983	2.237948741	0.377083305	chr16	54328481	+
cg21123417	0.114993438	2.190371275	4.58385898	5.04E-06	0.007017737	3.786727087	2.141238634	0.419174403	2.249170809	0.442081014	chr5	1103453	+
cg14029001	0.049076638	0.421394529	4.582737969	5.06E-06	0.007042915	3.781853945	0.421321645	0.248726872	0.421481754	0.243290086	chr6	41998500	+	RP11-533O20.2;CCND3;CCND3;CCND3;CCND3;CCND3;CCND3;CCND3;CCND3;CCND3;CCND3;CCND3;CCND3;CCND3;CCND3	5'UTR;3'UTR;3'UTR;3'UTR;5'UTR;5'UTR;3'UTR;3'UTR;3'UTR;3'UTR;5'UTR;5'UTR;5'UTR;5'UTR;5'UTR
cg05284873	0.124051225	0.012121014	4.581450309	5.09E-06	0.007073735	3.776257781	-0.026821017	0.469182452	0.058724926	0.451797314	chr19	6709822	-	C3	3'UTR
cg15567995	-0.165762519	1.679619403	-4.580919513	5.11E-06	0.007079469	3.773951386	1.744646844	0.599292572	1.601797755	0.649169996	chr3	10494546	+	ATP2B2;ATP2B2;ATP2B2;ATP2B2;ATP2B2;ATP2B2;ATP2B2	5'UTR;5'UTR;5'UTR;5'UTR;5'UTR;5'UTR;3'UTR
cg07774025	0.137178978	-2.618456645	4.577535566	5.19E-06	0.007180856	3.759253649	-2.677962473	0.503840538	-2.54724299	0.528505494	chr1	162760659	-	HSD17B7;HSD17B7	5'UTR;5'UTR
cg01475000	0.126354216	-0.641331091	4.576800128	5.21E-06	0.007187555	3.756060755	-0.715410948	0.507575412	-0.552675955	0.441254996	chr21	34601704	-	IFNAR2;IFNAR2;IFNAR2;IFNAR2;IFNAR2;IFNAR2;IFNAR2;IFNAR2;IFNAR2	TSS1500;TSS1500;TSS1500;TSS1500;TSS1500;TSS1500;TSS1500;TSS1500;TSS1500
cg17608490	0.130467053	-0.997743044	4.576622651	5.21E-06	0.007187555	3.755290318	-1.044483418	0.43297914	-0.941806458	0.545346864	chr2	219848580	-	FEV	3'UTR
cg06361845	0.157704925	1.468552681	4.574398456	5.26E-06	0.007250872	3.745637378	1.402452135	0.5832608	1.547658569	0.59526227	chr9	136074886	+
cg17355719	0.103629693	1.972078065	4.570705899	5.36E-06	0.007348625	3.729621794	1.927085896	0.402592771	2.025922484	0.355909887	chr17	37893764	-	GRB7;GRB7;GRB7;GRB7;GRB7	TSS1500;TSS1500;TSS1500;TSS1500;TSS1500
cg21177063	0.077406213	0.284513759	4.570487867	5.36E-06	0.007348625	3.728676524	0.25241829	0.273970943	0.322924042	0.307107948	chr4	4050335	-
cg18912209	0.221438488	-1.941010768	4.570478607	5.36E-06	0.007348625	3.728636379	-2.004614246	0.806536887	-1.864893249	0.838209943	chr4	170696239	+
cg15151929	0.12552563	3.539259628	4.566712569	5.46E-06	0.007467136	3.712315727	3.473634645	0.471566162	3.617796386	0.462655677	chr1	1896429	+	C1orf222;C1orf222	3'UTR;3'UTR
cg03187614	0.396122531	1.499781191	4.563275162	5.55E-06	0.007575808	3.697430574	1.329833798	1.579366622	1.703165887	1.350533925	chr6	30127322	-
cg03933279	0.180951502	-2.783937617	4.562215671	5.57E-06	0.007600894	3.692844797	-2.847953354	0.640211979	-2.707326726	0.709643991	chr12	12849136	-	GPR19;GPR19;GPR19;GPR19	1stExon;TSS200;TSS200;5'UTR
cg16335442	0.208721764	2.256033428	4.561381849	5.60E-06	0.007618021	3.6892365	2.171632549	0.820989061	2.357040256	0.686417977	chr10	122795170	+
cg22663544	0.11538686	-1.400401252	4.560802297	5.61E-06	0.007626118	3.686728911	-1.45154653	0.409544972	-1.339193094	0.439645322	chr12	119614362	+	RP11-64B16.3	TSS200
cg17940113	0.103058051	2.263829408	4.560118377	5.63E-06	0.007637973	3.683770142	2.207073411	0.45379853	2.331752197	0.358101023	chr15	27790720	+
cg10670396	0.125833216	-2.312751177	4.557135544	5.71E-06	0.007732614	3.670870842	-2.249810315	1.209711307	-2.38807571	1.234835332	chrX	101906537	-	GPRASP1;ARMCX5;GPRASP1;GPRASP1;GPRASP1	TSS1500;5'UTR;5'UTR;5'UTR;5'UTR
cg23156100	-0.216444873	-1.25305834	-4.55353178	5.81E-06	0.007851148	3.655297184	-1.073023696	1.097052332	-1.468514962	1.2910484	chrX	10134966	-	CLCN4;CLCN4;CLCN4;CLCN4	5'UTR;5'UTR;5'UTR;5'UTR
cg20787070	0.097820995	-0.996995853	4.55302609	5.82E-06	0.007856832	3.653112794	-1.047914393	0.355174159	-0.936059044	0.380759487	chr17	45879435	+
cg09175221	0.1274676	1.775278227	4.551863922	5.85E-06	0.007878306	3.648093563	1.714871595	0.516889171	1.847569918	0.426217779	chr16	51973520	+
cg26750617	0.187054741	0.811278057	4.551741992	5.85E-06	0.007878306	3.647567036	0.732992211	0.702405054	0.904966715	0.694575245	chr12	132293702	-
cg10125901	-0.108734451	1.946363821	-4.550489418	5.89E-06	0.007911633	3.642158881	1.978845844	0.405982306	1.907490931	0.458657116	chr3	5071083	+
cg05062676	0.141137963	-0.871496283	4.54752205	5.97E-06	0.008009006	3.6293526	-0.908229255	0.517438146	-0.827536066	0.556503534	chr2	38304725	+	CYP1B1;CYP1B1;CYP1B1;CYP1B1-AS1	TSS1500;TSS1500;3'UTR;5'UTR
cg00826495	0.101703809	-0.009221585	4.544590446	6.05E-06	0.00810618	3.616708587	-0.023931689	0.454916949	0.008382746	0.457482507	chr15	99791051	-	TTC23;TTC23;TTC23;TTC23;TTC23;TTC23;TTC23;LRRC28;LRRC28;LRRC28;LRRC28;LRRC28;LRRC28;LRRC28;LRRC28;LRRC28;LRRC28;LRRC28;LRRC28;LRRC28;TTC23;TTC23	TSS1500;TSS1500;TSS1500;TSS1500;TSS1500;TSS1500;TSS1500;TSS1500;TSS1500;TSS1500;TSS1500;TSS1500;TSS1500;TSS1500;TSS1500;TSS1500;TSS1500;TSS1500;TSS1500;TSS1500;5'UTR;5'UTR
cg11781282	-0.139138089	3.170899119	-4.543810468	6.08E-06	0.008115948	3.613345863	3.241790241	0.497390995	3.086060105	0.576246547	chr2	136505575	-	UBXN4;UBXN4	5'UTR;TSS200
cg19284632	0.105786375	-1.281640618	4.543530436	6.08E-06	0.008115948	3.612138698	-1.300692069	0.501613533	-1.258840777	0.525653705	chrX	130086493	+
cg16762802	0.491809871	-0.044723959	4.543289735	6.09E-06	0.008115948	3.611101135	-0.263000064	1.842460742	0.216498168	1.785474721	chr19	15649508	-
cg05474077	0.148613078	-3.411781409	4.535132109	6.33E-06	0.008416976	3.575968425	-3.326952009	1.395957414	-3.513301071	1.43665203	chrX	80457709	-	SH3BGRL;SH3BGRL;HMGN5;HMGN5;SH3BGRL;HMGN5;SH3BGRL	TSS1500;1stExon;TSS1500;TSS1500;1stExon;TSS1500;5'UTR
cg00355514	0.106905608	1.45440125	4.534014838	6.36E-06	0.008447252	3.571161387	1.413580996	0.404889481	1.503252927	0.386620595	chr13	24914782	-
cg11290628	-0.159961413	1.233698008	-4.531800489	6.42E-06	0.008509727	3.561637563	1.309630458	0.568374354	1.142825779	0.617518658	chr20	9554459	-
cg01849085	0.212966074	-1.10900005	4.531740949	6.43E-06	0.008509727	3.561381547	-1.205646563	0.757441033	-0.993338247	0.850312878	chr7	63505811	+	RP11-3N2.13	TSS200
cg09530468	0.096766205	0.817900777	4.529907654	6.48E-06	0.008568884	3.553500121	0.775497031	0.346857884	0.868647498	0.389656146	chr7	76961167	-	PION;PION;PION;PION;PION;PION	TSS1500;TSS1500;1stExon;3'UTR;3'UTR;3'UTR
cg26459312	0.135444047	-2.05702187	4.529144903	6.50E-06	0.008576606	3.550221926	-2.102413934	0.511438238	-2.002698876	0.505940585	chr9	70971731	-	RP11-561O23.6;RP11-561O23.6;PGM5;PGM5	3'UTR;3'UTR;TSS1500;TSS200
cg25597625	0.141249762	-0.244838892	4.529025407	6.51E-06	0.008576606	3.549708395	-0.29610171	0.491245085	-0.183490069	0.575512428	chr6	24583496	+
cg04582254	0.119365271	0.627498406	4.527794925	6.55E-06	0.008611055	3.544421215	0.594300005	0.465658165	0.667228623	0.452259994	chr10	131756487	+
cg18449462	0.11220116	-1.057203191	4.527477167	6.56E-06	0.008611055	3.543056088	-0.989814427	1.179694734	-1.137850756	1.208143978	chrX	77155144	-	COX7B;COX7B	5'UTR;5'UTR
cg18861120	0.096658512	1.183800726	4.525654223	6.61E-06	0.008657162	3.535226274	1.135347109	0.379839047	1.241787636	0.380868328	chr12	108780714	-
cg06804921	-0.133228007	-3.402353769	-4.525359601	6.62E-06	0.008657162	3.533961115	-3.342258576	0.558301668	-3.474272745	0.413010694	chr11	20620854	-	SLC6A5;SLC6A5	TSS1500;TSS200
cg03947026	0.095043683	-1.972451224	4.525077269	6.63E-06	0.008657162	3.532748803	-2.011621939	0.368378653	-1.925573636	0.33437704	chr1	52832320	-	CC2D1B;CC2D1B;CC2D1B;CC2D1B;CC2D1B	TSS1500;TSS1500;TSS1500;TSS1500;TSS1500
cg09342454	0.138925055	2.247642465	4.524782776	6.64E-06	0.008657162	3.531484356	2.182793603	0.547726006	2.3252504	0.500018445	chr12	105379178	+	C12orf45;C12orf45	TSS1500;TSS1500
cg13052987	0.14193067	0.799782961	4.524621043	6.64E-06	0.008657162	3.530789964	0.734482427	0.552812767	0.877931434	0.500134937	chr2	211189417	-	AC007970.1;AC007970.1	TSS200;TSS200
cg07187133	0.187570392	-1.119738192	4.523901245	6.67E-06	0.008672458	3.527699847	-1.177838171	0.708277454	-1.05020699	0.711208734	chr11	85394069	+	CREBZF;CREBZF	TSS200;TSS200
cg27565473	0.148100479	2.387897294	4.523143109	6.69E-06	0.008681412	3.524445652	2.340031431	0.574178659	2.445180808	0.531448577	chr3	47398007	+
cg26916871	0.09335603	2.249125871	4.523000617	6.69E-06	0.008681412	3.523834088	2.201056296	0.396459397	2.306653178	0.291544313	chr16	88263686	-
cg02518691	0.166719261	-0.973275543	4.521656693	6.74E-06	0.008722066	3.518066955	-1.028326485	0.6171767	-0.907393279	0.621199961	chr11	130297149	-
cg17572155	-0.146022875	1.291040267	-4.519895251	6.79E-06	0.008769628	3.510510645	1.353738607	0.529515407	1.216005973	0.560329994	chr10	1782183	+
cg00332305	0.283653888	2.353836464	4.519275712	6.81E-06	0.008769628	3.507853596	2.24619522	1.168881225	2.482656219	0.902867417	chr6	155410709	-	TIAM2;TIAM2;TIAM2;TIAM2;TIAM2;TIAM2;TIAM2	TSS1500;5'UTR;5'UTR;5'UTR;5'UTR;5'UTR;5'UTR
cg25924217	-0.126705023	-3.038659371	-4.519241445	6.81E-06	0.008769628	3.507706645	-2.966712568	0.51616097	-3.124761772	0.444259932	chr17	78451563	+	NPTX1;NPTX1;NPTX1	3'UTR;TSS1500;1stExon
cg16384136	-0.182051352	-1.384679225	-4.519136475	6.81E-06	0.008769628	3.507256492	-1.295834572	0.747466308	-1.491004145	0.583724207	chr15	27215898	+	GABRG3;GABRG3;GABRG3	TSS1500;TSS1500;TSS1500
cg07997936	0.146687659	-1.280085451	4.517290455	6.87E-06	0.008796988	3.499341694	-1.334618546	0.530784289	-1.21482292	0.576625058	chr6	26183678	-	HIST1H2BE	TSS1500
cg17209769	0.166117646	2.022282158	4.517270851	6.87E-06	0.008796988	3.499257657	1.96068699	0.674966323	2.095996231	0.541032536	chr4	189359992	-	RP11-219G10.3	5'UTR
cg14800603	0.114128546	2.123970326	4.517227152	6.88E-06	0.008796988	3.499070336	2.063262937	0.456139728	2.196621948	0.398407615	chr5	178424364	+	GRM6	TSS1500
cg12958778	-0.114926245	1.254897666	-4.516897762	6.89E-06	0.008796988	3.497658429	1.305930529	0.436696931	1.193824041	0.431583611	chr4	6912474	+	TBC1D14;TBC1D14;TBC1D14;TBC1D14	5'UTR;5'UTR;5'UTR;5'UTR
cg11836587	0.128185986	2.429640259	4.516789618	6.89E-06	0.008796988	3.497194895	2.378945011	0.471985592	2.490309843	0.485550922	chr11	39183312	-
cg02162900	-0.131172452	2.282195922	-4.516117262	6.91E-06	0.008810827	3.494313257	2.325270234	0.473452338	2.230646699	0.536079866	chr3	158918327	+	IQCJ;IQCJ-SCHIP1;IQCJ-SCHIP1	5'UTR;5'UTR;5'UTR
cg24073023	0.327886648	1.275592161	4.515409374	6.93E-06	0.00882616	3.491279783	1.136636156	1.28260064	1.441887885	1.146007546	chr10	48760449	-	PTPN20B;PTPN20B;PTPN20B;PTPN20B;PTPN20B	3'UTR;3'UTR;3'UTR;3'UTR;3'UTR
cg01097196	0.08418087	2.140734451	4.51464141	6.96E-06	0.008829346	3.487989388	2.108502312	0.323997306	2.179308292	0.330989404	chr11	71295678	+	KRTAP5-11;AP000867.1	3'UTR;3'UTR
cg10775576	0.122462274	1.532184832	4.514627276	6.96E-06	0.008829346	3.487928832	1.511166857	0.462802712	1.557338112	0.517696534	chrX	10124333	-	CLCN4	TSS1500
cg17098147	0.112847709	-3.027955573	4.514334712	6.97E-06	0.008829346	3.486675469	-3.038564847	0.503289385	-3.015258915	0.490610326	chr10	22634142	+	SPAG6;SPAG6;SPAG6;SPAG6;SPAG6	TSS1500;TSS1500;TSS1500;TSS1500;TSS1500
cg04604142	0.11320277	1.705504125	4.512793302	7.02E-06	0.008872323	3.480073253	1.630809101	0.4971436	1.794895463	0.483484043	chr17	48796515	-	LUC7L3;LUC7L3;LUC7L3;LUC7L3;LUC7L3;LUC7L3;LUC7L3;LUC7L3;LUC7L3	TSS1500;TSS1500;TSS1500;TSS1500;TSS1500;TSS1500;TSS1500;TSS1500;TSS1500
cg17132887	0.142155275	1.289569569	4.511984924	7.04E-06	0.008872323	3.476611648	1.224440979	0.554659544	1.367512268	0.511257585	chr4	66282886	+
cg03206401	0.369072122	0.219562052	4.51186776	7.05E-06	0.008872323	3.476109985	0.044454099	1.532593858	0.429122653	1.178790225	chr2	130956119	-	TUBA3E	TSS200
cg20080492	0.122029437	-0.275301572	4.511686765	7.05E-06	0.008872323	3.47533504	-0.328149679	0.466892818	-0.212055553	0.44576117	chr19	1777679	-	ONECUT3	3'UTR
cg10888244	-0.158885755	1.615146418	-4.511636029	7.06E-06	0.008872323	3.475117812	1.692084947	0.622501108	1.523070164	0.562901963	chr1	161049543	+	PVRL4	3'UTR
cg03635488	-0.132440792	-1.261290314	-4.510620711	7.09E-06	0.008900605	3.470771238	-1.194155623	0.517554884	-1.341633815	0.469884793	chr14	92788837	+	SLC24A4;SLC24A4;SLC24A4;SLC24A4	TSS1500;TSS1500;TSS1500;TSS200
cg08443761	0.136584249	2.954680014	4.509579663	7.12E-06	0.008922521	3.46631549	2.895050555	0.56856774	3.026041624	0.443691972	chr10	11053166	+	RP1-251M9.3	TSS200
cg19256474	-0.173883571	0.888287733	-4.509353524	7.13E-06	0.008922521	3.465347733	0.968152797	0.648302812	0.792709145	0.639134077	chr7	1435165	+
cg15634398	0.157777806	-2.84351758	4.509106015	7.14E-06	0.008922521	3.464288582	-2.872407953	0.652882778	-2.808943001	0.602339034	chr19	44324903	+	LYPD5	TSS200
cg23081488	0.06059378	1.945884272	4.508694122	7.15E-06	0.008926027	3.462526107	1.919132801	0.222528893	1.977899119	0.232109715	chr2	210616647	-
cg19602728	0.122897268	1.703582754	4.508188343	7.17E-06	0.008932376	3.460362115	1.63599442	0.469978182	1.784469155	0.480393904	chr4	1496334	+
cg10203631	0.109279055	1.583394383	4.507887827	7.18E-06	0.008932376	3.459076454	1.533967802	0.425960631	1.642545687	0.389006406	chr6	43210511	+	TTBK1;TTBK1	TSS1500;TSS1500
cg25351550	-0.126799624	1.959137826	-4.507188826	7.20E-06	0.008940296	3.45608633	2.00204332	0.473172946	1.907790638	0.501592253	chr12	118227792	+
cg13655986	0.417878328	1.985250575	4.507045551	7.21E-06	0.008940296	3.4554735	1.807677831	1.742989636	2.197760916	1.330660779	chr10	129197384	+
cg17938867	0.123988296	2.79926434	4.506521266	7.23E-06	0.008948563	3.453231122	2.753642718	0.483373939	2.853862058	0.442633895	chr1	109418898	+	GPSM2;GPSM2;GPSM2;GPSM2	5'UTR;TSS1500;TSS1500;TSS1500
cg08744686	0.161740999	0.969876622	4.502769377	7.35E-06	0.009091737	3.437191582	0.918664693	0.631676026	1.031164545	0.609435991	chr14	38073511	+	TTC6	5'UTR
cg17735983	-0.123092221	-3.520170932	-4.501353524	7.40E-06	0.009137797	3.431142085	-3.469107258	0.539875314	-3.58128143	0.367492307	chr19	59074482	+
cg17242729	0.128586508	0.581132322	4.499315657	7.47E-06	0.009210563	3.42243814	0.521786391	0.478197565	0.652154618	0.512517571	chr6	109873072	-	AKD1;AKD1;AKD1	TSS1500;3'UTR;5'UTR
cg18426076	-0.122791645	1.25761493	-4.498976955	7.48E-06	0.009211217	3.420991877	1.308631331	0.453867299	1.196561005	0.464309201	chr17	69866627	+
cg27531587	0.117295406	-0.81437455	4.496654504	7.56E-06	0.009296793	3.411077812	-0.851435079	0.431609136	-0.770022327	0.457938978	chr20	30619137	+	RP1-310O13.7;C20orf160;RP1-310O13.7;C20orf160;C20orf160	3'UTR;3'UTR;1stExon;3'UTR;3'UTR
cg06214997	-0.164944633	1.790108706	-4.495304047	7.61E-06	0.009319594	3.40531526	1.860363865	0.610262407	1.70603078	0.630322802	chr12	130502468	-
cg20547626	0.136252218	2.47396552	4.495086022	7.62E-06	0.009319594	3.404385079	2.422568434	0.53255069	2.53547503	0.489063812	chr4	7344581	-
cg04432171	-0.096933576	2.218771709	-4.495012293	7.62E-06	0.009319594	3.404070532	2.251015589	0.36883374	2.180183816	0.394313908	chr16	20219270	+	RP11-204E4.3	TSS1500
cg13626582	-0.267575239	-1.956938605	-4.494432345	7.64E-06	0.009319594	3.401596497	-1.837138006	1.058896159	-2.10031008	0.94555181	chr15	57592083	-	RP11-358M11.2	TSS1500
cg20237441	-0.101518846	0.419077712	-4.494047599	7.65E-06	0.009319594	3.399955356	0.453845081	0.366950744	0.37746983	0.409634427	chr4	188524158	+	RP11-565A3.2	3'UTR
cg25698935	-0.12274204	1.946709818	-4.493947701	7.66E-06	0.009319594	3.399529261	1.996729963	0.414261211	1.886848164	0.519986665	chr13	112610681	+
cg25545765	-0.143926002	2.918457252	-4.493556409	7.67E-06	0.009319594	3.397860375	2.993889144	0.482735324	2.828184067	0.601807328	chr3	127022919	-
cg00658411	-0.119345728	1.245884456	-4.493324368	7.68E-06	0.009319594	3.396870772	1.309472604	0.486001344	1.169785283	0.448597659	chr16	4467558	+	CORO7;CORO7;CORO7;CORO7;CORO7;CORO7;CORO7;CORO7;CORO7;CORO7;CORO7;CORO7;CORO7;CORO7	5'UTR;TSS1500;TSS1500;TSS1500;TSS1500;TSS1500;TSS1500;TSS1500;TSS1500;TSS1500;TSS1500;TSS1500;5'UTR;3'UTR
cg10034096	0.121117756	-1.585676344	4.493237836	7.68E-06	0.009319594	3.396501743	-1.570252678	0.599678613	-1.604134631	0.589731002	chr6	72892300	-	RIMS1;RIMS1	TSS200;5'UTR
cg16718902	0.054285356	1.193923987	4.492452764	7.71E-06	0.009331529	3.393154008	1.171134241	0.192286297	1.221197637	0.215267485	chr7	5352187	-
cg15569162	0.095701401	0.533168889	4.492324274	7.72E-06	0.009331529	3.39260615	0.510363641	0.378014286	0.56046109	0.451035385	chr8	141358980	+
cg20157874	0.139105933	-0.342261592	4.491922566	7.73E-06	0.009335155	3.390893439	-0.412566121	0.557289577	-0.258124584	0.484469372	chr4	123835713	+	NUDT6;NUDT6;NUDT6;NUDT6;NUDT6	TSS1500;3'UTR;3'UTR;3'UTR;5'UTR
cg18514279	0.132993195	-0.67305761	4.491409516	7.75E-06	0.009343604	3.388706226	-0.74165317	0.517569477	-0.590965812	0.467934192	chr10	108369835	+	SORCS1	3'UTR
cg06797656	-0.118705205	1.638580253	-4.491035605	7.76E-06	0.009346072	3.387112338	1.673592311	0.456118371	1.596679541	0.460388616	chr22	26138048	-	MYO18B;MYO18B;MYO18B	TSS200;TSS200;TSS200
cg22774472	0.113162035	-0.858978256	4.490551609	7.78E-06	0.009353312	3.385049372	-0.883427215	0.413877901	-0.829718942	0.480807589	chr2	190044636	-	COL5A2	TSS200
cg18456761	0.120362561	-1.644358602	4.489198642	7.83E-06	0.009394795	3.379283686	-1.691469224	0.447989439	-1.587978924	0.455650804	chr15	79104136	-	ADAMTS7;ADAMTS7;ADAMTS7;ADAMTS7;MORF4L1	TSS1500;TSS1500;TSS1500;TSS1500;5'UTR
cg18753928	0.184276486	-0.800770226	4.488427827	7.86E-06	0.009394795	3.375999596	-0.853451194	0.688906691	-0.737724229	0.774573114	chr3	113234510	+	SPICE1;SPICE1;SPICE1;SPICE1;SPICE1	TSS1500;TSS1500;TSS1500;TSS1500;TSS1500
cg14596589	0.134211199	0.778860912	4.488395686	7.86E-06	0.009394795	3.375862669	0.73911595	0.522767095	0.826425732	0.52635619	chr5	1107148	-
cg21902160	0.117949222	0.998846292	4.488030459	7.87E-06	0.009394795	3.374306807	0.938783174	0.478611183	1.070726882	0.391475496	chr7	29689075	-	AC007255.7	3'UTR
cg03060903	0.117661097	2.032952537	4.487410675	7.89E-06	0.009394795	3.371666814	1.973543715	0.499344432	2.104050099	0.43659104	chr19	44813896	-	ZNF235	TSS1500
cg15512314	0.198302855	2.20221126	4.487087213	7.90E-06	0.009394795	3.370289153	2.100522066	0.885427304	2.323907894	0.582257054	chr15	93152548	+
cg00426709	-0.171911628	2.163524559	-4.486944365	7.91E-06	0.009394795	3.369680778	2.23971528	0.64390108	2.072343245	0.64942077	chr6	100067930	+
cg11023182	-0.196798672	-0.594098353	-4.486553883	7.92E-06	0.009394795	3.368017853	-0.477832286	0.805321216	-0.733239873	0.674459127	chr10	2543929	-	RP11-526P5.2;RP11-526P5.2	TSS200;TSS200
cg22991638	0.117637745	0.546502865	4.486486492	7.93E-06	0.009394795	3.367730874	0.50791618	0.437417827	0.592681514	0.477358317	chr1	201987742	-
cg13775295	-0.158131062	1.694179934	-4.486453609	7.93E-06	0.009394795	3.367590847	1.76028813	0.573148161	1.61506489	0.631970272	chr9	137673894	-
cg07462762	-0.153823403	-1.672163895	-4.484306814	8.01E-06	0.009474675	3.358451097	-1.62075862	0.618074279	-1.733683205	0.530295283	chr20	61641454	+
cg07271799	0.150918906	0.656969887	4.480856965	8.14E-06	0.009612787	3.343772593	0.60417572	0.570681764	0.720151355	0.56168853	chr1	219833964	-
cg13136933	-0.236145054	-1.955597046	-4.47944105	8.19E-06	0.009661861	3.337751279	-1.847456224	0.936546459	-2.085014673	0.843826602	chr15	57592040	-	RP11-358M11.2	TSS1500
cg19999275	0.122498686	0.956531464	4.478895042	8.21E-06	0.009672343	3.33542982	0.899983603	0.457901887	1.024205167	0.478010947	chr2	38658238	-	AC093822.1;AC016995.3	TSS200;3'UTR
cg05256043	0.108262363	2.129573555	4.476244439	8.31E-06	0.009764768	3.324164155	2.07508948	0.440496886	2.194777421	0.381158975	chr13	95131951	-	DCT;DCT	TSS200;TSS200
cg15456741	0.107992737	1.287970282	4.476210252	8.31E-06	0.009764768	3.324018896	1.228600528	0.42048201	1.359021088	0.404621435	chr8	43404458	+
cg00938517	0.150516431	-1.997913149	4.475559675	8.34E-06	0.009780115	3.321254797	-2.062034026	0.548407229	-1.92117643	0.580494371	chr8	70379102	+	SULF1;SULF1;SULF1;SULF1;SULF1	1stExon;TSS200;1stExon;5'UTR;5'UTR
cg09314810	0.148445907	2.269953507	4.474349839	8.38E-06	0.009820754	3.316115624	2.212282882	0.614974113	2.338970879	0.527094509	chr9	91572400	+
cg12203072	-0.1139027	2.217152421	-4.47369729	8.41E-06	0.009836307	3.313344263	2.265644487	0.403057582	2.159119496	0.459893925	chr2	242878811	+	AC131097.3;AC131097.3;AC131097.3;AC131097.3;AC131097.3	5'UTR;5'UTR;5'UTR;5'UTR;5'UTR
cg13019553	0.16119093	-3.222464085	4.47307476	8.43E-06	0.009850539	3.31070076	-3.278373845	0.577249874	-3.155554028	0.639139792	chr6	31324916	-	HLA-B;HLA-B;HLA-B;HLA-B;HLA-B;HLA-B;HLA-B;HLA-B;HLA-B	3'UTR;TSS1500;5'UTR;1stExon;5'UTR;1stExon;1stExon;1stExon;TSS1500
cg23681730	-0.152469886	0.41542542	-4.472362859	8.46E-06	0.009868866	3.307678184	0.50337964	0.571623371	0.310166127	0.575985594	chr11	35683551	+	TRIM44	TSS1500
cg15468283	-0.163211768	1.725055811	-4.471643398	8.49E-06	0.009887586	3.304623986	1.769631872	0.572344222	1.671709369	0.684567528	chr2	239470111	-
cg03288922	0.191060637	1.603478987	4.471311319	8.50E-06	0.009888718	3.303214431	1.538121617	0.800089018	1.681695477	0.669876698	chr2	118616237	-
cg12589157	0.105522498	1.893794178	4.46997243	8.55E-06	0.009935778	3.297532354	1.858193638	0.412921693	1.936399158	0.398804911	chr12	34755298	+
cg16245761	-0.092749423	0.150438734	-4.467786701	8.64E-06	0.010022013	3.288259933	0.161367983	0.361589981	0.137359146	0.406606976	chr9	98125856	+
cg10517650	0.196466613	0.027326902	4.466672269	8.68E-06	0.010046568	3.283533915	-0.017490218	0.769546081	0.080961831	0.798526204	chr3	113235015	+	SPICE1;SPICE1;SPICE1;SPICE1;SPICE1	TSS1500;TSS1500;TSS1500;TSS1500;TSS1500
cg06487937	-0.265584622	1.415093533	-4.466642489	8.69E-06	0.010046568	3.283407643	1.523467744	0.924804002	1.285396597	1.131591849	chr16	5116160	-	AC026458.2;C16orf89	TSS1500;TSS200
cg20683057	0.107836255	0.786808078	4.466328582	8.70E-06	0.010046963	3.282076659	0.731519316	0.441908744	0.852974953	0.405292285	chr22	40054124	-
cg25418670	0.162108726	-1.194090253	4.464645259	8.77E-06	0.010106915	3.274940814	-1.275812558	0.580560353	-1.09628901	0.653298179	chr11	30344373	+	C11orf46;C11orf46	TSS1500;TSS1500
cg25484904	0.090947686	-0.691417046	4.464424359	8.77E-06	0.010106915	3.274004577	-0.699560322	0.39076937	-0.681671574	0.382362037	chr4	48988015	-	CWH43;CWH43;CWH43	TSS1500;TSS1500;TSS1500
cg01412404	-0.275694851	1.401345309	-4.46249225	8.85E-06	0.010182776	3.26581769	1.508120499	0.943829004	1.273562004	1.174974038	chr3	14289162	-
cg05289022	-0.06937429	0.686239604	-4.461637056	8.89E-06	0.010208588	3.262195085	0.709255902	0.281488972	0.658694828	0.313158102	chr2	98377864	-	TMEM131;TMEM131;TMEM131;TMEM131	3'UTR;1stExon;TSS1500;TSS1500
cg15974673	0.199650547	-2.337955689	4.461264461	8.90E-06	0.010211826	3.260616982	-2.389013825	0.781343124	-2.276851819	0.825938917	chr19	7926970	+
cg02099194	-0.103934786	-0.929996269	-4.459935867	8.96E-06	0.010260015	3.254990838	-0.902742744	0.38976588	-0.96261195	0.436978105	chr13	43149689	+	TNFSF11;TNFSF11;TNFSF11;TNFSF11	5'UTR;5'UTR;5'UTR;5'UTR
cg26579616	0.13218632	0.944263839	4.459270567	8.98E-06	0.010269997	3.252174131	0.893206344	0.501883429	1.005366942	0.509029149	chr15	74060182	-	RP11-8P11.3	TSS1500
cg13099892	-0.085981937	-1.276650432	-4.459118834	8.99E-06	0.010269997	3.251531787	-1.255137362	0.324221281	-1.302396217	0.358785028	chr4	174013995	+
cg26021212	0.080491694	1.311644442	4.458233159	9.03E-06	0.010297543	3.24778282	1.260079984	0.37009616	1.373354254	0.338160983	chr22	39693878	+
cg23703427	0.115003418	-1.075148479	4.457053182	9.08E-06	0.010338897	3.242789221	-1.10136804	0.451401451	-1.043770197	0.43506913	chr14	105066731	-
cg22795891	-0.135197949	-0.680758475	-4.456632923	9.09E-06	0.010338897	3.24101102	-0.635916598	0.53909437	-0.734423032	0.520814338	chr2	192543908	-	OBFC2A;OBFC2A;OBFC2A;OBFC2A;OBFC2A	5'UTR;5'UTR;5'UTR;5'UTR;5'UTR
cg16580361	0.129106943	-1.585596423	4.456455844	9.10E-06	0.010338897	3.240261809	-1.59543908	0.598180553	-1.573817215	0.683550315	chrX	80376497	-	HMGN5	3'UTR
cg03120558	0.172473787	1.16128269	4.454484567	9.18E-06	0.010400563	3.231923403	1.065488608	0.753525883	1.275924345	0.616345581	chr17	58165865	-	CTD-2319I12.1	TSS1500
cg11757214	0.121593167	0.652415965	4.454157006	9.20E-06	0.010400563	3.230538184	0.598312849	0.482996993	0.717163918	0.447214769	chr12	132291338	+
cg08691567	-0.208597271	-2.886408107	-4.454093888	9.20E-06	0.010400563	3.230549343	-2.76725059	0.85870209	-3.029353876	0.696917482	chr12	53183930	+
cg13562069	0.097720916	0.859470414	4.453959418	9.21E-06	0.010400563	3.229702651	0.809282826	0.380650039	0.919532455	0.363197184	chr9	132488404	+
cg01711360	0.132991117	-0.04590299	4.452742884	9.26E-06	0.010432886	3.224559137	-0.122420314	0.56226711	0.045669187	0.450078168	chr4	158492770	-	RP11-364P22.1;RP11-364P22.1	TSS1500;TSS1500
cg10765212	0.107437713	-0.102766512	4.452684943	9.26E-06	0.010432886	3.224314195	-0.132925437	0.396777065	-0.066673792	0.448505241	chr2	190044638	-	COL5A2	TSS200
cg13597037	0.099154311	0.350650051	4.450343727	9.36E-06	0.010531018	3.21441947	0.331647039	0.425452293	0.373391923	0.396475551	chr4	152967526	+
cg13885357	-0.188828839	-3.761831512	-4.449893447	9.38E-06	0.010531458	3.212517018	-3.674535649	0.789274427	-3.866302915	0.670144265	chr12	53184041	+
cg16310958	-0.427655926	1.662868508	-4.449444009	9.40E-06	0.010531458	3.21061831	1.795189305	1.547640015	1.504513475	1.787834862	chr20	25281332	+	ABHD12;ABHD12;ABHD12;ABHD12	3'UTR;3'UTR;3'UTR;3'UTR
cg23836570	0.47504651	1.436571496	4.449183917	9.41E-06	0.010531458	3.209519605	1.254222605	1.791721239	1.654797695	1.788978021	chr12	133078117	-
cg24367957	-0.136856142	0.851738594	-4.449145025	9.41E-06	0.010531458	3.209355316	0.878698439	0.584977141	0.819474376	0.579974191	chr1	161931993	+	ATF6	3'UTR
cg01961256	0.117229916	2.91591325	4.446901852	9.51E-06	0.010589533	3.199882137	2.873407441	0.448835707	2.966782116	0.45086009	chr16	73577017	+	CTD-2009A10.1	TSS1500
cg20505565	-0.139466113	2.548826803	-4.446698092	9.52E-06	0.010589533	3.199021864	2.623244864	0.543917946	2.45976692	0.497589554	chr2	11064353	-
cg12322450	0.097996803	2.31447103	4.446661991	9.52E-06	0.010589533	3.19886945	2.2427094	0.492684918	2.400351825	0.401599708	chrX	63263531	+
cg14584407	0.091897096	2.796977072	4.446577021	9.52E-06	0.010589533	3.198510721	2.743059827	0.374635642	2.861502583	0.362923636	chr9	136445244	+	FAM163B	ExonBnd
cg20778496	0.054080682	0.018549883	4.446465649	9.53E-06	0.010589533	3.198040539	9.92E-05	0.20595697	0.0406308	0.205298366	chr4	49519525	-
cg11640175	0.157964605	-0.586957803	4.445199124	9.58E-06	0.010636751	3.192694405	-0.628307297	0.583056399	-0.537472759	0.69806865	chr15	99789939	+	TTC23;TTC23;TTC23;TTC23;TTC23;TTC23;TTC23;TTC23;TTC23	TSS200;TSS200;TSS200;TSS200;TSS1500;TSS1500;TSS1500;5'UTR;5'UTR
cg13502414	-0.140479397	0.690158689	-4.44377257	9.65E-06	0.010671602	3.186674536	0.75239103	0.539921214	0.615682078	0.524910573	chr17	21478069	+	C17orf51;C17orf51;C17orf51;C17orf51	TSS1500;TSS1500;TSS1500;TSS1500
cg25353211	0.14608983	2.442174546	4.443770132	9.65E-06	0.010671602	3.186664248	2.386556116	0.564157204	2.508735952	0.554451366	chr11	6303042	+
cg08076115	0.151453922	1.385400402	4.443602581	9.65E-06	0.010671602	3.18595733	1.318336344	0.612183745	1.465659374	0.532043152	chr6	30116341	-	TRIM40	3'UTR
cg23949492	-0.144876617	1.009366643	-4.442738831	9.69E-06	0.010682258	3.182313457	1.062911522	0.591218646	0.945286762	0.507203948	chr3	124101967	+	KALRN	TSS1500
cg16814023	0.150144691	1.723341339	4.442583302	9.70E-06	0.010682258	3.181657406	1.672065953	0.57731992	1.784705204	0.60151016	chr3	53926598	-	RP11-884K10.5;RP11-884K10.5;RP11-884K10.5;RP11-884K10.5;RP11-884K10.5	TSS1500;TSS1500;TSS1500;TSS1500;TSS1500
cg27379200	0.149804062	0.932040327	4.442506029	9.70E-06	0.010682258	3.181331462	0.8567492	0.597492566	1.022145051	0.555905109	chr4	12799520	+	AC096750.1	TSS1500
cg21232397	0.09278884	-0.51459479	4.442002608	9.72E-06	0.01069259	3.179208125	-0.552198216	0.334634614	-0.469592856	0.365054792	chr9	138408115	+
cg01790032	-0.117930163	3.232987165	-4.441521933	9.75E-06	0.010701836	3.17718094	3.295765732	0.379836287	3.157856858	0.519945887	chr4	190285510	+
cg03410806	-0.132384721	2.031208674	-4.440589714	9.79E-06	0.010726563	3.173250036	2.070741854	0.480461473	1.983897305	0.534206088	chr4	811641	-
cg18077307	-0.105862583	0.477675708	-4.440434927	9.79E-06	0.010726563	3.172597421	0.513584671	0.429010042	0.434701624	0.476209721	chr2	98377791	-	TMEM131;TMEM131;TMEM131;TMEM131	3'UTR;1stExon;TSS1500;TSS200
cg21235532	-0.123566692	0.816219834	-4.439121294	9.85E-06	0.010776849	3.16705974	0.882050713	0.476738532	0.737436669	0.489579811	chr18	19476870	-
cg03812136	-0.11092506	0.31421178	-4.43808854	9.90E-06	0.010800652	3.16270723	0.361240889	0.418352629	0.25792965	0.425317589	chr1	18217223	-
cg13893799	0.150327557	1.302384599	4.438058323	9.90E-06	0.010800652	3.162579896	1.223412327	0.604407714	1.396894736	0.5471993	chr9	81011730	-
cg26488405	0.10495858	0.63815652	4.436855845	9.96E-06	0.010845802	3.157513357	0.585252458	0.415915207	0.701469503	0.382800689	chr5	180541318	-
cg16450432	0.138275461	1.598993272	4.435361741	1.00E-05	0.010905664	3.151219923	1.534600436	0.520751819	1.676055456	0.544562008	chr16	70838524	+
cg07612655	0.114826055	-0.677325571	4.433582529	1.01E-05	0.010948296	3.143728241	-0.710506602	0.44788208	-0.637616143	0.438847594	chr20	48185517	-	PTGIS;PTGIS	TSS1500;TSS1500
cg10149529	-0.146907537	0.685513648	-4.43352218	1.01E-05	0.010948296	3.143474183	0.743567172	0.539573797	0.616038041	0.586234236	chr19	48547314	+	CABP5	TSS200
cg04079538	0.095213567	1.804661721	4.433341703	1.01E-05	0.010948296	3.142714425	1.757178098	0.395771058	1.861487789	0.334505074	chr1	51811558	+	TTC39A	TSS1500
cg26411822	0.143519232	-1.15225436	4.433264252	1.01E-05	0.010948296	3.142388388	-1.219977996	0.565660318	-1.071206038	0.516133339	chr1	28099013	+	STX12;STX12;STX12	TSS1500;TSS1500;TSS1500
cg22654157	0.155402441	-1.222521737	4.433065926	1.01E-05	0.010948296	3.141553538	-1.249152288	0.684491321	-1.190651602	0.663467751	chr1	67600698	+	C1orf141	TSS200
cg11133939	-0.341251004	1.579579915	-4.432475618	1.02E-05	0.010963456	3.139068867	1.762588645	1.111982096	1.360564051	1.477045746	chr14	86334061	-
cg00516867	0.096900891	2.27988787	4.432049016	1.02E-05	0.01097045	3.137273449	2.236968528	0.399438522	2.331251631	0.371711302	chr7	128417291	+	OPN1SW	TSS1500
cg07888738	0.201345513	-2.357617779	4.431541128	1.02E-05	0.010971512	3.135136148	-2.427661756	0.724994838	-2.273792586	0.832800963	chr2	110970355	-	LINC00116;LINC00116	3'UTR;3'UTR
cg20373012	0.101942817	2.222926228	4.431310436	1.02E-05	0.010971512	3.134165424	2.17190069	0.419478718	2.283991086	0.357277349	chr11	122523943	-
cg18401451	0.127518744	4.953891564	4.430937242	1.02E-05	0.010971512	3.13259517	4.907481638	0.477666115	5.009432685	0.490638263	chr21	46376494	+
cg20891301	0.103777803	0.156917266	4.430883758	1.02E-05	0.010971512	3.132370143	0.127938173	0.437006474	0.191598022	0.365112257	chr4	4864711	-	MSX1	3'UTR
cg05398637	0.105822753	0.837292255	4.42907563	1.03E-05	0.011045295	3.12476416	0.773831431	0.427091955	0.913239054	0.413003861	chr11	133878615	+
cg05331060	0.094441739	-2.848769315	4.428844912	1.03E-05	0.011045295	3.12379385	-2.895148751	0.351962552	-2.793264685	0.372190964	chr6	31459999	-
cg00709998	0.159376345	1.936555154	4.428475393	1.03E-05	0.011049579	3.1222399	1.858174536	0.648613375	2.030357229	0.555250389	NA	NA	NA	NA	NA
cg18478731	0.159697344	-0.081923489	4.427412775	1.04E-05	0.011088883	3.117771931	-0.143169293	0.569477489	-0.008627519	0.646225728	chr2	129659682	-
cg17026088	0.161199824	1.909762141	4.425763195	1.05E-05	0.011158155	3.110838028	1.818223112	0.626334435	2.019311556	0.614925775	chr10	1619346	+
cg11893121	0.10624826	1.707937459	4.423243786	1.06E-05	0.011272448	3.100252679	1.649527227	0.42123641	1.777839957	0.415914608	chr19	34742724	-
cg25391315	-0.115380095	2.444402086	-4.422543216	1.06E-05	0.011280393	3.097310257	2.499629715	0.397678679	2.37830837	0.480330252	chr2	138533686	-
cg08630533	-0.122930248	-0.514428384	-4.422476961	1.06E-05	0.011280393	3.097032005	-0.448224989	0.487672509	-0.593657357	0.464547605	chr20	55340857	+
cg09332960	0.163029108	0.682572293	4.422240149	1.06E-05	0.011280393	3.096037503	0.631041092	0.646906322	0.744242304	0.602133899	chr2	1787990	+
cg25064395	-0.143177881	-0.130116827	-4.421100382	1.07E-05	0.01132454	3.091251715	-0.098040548	0.583733948	-0.168504142	0.546042345	chr4	55143557	-	PDGFRA;PDGFRA;PDGFRA;FIP1L1;PDGFRA	5'UTR;1stExon;5'UTR;ExonBnd;5'UTR
cg04017131	0.166475402	0.503774674	4.420159988	1.07E-05	0.011345326	3.087303973	0.450744698	0.638705868	0.567238345	0.692543162	chr8	6419570	+	MCPH1;MCPH1	5'UTR;5'UTR
cg06937207	-0.161338617	1.545035233	-4.420134056	1.07E-05	0.011345326	3.087195126	1.611382183	0.578823172	1.46563446	0.667913461	chr17	35060112	+
cg17049418	-0.117453108	1.701369934	-4.419513934	1.08E-05	0.011354714	3.084592336	1.73951626	0.438831657	1.655718285	0.460614418	chr6	3722453	+
cg17956145	0.078439565	-1.874541957	4.41939007	1.08E-05	0.011354714	3.084072492	-1.880037498	0.38754714	-1.867965163	0.358974922	chr16	12241816	+
cg01569500	0.10986322	-2.539505023	4.418997872	1.08E-05	0.01135762	3.082426579	-2.587819908	0.349304742	-2.481684141	0.490928829	chr9	140051495	-	GRIN1;GRIN1;GRIN1	5'UTR;ExonBnd;5'UTR
cg00958204	0.103751208	2.430824197	4.418772876	1.08E-05	0.01135762	3.081482411	2.386063492	0.422529129	2.484391611	0.35574159	chr22	30869361	-	SEC14L3;SEC14L3;SEC14L3;MTMR3	TSS1500;TSS1500;TSS1500;5'UTR
cg00966930	0.155611831	2.117015595	4.41776927	1.09E-05	0.011375383	3.077271487	2.064901268	0.616704617	2.179383463	0.587903333	chr1	248300402	-
cg26589036	0.162230365	1.969416775	4.417657441	1.09E-05	0.011375383	3.076802331	1.894724582	0.63311104	2.058804724	0.604894595	chr5	79603682	-	SNORA31	TSS1500
cg05671386	0.230987577	-1.960997997	4.417590625	1.09E-05	0.011375383	3.076522026	-2.03896128	0.910924464	-1.867695369	0.857982545	chr16	3550239	+	CLUAP1;CLUAP1;CLUAP1;CLUAP1;CLUAP1;CLUAP1;CLUAP1;CLUAP1;LA16c-306E5.3	TSS1500;TSS1500;TSS1500;TSS1500;TSS1500;TSS1500;TSS1500;TSS1500;5'UTR
cg09163369	0.177348899	-1.811021851	4.417234289	1.09E-05	0.011379389	3.075027192	-1.891210275	0.670642293	-1.715056282	0.703901843	chr1	210001066	-	DIEXF	TSS1500
cg00201779	0.16414555	1.593438442	4.415411786	1.10E-05	0.011459614	3.067383603	1.529049028	0.670460685	1.670496531	0.590182973	chr6	72131020	-	LINC00472;LINC00472;LINC00472;LINC00472	TSS1500;TSS1500;TSS1500;TSS1500
cg04566761	0.103454267	2.463793001	4.414869137	1.10E-05	0.011473399	3.065108321	2.355221175	0.817718431	2.59372643	0.711829359	chrX	70881988	+
cg18056749	-0.174267177	-0.503166632	-4.413374793	1.11E-05	0.011519285	3.058844051	-0.417516077	0.678004556	-0.605669011	0.672840581	chr20	55836268	+
cg24666046	0.154877672	0.775843614	4.413233444	1.11E-05	0.011519285	3.058251625	0.72929313	0.609336343	0.831552947	0.721532402	chr2	159823997	+	TANC1;TANC1	TSS1500;TSS1500
cg21428460	0.076553167	-0.390883079	4.412970666	1.11E-05	0.011519285	3.057150309	-0.41092896	0.308409486	-0.366893152	0.307312969	chr11	43963367	+	C11orf96;RP11-613D13.4	TSS1500;5'UTR
cg07152869	0.331897527	1.526848888	4.412881196	1.11E-05	0.011519285	3.056775353	1.386029821	1.423819294	1.695374233	1.045527561	chr16	27741555	-	KIAA0556	5'UTR
cg03382704	-0.315021212	2.845451174	-4.411239768	1.12E-05	0.011590979	3.049897618	2.974753007	1.006817058	2.690709088	1.3856529	chr2	232560638	+
cg27009374	0.139673341	1.46592558	4.409964843	1.13E-05	0.01163095	3.044557275	1.418810164	0.557746227	1.522310998	0.541051513	chr10	47655296	+	RP11-292F22.7	TSS1500
cg05013696	0.13117382	2.112269141	4.409817541	1.13E-05	0.01163095	3.043940358	2.066445763	0.509306361	2.16710831	0.5187129	chr11	55110233	+	OR4A16	TSS1500
cg12414181	-0.151124792	-1.575811884	-4.409653725	1.13E-05	0.01163095	3.043254305	-1.494859181	0.500406307	-1.672692105	0.654745532	chr15	75287860	-	SCAMP5;SCAMP5;SCAMP5;SCAMP5;SCAMP5;SCAMP5;SCAMP5;SCAMP5;SCAMP5;SCAMP5;SCAMP5;SCAMP5	TSS1500;TSS1500;TSS1500;TSS200;TSS200;TSS200;TSS200;TSS200;TSS200;TSS200;TSS200;5'UTR
cg01138171	-0.137957878	1.931137228	-4.409019842	1.13E-05	0.011636809	3.040599866	2.007532623	0.512640762	1.83971097	0.556779288	chr2	131724244	-
cg03639185	-0.495244693	0.970446867	-4.408826147	1.13E-05	0.011636809	3.039788823	1.175977438	1.735007661	0.72447797	2.028566256	chr4	144207789	-	RP11-364L4.3	5'UTR
cg16987856	0.093818192	0.691251691	4.408717122	1.13E-05	0.011636809	3.039332327	0.634524459	0.367508216	0.759140058	0.369434431	chr20	47201581	+
cg26960333	0.130010642	-1.259315786	4.408097753	1.13E-05	0.011655051	3.036739194	-1.279854535	0.522702657	-1.23473602	0.541728704	chr13	92051705	+
cg12434897	0.213966467	-0.574597951	4.407465767	1.14E-05	0.011674005	3.0340936	-0.656533584	0.796046834	-0.476541408	0.827495076	chr17	19627822	-
cg02547428	0.17355978	1.186865405	4.406870299	1.14E-05	0.011691064	3.031601211	1.114858931	0.703436318	1.273039218	0.613659544	chr16	34260113	+	CTD-2144E22.6	TSS1500
cg04535924	0.103101138	-0.147641848	4.406576611	1.14E-05	0.011692127	3.030372073	-0.200813229	0.372676318	-0.084008951	0.437784616	chr7	63360693	+	RP11-340I6.7;RP11-340I6.8	TSS1500;TSS1500
cg19791813	0.143997302	-2.044133944	4.405659514	1.15E-05	0.011726357	3.02653436	-2.091321088	0.580125125	-1.987662688	0.572862276	chr19	44555139	-	ZNF223	TSS1500
cg05049822	0.316360139	2.351171173	4.404313788	1.15E-05	0.01177856	3.020904391	2.230126803	1.245096615	2.496031132	1.15076589	chr4	103171630	-
cg26917638	0.101642016	0.976717312	4.404135317	1.16E-05	0.01177856	3.020157865	0.908631885	0.453613011	1.058198609	0.427045504	chr3	183615684	+	CYP2AB1P	3'UTR
cg14849387	-0.151517343	-0.701081203	-4.403332453	1.16E-05	0.011797837	3.016799936	-0.632264283	0.559205751	-0.783437914	0.603919856	chr17	49516968	+
cg14455319	0.143498409	-0.22016352	4.403230399	1.16E-05	0.011797837	3.016373141	-0.263093649	0.56336748	-0.16878685	0.545033565	chr11	113258908	+
cg25619638	0.084641547	1.320201558	4.402749402	1.16E-05	0.011809041	3.014361729	1.285392924	0.338856105	1.361858822	0.336685879	chr2	220310232	+	SPEG;SPEG;SPEG;SPEG;SPEG;SPEG;SPEG	3'UTR;TSS200;TSS200;TSS200;5'UTR;5'UTR;5'UTR
cg05846633	-0.163328943	-1.438970382	-4.401276545	1.17E-05	0.011873587	3.008203921	-1.363192002	0.651788422	-1.529658227	0.589286718	chr11	69934109	-	ANO1	5'UTR
cg03256310	-0.107192513	-0.771680763	-4.400258066	1.18E-05	0.0119139	3.003946967	-0.710502121	0.423447562	-0.844896359	0.420241566	chr6	31371749	+	MICA;MICA;HCP5	5'UTR;5'UTR;5'UTR
cg04492929	-0.297242267	3.243718911	-4.397048887	1.19E-05	0.012070593	2.990539748	3.377760261	1.186248012	3.083304805	1.079277013	chr16	2155436	-	PKD1;PKD1;PKD1;PKD1;PKD1;PKD1;PKD1;PKD1;PKD1;PKD1	3'UTR;3'UTR;3'UTR;3'UTR;3'UTR;TSS200;ExonBnd;3'UTR;3'UTR;3'UTR
cg06697310	0.266113592	1.384508071	4.396635325	1.20E-05	0.012070593	2.98881267	1.281425331	1.0589897	1.507872433	0.963512552	chr19	35141578	-
cg02451774	0.137748711	-0.299414018	4.396564079	1.20E-05	0.012070593	2.988515154	-0.338909326	0.521353595	-0.252147973	0.556405573	chr1	147801218	+	Y_RNA;RP11-495P10.3;RP11-495P10.3	TSS1500;1stExon;5'UTR
cg08203231	0.088081906	1.005918974	4.395885862	1.20E-05	0.012092934	2.98568323	0.964675564	0.371305819	1.055277063	0.401218369	chr5	52385556	+	ITGA2;ITGA2;ITGA2;ITGA2;ITGA2	3'UTR;3'UTR;3'UTR;3'UTR;3'UTR
cg10056627	0.095382877	-0.88754666	4.394738107	1.21E-05	0.012141132	2.980891699	-0.893210227	0.462252862	-0.880768782	0.395770736	chr6	42928773	-
cg17204569	0.116883263	3.271309104	4.393471637	1.21E-05	0.012196083	2.975605966	3.228417998	0.451340043	3.322639073	0.447765372	chr22	16466518	-
cg07109603	-0.159349	0.555331034	-4.393056191	1.22E-05	0.012204154	2.973872384	0.612808885	0.633933785	0.486544363	0.621454703	chr12	24049014	+	SOX5;SOX5;SOX5;SOX5;SOX5	TSS200;TSS200;5'UTR;5'UTR;5'UTR
cg05650719	0.187255266	1.274506822	4.391971622	1.22E-05	0.012249309	2.969347424	1.198191644	0.737755049	1.365837081	0.706118251	chr12	132293520	+
cg05636112	-0.103454065	1.405564425	-4.391208515	1.23E-05	0.012270183	2.966164291	1.43724219	0.381376093	1.367654032	0.427436652	chr2	143682599	+	KYNU	5'UTR
cg11731845	0.095723622	-0.677352706	4.391058261	1.23E-05	0.012270183	2.965537602	-0.720038718	0.375203613	-0.626268182	0.356143007	chr1	714239	-	RP11-206L10.6;RP11-206L10.6;RP11-206L10.2;RP11-206L10.6	1stExon;5'UTR;TSS1500;TSS200
cg24762619	-0.092578764	0.732839517	-4.390751059	1.23E-05	0.012272349	2.964256367	0.770903734	0.327551919	0.687286131	0.388276336	chr19	7980601	+	CTD-3193O13.2;CTD-3193O13.2;CTD-3193O13.2	TSS1500;TSS1500;TSS1500
cg06644553	0.07970982	-0.721292998	4.39039856	1.23E-05	0.012277049	2.962786324	-0.736908043	0.314230246	-0.702605679	0.341320693	chr5	115297723	-	LVRN;LVRN;LVRN	TSS1500;TSS1500;TSS1500
cg15990184	0.099493708	2.743403737	4.389897883	1.23E-05	0.012290009	2.960698525	2.699538693	0.397944834	2.795899267	0.372264707	chr4	129644798	+
cg03572617	-0.098885779	2.461116492	-4.389094305	1.24E-05	0.012305869	2.95734812	2.501400207	0.372496786	2.41290692	0.420266207	chr12	27174721	-	MED21;MED21;MED21;MED21	TSS1500;TSS1500;TSS1500;TSS1500
cg18209479	-0.099573592	0.655145192	-4.389078641	1.24E-05	0.012305869	2.957282817	0.693364745	0.395743138	0.609405907	0.37404443	chr12	67082648	+	GRIP1;GRIP1;GRIP1	5'UTR;5'UTR;5'UTR
cg04641474	0.112505467	3.200668297	4.388221919	1.24E-05	0.012338769	2.953711506	3.165270379	0.461786748	3.243030788	0.476320967	chr5	1864666	-
cg17162208	0.084252452	1.536061754	4.387305129	1.25E-05	0.012373104	2.949890538	1.502204554	0.348651092	1.576580388	0.299341606	chr22	49764313	+
cg19621753	0.115385446	-0.842775117	4.386827341	1.25E-05	0.012373104	2.94789954	-0.89211389	0.424918014	-0.783728897	0.451201091	chr18	56937772	-
cg18946280	0.161975316	2.891214238	4.386583977	1.25E-05	0.012373104	2.94688549	2.83491517	0.694924893	2.958590198	0.570687756	chr19	53580403	+
cg02621287	-0.135733502	-1.078898521	-4.386543783	1.25E-05	0.012373104	2.946718015	-0.985869189	0.565736641	-1.190231459	0.56176083	chr12	11653278	-	PRB2	3'UTR
cg23053746	0.141967709	2.402993637	4.385693714	1.26E-05	0.012405876	2.943176416	2.332685689	0.660835743	2.487134738	0.397182619	chr12	98811404	-
cg07733779	0.174342953	1.549992129	4.384921057	1.26E-05	0.012413978	2.939957908	1.468844005	0.787503558	1.647106219	0.477139063	chr3	50267836	-	GNAI2;GNAI2;GNAI2	1stExon;TSS1500;5'UTR
cg00681462	0.11781288	-2.860305014	4.384767442	1.26E-05	0.012413978	2.939318088	-2.886065626	0.490215888	-2.829475978	0.524034367	chr14	75800724	-
cg27200869	-0.180396736	2.105766352	-4.384755334	1.26E-05	0.012413978	2.939267658	2.193727967	0.669095757	2.000498209	0.714088538	chr7	158045980	-
cg23591853	-0.121429385	-0.855458506	-4.383996682	1.27E-05	0.01244177	2.936108139	-0.804290028	0.472597568	-0.916694428	0.470346502	chr2	27712996	+	IFT172;IFT172;IFT172;IFT172;IFT172;IFT172;IFT172	TSS1500;TSS1500;TSS1500;TSS1500;TSS1500;TSS1500;TSS1500
cg13829625	0.24427815	1.152991286	4.382210436	1.28E-05	0.012505949	2.92867114	1.048632026	0.972944225	1.277883325	0.874986494	chr19	16989699	+	SIN3B	3'UTR
cg17022232	0.08641497	0.149291603	4.382136078	1.28E-05	0.012505949	2.928361613	0.105399294	0.33711533	0.201819763	0.333854492	chr6	32908239	+	HLA-DMB	3'UTR
cg00160667	0.116326529	0.505473914	4.382067877	1.28E-05	0.012505949	2.928077725	0.476399281	0.477020439	0.540269008	0.442582736	chr1	29587357	+	PTPRU	5'UTR
cg20595846	-0.140302828	-0.005697975	-4.380946427	1.28E-05	0.012552345	2.923410236	0.035925085	0.549392235	-0.055510409	0.530324643	chr14	76597468	-
cg25584862	-0.110139578	1.370356691	-4.38072275	1.28E-05	0.012552345	2.922479424	1.420769143	0.438169826	1.310025544	0.41703881	chr11	69706901	-
cg02303505	-0.115143651	1.174181158	-4.378148573	1.30E-05	0.012684102	2.911770568	1.227116837	0.464545338	1.110830336	0.467916679	chr8	91592157	-	AB015752.3	3'UTR
cg06909384	0.156423747	-2.363085418	4.377649856	1.30E-05	0.012697654	2.909696558	-2.436733154	0.565578443	-2.274947423	0.662735084	chr17	75450700	-	SEPT9;SEPT9	5'UTR;5'UTR
cg02596114	-0.105539597	0.809196589	-4.377117679	1.31E-05	0.0127076	2.907483648	0.853778716	0.381643206	0.755842888	0.433682918	chr20	58143893	+
cg12259892	-0.43580952	0.794966283	-4.37695284	1.31E-05	0.0127076	2.906798264	0.942638509	1.525670205	0.618239415	1.83191684	chr18	56963742	+	CPLX4	3'UTR
cg20908709	-0.142971651	-3.295253662	-4.376507643	1.31E-05	0.01271815	2.904947302	-3.229060744	0.510103437	-3.374470097	0.58594293	chr1	109419685	-	GPSM2;GPSM2;GPSM2;GPSM2;GPSM2	5'UTR;TSS1500;1stExon;5'UTR;TSS200
cg15250797	0.103063308	-1.548368709	4.375884861	1.31E-05	0.012736042	2.902358318	-1.568460525	0.410820764	-1.524323809	0.451038986	chr2	120281526	-
cg12217625	-0.104560092	2.092421125	-4.375674338	1.31E-05	0.012736042	2.901483226	2.140898859	0.378498665	2.034405352	0.437733023	chr1	159825628	+	C1orf204;C1orf204	TSS1500;TSS1500
cg13205013	0.115853902	-0.916751967	4.375318661	1.32E-05	0.012741513	2.900004858	-0.943278445	0.447960344	-0.88500638	0.481562936	chr16	31128347	+	KAT8;KAT8;KAT8;KAT8;RP11-196G11.4	5'UTR;TSS1500;TSS1500;TSS1500;TSS1500
cg01655150	0.115072562	-2.765749169	4.373393916	1.33E-05	0.012837571	2.892006701	-2.79366292	0.484630676	-2.732343361	0.4707652	chr3	126195255	-	ZXDC;ZXDC;ZXDC	TSS1500;TSS1500;TSS1500
cg13739680	-0.112799991	1.799098682	-4.372971634	1.33E-05	0.012846972	2.890252388	1.838927701	0.446214392	1.751433266	0.434159716	chr9	138662323	-	KCNT1;KCNT1	3'UTR;5'UTR
cg00130086	-0.21457272	2.061142688	-4.372165886	1.34E-05	0.012878651	2.886905477	2.177904495	0.789093527	1.921407889	0.879685382	chr19	57454404	+
cg03344879	0.096315138	2.465583254	4.368152748	1.36E-05	0.013074356	2.870244613	2.416054441	0.401147465	2.524856904	0.365954863	chr5	118093288	-	RNU7-34P	TSS1500
cg18370812	-0.181707146	-0.034265418	-4.36789027	1.36E-05	0.013074356	2.86915543	0.03692318	0.694970868	-0.119460438	0.694177241	chr16	75961921	-
cg00668034	0.175664286	-0.764067026	4.367816287	1.36E-05	0.013074356	2.868848444	-0.840439011	0.655336485	-0.672668784	0.714236942	chr1	28098848	+	STX12;STX12;STX12	TSS1500;TSS1500;TSS1500
cg01176516	0.188986216	-2.142231817	4.367784074	1.36E-05	0.013074356	2.868714777	-2.205584259	0.744454055	-2.066414724	0.818479116	chr7	63506148	+	RP11-3N2.13	5'UTR
cg10976478	0.126007173	2.658566825	4.367287488	1.37E-05	0.01308839	2.866654358	2.610241365	0.527938856	2.716400363	0.430983036	NA	NA	NA	NA	NA
cg21244135	-0.084936404	1.437422286	-4.366791926	1.37E-05	0.013102394	2.864598418	1.434617692	0.47210355	1.440778686	0.419799222	chr8	1914262	+
cg11604921	-0.157266354	2.502914976	-4.365406388	1.38E-05	0.013169116	2.858851416	2.581366054	0.467483432	2.409028576	0.766224851	chr2	36818322	+	FEZ2;FEZ2;FEZ2	5'UTR;TSS200;5'UTR
cg12045156	0.115852005	0.152587817	4.362352874	1.40E-05	0.013335944	2.846192147	0.095476456	0.448207203	0.220935889	0.481259117	chr17	67519707	+
cg23684344	0.11451413	-2.269975026	4.361140843	1.40E-05	0.013393355	2.841169677	-2.297022125	0.414539284	-2.237606387	0.493881401	chr13	28534433	-
cg07102368	0.10502909	-0.2877453	4.358990928	1.42E-05	0.013507886	2.832264094	-0.303546892	0.41166227	-0.26883473	0.514617449	chr15	76455848	+	C15orf27	3'UTR
cg10691490	0.120357649	0.7141196	4.358617731	1.42E-05	0.013514939	2.83071863	0.659938815	0.46924383	0.778960504	0.474896047	chr1	103716210	-
cg21771497	0.107654909	3.512549466	4.357922834	1.42E-05	0.013526396	2.827841308	3.467607093	0.439170402	3.566334293	0.376123828	chr17	77884667	-
cg06684928	0.199622634	-1.910211092	4.357915836	1.42E-05	0.013526396	2.827812337	-1.99867455	0.713475939	-1.804342368	0.846504892	chr17	77682507	+	CTD-2116F7.1	5'UTR
cg10565662	-0.165396454	1.440599029	-4.357101488	1.43E-05	0.013560381	2.824440979	1.515534172	0.609698351	1.350920329	0.682344109	chr8	2670187	-	GS1-57L11.1	5'UTR
cg07732735	0.140308137	0.265883487	4.355076796	1.44E-05	0.013661991	2.816061509	0.229632125	0.545407915	0.309267338	0.647630326	chr15	99790022	+	TTC23;TTC23;TTC23;TTC23;TTC23;TTC23;TTC23;TTC23;TTC23;TTC23	TSS1500;TSS1500;TSS1500;TSS1500;ExonBnd;TSS1500;TSS1500;TSS1500;5'UTR;5'UTR
cg06666727	0.135370719	2.258901717	4.354885925	1.44E-05	0.013661991	2.815271758	2.202750624	0.543252454	2.326100588	0.501379834	chr8	145697495	-	KIFC2;KIFC2	5'UTR;5'UTR
cg13009361	-0.160586504	2.866092126	-4.354673391	1.44E-05	0.013661991	2.814392412	2.93282534	0.433018989	2.786229091	0.786337018	chr6	31997067	+	C4B;C4B	TSS1500;TSS1500
cg25903144	0.148804238	1.546772117	4.354343388	1.45E-05	0.013662567	2.813027128	1.464740091	0.627550801	1.644944019	0.518947536	chr7	131609806	+	AC009518.4;AC009518.5	5'UTR;5'UTR
cg25008147	0.113256106	1.47055215	4.354153653	1.45E-05	0.013662567	2.812242206	1.407770334	0.481053244	1.545686344	0.419704283	chr8	40755864	-	ZMAT4;ZMAT4;ZMAT4;ZMAT4;ZMAT4	TSS1500;TSS1500;TSS1500;TSS1500;TSS1500
cg02674186	-0.257490313	4.04486187	-4.353351468	1.45E-05	0.013696216	2.808923976	4.121553056	0.905858756	3.953081624	1.116946796	chr4	88784891	-
cg07687554	-0.117013509	-0.884000931	-4.352121826	1.46E-05	0.01374438	2.80383872	-0.838989214	0.46666051	-0.937868744	0.464665216	chr19	55587039	-	EPS8L1;EPS8L1	TSS1500;TSS200
cg07972465	0.090293691	3.072785841	4.351891503	1.46E-05	0.01374438	2.802886361	3.023458463	0.411390114	3.131818426	0.353458273	chr16	72693101	-	AC004158.2;AC004158.2;AC004158.2	3'UTR;3'UTR;3'UTR
cg21330926	-0.108732072	2.040568263	-4.351517889	1.47E-05	0.01374438	2.801341615	2.028061843	0.698699066	2.055535332	0.735599604	chrX	118367091	+
cg07434457	0.134909689	0.83480169	4.351493754	1.47E-05	0.01374438	2.80124183	0.776972616	0.533893107	0.904008686	0.52072157	chr2	220222765	+
cg15767719	0.093819348	2.814275018	4.351300169	1.47E-05	0.01374438	2.80044149	2.766496119	0.407285621	2.871454459	0.346606172	chr18	45276176	-
cg17804177	0.164140656	-3.542620781	4.350666694	1.47E-05	0.013747121	2.797822741	-3.614103057	0.612552362	-3.457074303	0.65523805	chr7	56019372	+	MRPS17;GBAS;MRPS17	TSS1500;TSS200;TSS200
cg07792871	0.288627526	0.184482174	4.350662695	1.47E-05	0.013747121	2.797806208	0.062608492	1.160690302	0.330334614	1.052003344	chr6	29942706	+	HCG9	TSS200
cg03270619	-0.134765374	1.738055281	-4.350319369	1.47E-05	0.013747121	2.796387074	1.782021552	0.509438166	1.685438607	0.543882887	chr6	168418454	+	KIF25;KIF25;KIF25;KIF25	TSS200;TSS200;5'UTR;5'UTR
cg17292337	-0.277155414	-0.534049718	-4.350244741	1.47E-05	0.013747121	2.796078615	-0.388120944	1.008883072	-0.708690109	1.151773465	chr12	31272112	-
cg02921294	0.127868922	-2.083717202	4.349114922	1.48E-05	0.013801403	2.791409361	-2.053266404	0.798995559	-2.120159222	0.807912465	chrX	103217051	+	DPPA3P1;TMSB15B;TMSB15B;TMSB15B;TMSB15B;TMSB15B	TSS200;TSS200;TSS200;TSS200;TSS200;5'UTR
cg00567190	0.173277966	-1.156964548	4.348735597	1.48E-05	0.013808873	2.789841971	-1.217796573	0.668898004	-1.084163766	0.690235743	chr1	211556508	-	LINC00467;LINC00467;LINC00467	5'UTR;5'UTR;5'UTR
cg19913551	-0.111538367	0.833835487	-4.348490954	1.49E-05	0.013808873	2.788831165	0.875435092	0.41567184	0.784051122	0.446252276	chr19	3806615	-
cg00210562	0.086696413	-0.882512908	4.347529353	1.49E-05	0.013852965	2.784858594	-0.914720467	0.314918747	-0.843968483	0.374086224	chr15	89914046	-	CTD-2335A18.1;CTD-2335A18.1;CTD-2335A18.1;CTD-2335A18.1	5'UTR;5'UTR;5'UTR;5'UTR
cg08890411	0.482269897	1.0224157	4.346706031	1.50E-05	0.013888583	2.781457953	0.781525558	1.931984192	1.310701196	1.768116763	chr1	211905584	+
cg26015416	0.175444115	-0.806179507	4.345657125	1.50E-05	0.013938401	2.777126472	-0.864248454	0.689466703	-0.736685443	0.687448464	chr1	108023482	+	NTNG1;NTNG1;NTNG1;NTNG1;NTNG1	3'UTR;3'UTR;3'UTR;3'UTR;3'UTR
cg12389685	0.112101606	2.796928767	4.343443673	1.52E-05	0.014057138	2.767989288	2.74255223	0.443792167	2.862003937	0.418861457	chr5	1779542	+
cg13308392	-0.144172188	2.05543666	-4.343264771	1.52E-05	0.014057138	2.76725097	2.117626542	0.494494734	1.981010864	0.644771595	chr7	32543574	+	AVL9;AVL9	5'UTR;5'UTR
cg19669385	0.10042753	3.889493655	4.341548233	1.53E-05	0.014147552	2.760168448	3.848195533	0.403185504	3.93891722	0.44432676	chr17	800263	+	NXN;NXN;NXN;NXN	TSS200;3'UTR;3'UTR;3'UTR
cg21137924	0.141224472	-0.095394479	4.341255921	1.53E-05	0.014147552	2.758962623	-0.160191246	0.532730102	-0.017848889	0.567791591	chr14	105944822	+	CRIP2;CRIP2;CRIP2;CRIP2;CRIP2;CRIP2;CRIP2	5'UTR;5'UTR;5'UTR;5'UTR;5'UTR;5'UTR;TSS200
cg17379932	0.12159407	0.143694522	4.341041408	1.54E-05	0.014147552	2.758077778	0.09088232	0.479344661	0.206897571	0.501517885	chr10	12085598	-	UPF2;UPF2;UPF2	TSS1500;TSS1500;TSS1500
cg08541860	0.088911342	-1.66303725	4.340835376	1.54E-05	0.014147552	2.75722796	-1.705121135	0.345589104	-1.612673323	0.335401645	chr7	86689499	+	KIAA1324L;KIAA1324L;KIAA1324L	TSS1500;TSS1500;TSS1500
cg07396872	0.15694785	1.157215794	4.340448806	1.54E-05	0.014150889	2.755633576	1.075970533	0.61417447	1.254446134	0.608243343	chr1	220624597	-
cg21052415	0.116135332	0.085885154	4.34028468	1.54E-05	0.014150889	2.754956693	0.038732381	0.450800825	0.142315277	0.453733283	chr13	25746587	-	FAM123A;FAM123A;FAM123A	TSS1500;TSS200;TSS200
cg01362455	0.099524931	-1.45722103	4.339624561	1.55E-05	0.014177004	2.752234498	-1.463132758	0.461664956	-1.450146165	0.455208553	chr6	29855490	+
cg21885427	0.154166209	-1.548928883	4.339107176	1.55E-05	0.014194099	2.750101187	-1.605682916	0.567529385	-1.481008442	0.646383329	chr2	110970429	-	LINC00116;LINC00116	TSS200;3'UTR
cg09470850	0.127305071	1.825712244	4.338180329	1.56E-05	0.014237319	2.746280176	1.759393441	0.54437919	1.905079332	0.446355205	chr21	33467447	+	LINC00159	3'UTR
cg03657257	0.143863567	-1.803749231	4.336816881	1.57E-05	0.014308626	2.740660676	-1.833511766	0.648946722	-1.768130889	0.652144147	chrX	100673072	-	ARMCX4;ARMCX4;ARMCX4;ARMCX4	TSS1500;TSS1500;TSS1500;TSS1500
cg25471520	0.100036926	2.329655043	4.336200268	1.57E-05	0.014332281	2.738119846	2.294101066	0.437023548	2.372204298	0.348202647	chr2	166813804	-
cg07980830	0.115489306	0.556364841	4.335849606	1.57E-05	0.014338904	2.736675057	0.49581929	0.408520369	0.628822784	0.494321167	chr8	145063362	+	PARP10;PARP10;PARP10;PARP10;PARP10;PARP10;PARP10;PARP10;GRINA;GRINA;GRINA;PARP10;GRINA	3'UTR;5'UTR;5'UTR;5'UTR;5'UTR;5'UTR;5'UTR;3'UTR;TSS1500;TSS1500;TSS1500;TSS1500;TSS1500
cg10543376	0.099101811	1.451249611	4.335355177	1.58E-05	0.014354782	2.734638113	1.397221306	0.387812096	1.515908034	0.39448591	chr6	33137989	-	COL11A2	3'UTR
cg03487908	0.105336854	-2.409936907	4.334958109	1.58E-05	0.01436443	2.73300244	-2.380706134	0.802329663	-2.444918861	0.868044687	chrX	72782908	-	CHIC1;CHIC1;CHIC1;CHIC1	TSS1500;TSS1500;TSS200;TSS200
cg25655724	-0.12155224	0.174395808	-4.332886583	1.59E-05	0.014471543	2.724471387	0.230903336	0.507030466	0.106770373	0.427404195	chr17	31377196	-
cg20396289	0.08687116	2.086025531	4.332517551	1.60E-05	0.014471543	2.722952036	2.040650763	0.366326896	2.140327825	0.372039244	chr7	37749568	-	GPR141;GPR141;EPDR1;GPR141;GPR141	5'UTR;5'UTR;5'UTR;5'UTR;5'UTR
cg11198895	-0.134579799	-0.051765472	-4.332372691	1.60E-05	0.014471543	2.722355663	0.009890963	0.550192826	-0.125552867	0.487312779	chr11	61347003	-
cg12812068	0.138195276	1.604932183	4.33226188	1.60E-05	0.014471543	2.721899481	1.541900219	0.555635393	1.680365743	0.518190626	chr1	47016114	+	KNCN;KNCN	TSS1500;TSS1500
cg15057250	0.132598647	1.579412484	4.332066804	1.60E-05	0.014471543	2.721096425	1.523046297	0.496582941	1.646868768	0.552427267	chr1	40025415	+
cg19766763	0.113581139	-1.849382401	4.331083783	1.61E-05	0.014519364	2.717050229	-1.886568708	0.435877391	-1.804879654	0.458589807	chr18	61604237	+
cg13058079	-0.11898222	1.941697359	-4.330668487	1.61E-05	0.014530408	2.7153411	1.964998696	0.528936479	1.913811464	0.515935386	chrX	57165247	+	SPIN2A	TSS1500
cg26075360	-0.163936353	-1.552387201	-4.329160307	1.62E-05	0.014608189	2.709135609	-1.481737131	0.672880582	-1.636937736	0.629858069	chr20	60243475	+	CDH4	5'UTR
cg17868694	-0.158955868	1.17926542	-4.328806554	1.62E-05	0.014608189	2.707680377	1.250745855	0.625571457	1.093721145	0.652450445	chr7	100841533	+
cg26535330	0.134822385	2.229978387	4.328740132	1.62E-05	0.014608189	2.707407148	2.175399109	0.549512579	2.295296188	0.53226671	chr19	44953377	-	ZNF229	TSS1500
cg01316476	0.118341202	0.609155778	4.327699049	1.63E-05	0.01466031	2.703125179	0.581138304	0.469414714	0.642685714	0.533667441	chr7	25899194	-
cg08647912	0.111698193	-2.137811656	4.327167873	1.63E-05	0.014679131	2.700940836	-2.158584586	0.454320238	-2.112951632	0.483685191	chr1	180201893	-	LHX4	5'UTR
cg20398733	-0.107366157	0.805228705	-4.326594059	1.64E-05	0.014700791	2.69858145	0.795290723	0.548146789	0.817121993	0.57697297	chrX	40664690	+
cg17010160	0.304993845	1.855937342	4.326342855	1.64E-05	0.014701288	2.697548653	1.747177816	1.310911506	1.986095403	1.013756944	chr22	18314163	+	XXbac-B461K10.4	3'UTR
cg14150071	-0.112450433	2.619863025	-4.325833104	1.64E-05	0.014705059	2.69545305	2.663453478	0.39713873	2.567696111	0.510534604	chr1	33545982	+	ADC;ADC;ADC;ADC;ADC;ADC;ADC;ADC;ADC;ADC;ADC;ADC;ADC;AK2	TSS1500;TSS1500;TSS1500;TSS1500;TSS1500;TSS1500;TSS1500;TSS1500;TSS1500;TSS1500;TSS1500;TSS1500;TSS1500;3'UTR
cg05113697	0.144730556	0.873210886	4.325798928	1.64E-05	0.014705059	2.695312557	0.791988532	0.587683583	0.970413812	0.542000242	chr16	53544098	+
cg00241076	-0.073521864	-0.856664526	-4.324958338	1.65E-05	0.014741033	2.691857412	-0.803823886	0.318950917	-0.919901609	0.282893479	chr16	27120945	+
cg17763019	-0.169693755	0.395985683	-4.324766476	1.65E-05	0.014741033	2.691068876	0.473233897	0.65475971	0.303538814	0.660556002	chr5	140593332	-	PCDHB13;PCDHB13;PCDHB13	TSS1500;TSS200;TSS200
cg00793981	-0.328544499	2.580818447	-4.324395292	1.65E-05	0.014749514	2.689543443	2.736587395	1.124742724	2.394401817	1.439337428	chr2	220199185	+	RESP18	TSS1500
cg14272935	0.091861105	-0.295494228	4.324125856	1.66E-05	0.014751311	2.688436233	-0.338010484	0.346186226	-0.244612861	0.367145153	chr4	81185765	+
cg05232133	0.241079074	3.951054028	4.323658779	1.66E-05	0.014766152	2.686517011	3.839136832	1.087612962	4.084991034	0.702287302	chr1	3828901	+	RP13-15E13.1;RP13-15E13.1	5'UTR;5'UTR
cg05502344	0.127472579	-1.919404968	4.323077424	1.66E-05	0.01478083	2.684128496	-1.914954542	0.645766588	-1.924731019	0.773837471	chrX	55934503	-	RP13-188A5.1	TSS200
cg00033209	-0.1374123	1.977912374	-4.322953182	1.67E-05	0.01478083	2.683618081	2.026585799	0.511097325	1.919662409	0.582243285	chr16	3511787	+	NAA60;LA16c-306E5.2;NAA60;NAA60;NAA60;NAA60;NAA60;NAA60;NAA60;NAA60;NAA60;NAA60;NAA60;NAA60;NAA60;NAA60;NAA60;NAA60;NAA60;NAA60;NAA60;NAA60;NAA60;NAA60;LA16c-306E5.3	5'UTR;5'UTR;5'UTR;5'UTR;5'UTR;5'UTR;5'UTR;5'UTR;5'UTR;5'UTR;5'UTR;5'UTR;5'UTR;5'UTR;5'UTR;5'UTR;5'UTR;5'UTR;5'UTR;5'UTR;5'UTR;5'UTR;5'UTR;5'UTR;5'UTR
cg14682846	0.094554123	-2.379965821	4.322022575	1.67E-05	0.014826397	2.679795409	-2.414252419	0.380949472	-2.338933304	0.388239007	chr7	99150111	+	FAM200A;FAM200A	TSS1500;5'UTR
cg19446817	0.111946141	2.562408649	4.320978629	1.68E-05	0.014868271	2.675508119	2.508548648	0.492986734	2.626865654	0.390191168	chr1	34175120	-	CSMD2	TSS200
cg06649280	-0.122508005	0.009425564	-4.320909058	1.68E-05	0.014868271	2.675222441	0.086402668	0.470628762	-0.082696855	0.496740518	chr1	24438781	-	MYOM3	TSS200
cg25668368	0.098651506	-2.177253375	4.320423355	1.68E-05	0.014883606	2.673228121	-2.205493411	0.365064054	-2.143457087	0.434269547	chr2	163695882	+	KCNH7;KCNH7	TSS1500;TSS1500
cg06892679	0.165698202	0.154320086	4.320197286	1.69E-05	0.014883606	2.672299948	0.09157379	0.628297667	0.229411772	0.67337943	chr14	68008964	+
cg12435415	-0.147861997	-3.743905245	-4.318860439	1.70E-05	0.014943128	2.666812196	-3.67915285	0.665287139	-3.821397733	0.477728819	chr3	186490344	-	U6	TSS1500
cg08158976	0.096056518	-1.085832861	4.318724784	1.70E-05	0.014943128	2.666255421	-1.103320454	0.457339987	-1.064904568	0.410402688	chr1	228297975	+	MRPL55;MRPL55;MRPL55;MRPL55;MRPL55;MRPL55;MRPL55;MRPL55;MRPL55;MRPL55;MRPL55;MRPL55;MRPL55;MRPL55;MRPL55;MRPL55;MRPL55;MRPL55;MRPL55	TSS1500;TSS1500;TSS1500;TSS1500;TSS1500;TSS1500;TSS1500;TSS1500;TSS1500;TSS1500;TSS1500;TSS1500;TSS1500;TSS1500;TSS1500;TSS1500;TSS1500;TSS1500;TSS1500
cg06215416	0.1046467	0.176572007	4.318532952	1.70E-05	0.014943128	2.66546811	0.116154588	0.420244003	0.248876609	0.412997469	chr1	2383473	-
cg06715136	-0.282802689	1.008603966	-4.318344049	1.70E-05	0.014943128	2.664692856	1.152998911	1.081191585	0.835799186	1.113166246	chr7	158046025	+
cg18923408	-0.142528319	2.203711925	-4.318092528	1.70E-05	0.014943955	2.663660665	2.256805176	0.555020905	2.140172528	0.599640097	chr3	170304197	-	SLC7A14;SLC7A14;CLDN11	TSS1500;TSS1500;5'UTR
cg10001845	-0.136577574	3.077946225	-4.314940396	1.73E-05	0.015139367	2.650729916	3.144779668	0.507629859	2.997963242	0.570517548	chr13	20751945	+
cg08471588	-0.232136267	3.076064297	-4.314580347	1.73E-05	0.015147555	2.649253497	3.157312833	0.793425763	2.978830038	1.026507657	chr3	195591056	+	TNK2	3'UTR
cg24663683	0.071773441	0.886325785	4.312741766	1.74E-05	0.015255961	2.641716056	0.850249611	0.257667247	0.929499978	0.31352238	chr5	39721720	+
cg27524988	0.120503087	1.621670017	4.311742076	1.75E-05	0.015299733	2.637619041	1.575515274	0.468580137	1.676905747	0.501754187	chr6	24583477	-
cg10881162	0.281044844	0.587776809	4.311303032	1.75E-05	0.015299733	2.635820003	0.471771805	1.187538703	0.726605903	0.961016298	chr3	55613558	-	ERC2;ERC2;ERC2;ERC2;ERC2;ERC2;ERC2;ERC2	3'UTR;3'UTR;3'UTR;3'UTR;3'UTR;3'UTR;3'UTR;3'UTR
cg25155098	0.124726471	-0.6477225	4.311127586	1.76E-05	0.015299733	2.635101141	-0.685429091	0.499424063	-0.602597102	0.5332582	chr6	152011511	-	ESR1;ESR1	TSS200;5'UTR
cg07972716	0.111680211	0.693613696	4.311045155	1.76E-05	0.015299733	2.634763399	0.625964424	0.466021878	0.774573023	0.435668481	chr20	54582710	-
cg26679884	0.345380634	-0.258568037	4.310820656	1.76E-05	0.015299733	2.633843609	-0.398604335	1.305773466	-0.090979472	1.394021858	chr10	94136	-	TUBB8;TUBB8	3'UTR;3'UTR
cg11236311	0.183366087	-2.878660338	4.310672014	1.76E-05	0.015299733	2.633234636	-2.962187313	0.686862779	-2.778699354	0.775422828	chr7	105172168	-	RINT1;RINT1;RINT1;RINT1;RINT1	TSS1500;TSS1500;TSS1500;TSS1500;TSS1500
cg02093808	0.117801627	-0.711951725	4.308083258	1.78E-05	0.0154608	2.622631994	-0.734145991	0.489053268	-0.685390717	0.503248529	chr4	77342011	-	CCDC158;CCDC158	3'UTR;3'UTR
cg18974450	0.149314865	1.045450973	4.305711379	1.80E-05	0.015608414	2.612923023	0.984837295	0.60499781	1.117990445	0.563721874	chr16	86421336	+
cg20828084	0.112279774	2.447395831	4.305385912	1.80E-05	0.015614581	2.611591172	2.404744905	0.44407851	2.498438364	0.452882781	chr15	81070851	-	KIAA1199;KIAA1199	TSS1500;TSS1500
cg04060356	0.221526649	-1.897748154	4.305092578	1.80E-05	0.015618532	2.610390897	-1.999413089	0.747597955	-1.776080552	1.002135506	chr20	52226170	-	ZNF217;ZNF217;AC005808.3	TSS1500;3'UTR;5'UTR
cg11329599	0.145948677	-1.004957536	4.304464032	1.81E-05	0.015644935	2.607819254	-1.062541679	0.576741897	-0.93604366	0.555073416	chr12	72148271	+	RAB21	TSS1500
cg18618432	0.438595204	0.600793223	4.304240671	1.81E-05	0.015644935	2.60690548	0.393553685	1.806335176	0.848807327	1.566629442	chr19	34621907	-
cg01778589	-0.155061023	0.877137128	-4.303266914	1.82E-05	0.015696372	2.602922353	0.947130096	0.609864357	0.79337298	0.606559063	chr7	96629660	+	DLX6-AS1;DLX6-AS1;DLX6-AS1;DLX6-AS1;DLX6-AS1;DLX6-AS1;DLX6-AS1	3'UTR;3'UTR;3'UTR;3'UTR;3'UTR;3'UTR;3'UTR
cg08584107	0.117933743	-2.294934503	4.302153687	1.83E-05	0.015743531	2.598369799	-2.342164806	0.477963782	-2.238411594	0.511024355	chr7	56395051	-
cg16338321	-0.364231391	1.33656999	-4.302121367	1.83E-05	0.015743531	2.59823764	1.464585317	1.213714993	1.183367532	1.668243558	chr17	48994958	+
cg25358949	0.141180129	2.891957577	4.301685817	1.83E-05	0.015757566	2.596456779	2.838090124	0.609662822	2.956423499	0.477119007	chr10	11053187	+	RP1-251M9.3	TSS200
cg10416846	-0.128430686	-1.056511761	-4.299926455	1.85E-05	0.015864707	2.589264931	-1.003181333	0.528223908	-1.120334999	0.472305849	chr8	28174847	-	RP11-380I10.4;PNOC;PNOC	3'UTR;5'UTR;5'UTR
cg22523072	0.162311127	1.537879155	4.299672618	1.85E-05	0.015866053	2.588227544	1.471358559	0.632105268	1.617487738	0.645040649	chr1	248300255	-
cg13838530	-0.154537173	0.42844203	-4.298426545	1.86E-05	0.015937528	2.583135913	0.505906127	0.610132543	0.335736802	0.5963358	chr12	82153734	-	PPFIA2;PPFIA2;PPFIA2;PPFIA2;PPFIA2;PPFIA2;PPFIA2;PPFIA2	TSS1500;TSS1500;TSS1500;TSS1500;TSS1500;TSS1500;TSS1500;TSS1500
cg00831126	0.142455782	-0.43041296	4.29673532	1.87E-05	0.016041006	2.576227618	-0.48330798	0.561950299	-0.367110798	0.568436442	chr7	56605325	-	RP11-760D2.5	3'UTR
cg09749225	0.204379022	0.378262219	4.296387913	1.87E-05	0.016049075	2.57480886	0.306552732	0.818564623	0.464080613	0.772366432	chr6	168106055	+
cg24008884	-0.097026336	-2.978703195	-4.295781048	1.88E-05	0.016072943	2.572330785	-2.913318722	0.419359432	-3.056952123	0.383445775	chr11	44333192	+	ALX4	TSS1500
cg08436396	-0.276681195	1.81880084	-4.295081874	1.89E-05	0.016072943	2.569476191	1.917386772	1.005578822	1.700818037	1.183379379	chr19	44306947	-	LYPD5;LYPD5	TSS1500;5'UTR
cg18998321	0.169865633	1.594335139	4.295017602	1.89E-05	0.016072943	2.569213802	1.5101706	0.736522534	1.695059126	0.581342064	chr18	7038943	+	LAMA1	ExonBnd
cg12664770	-0.137383455	0.796444451	-4.29491047	1.89E-05	0.016072943	2.56877645	0.854810007	0.555403066	0.726595419	0.537908485	chr3	14642025	-
cg22856948	0.161858643	3.020575609	4.2948858	1.89E-05	0.016072943	2.568675739	2.939744125	0.744416529	3.11731076	0.512767093	chr1	87594388	+	HS2ST1;HS2ST1;HS2ST1	TSS1500;TSS1500;TSS1500
cg04124626	0.151197693	-1.494467712	4.294459746	1.89E-05	0.016086738	2.56693654	-1.536832457	0.578598346	-1.443767664	0.636040106	chr5	41509934	+
cg03464475	0.145128688	2.983544154	4.292813191	1.90E-05	0.016183245	2.560216694	2.914992665	0.669994982	3.06558321	0.431200638	chr7	37983860	-	SFRP4;EPDR1	5'UTR;5'UTR
cg12845975	0.111587443	-0.584259641	4.292185913	1.91E-05	0.016183245	2.557657334	-0.630872795	0.421208141	-0.528475307	0.462580846	chr3	62305226	+	RP11-204J18.3;C3orf14;RP11-204J18.3;C3orf14;C3orf14;C3orf14;C3orf14;RP11-204J18.3;RP11-204J18.3;RP11-204J18.3;RP11-204J18.3;C3orf14;RP11-204J18.3;C3orf14;RP11-204J18.3	TSS1500;5'UTR;TSS1500;5'UTR;5'UTR;5'UTR;5'UTR;TSS1500;TSS1500;TSS1500;TSS1500;TSS200;3'UTR;5'UTR;3'UTR
cg04707013	0.140304943	1.819497384	4.292082496	1.91E-05	0.016183245	2.557235414	1.752339969	0.598964668	1.899868082	0.512178871	chr10	111177826	-
cg23231312	-0.318864231	2.596400074	-4.292046916	1.91E-05	0.016183245	2.557090258	2.719909935	1.228033103	2.448589537	1.299901734	chr7	107778010	-
cg24154326	-0.098860944	-0.380392908	-4.291951275	1.91E-05	0.016183245	2.556700078	-0.331759025	0.399727748	-0.438595552	0.40124089	chr20	30556611	+
cg18614443	0.097438063	-1.046897577	4.291344532	1.92E-05	0.01621021	2.554224975	-1.074898366	0.376467614	-1.013387608	0.446107692	chr12	109333497	+	SVOP	TSS1500
cg02482566	0.128165299	-3.334695651	4.291007501	1.92E-05	0.016217815	2.552850266	-3.392813177	0.477364498	-3.265143451	0.526635277	chr9	36766033	-
cg22927789	0.125344933	-0.276401861	4.290500271	1.92E-05	0.016237693	2.550781527	-0.32734502	0.450750896	-0.215435589	0.531176932	chr12	104350162	+	C12orf73;C12orf73	3'UTR;3'UTR
cg24472477	0.087021021	-2.431040078	4.289961603	1.93E-05	0.016259876	2.548584828	-2.470894836	0.3283211	-2.383343861	0.35570413	chr1	203185362	+	CHIT1;CHIT1;CHIT1	3'UTR;3'UTR;3'UTR
cg14540162	0.158169745	2.442372151	4.289477937	1.93E-05	0.016278131	2.546612661	2.361550651	0.687475082	2.539095353	0.530982837	chr20	61462430	-	COL9A3;COL9A3;COL9A3;COL9A3;COL9A3	3'UTR;TSS1500;TSS1500;TSS1500;TSS200
cg16094767	-0.25441068	3.226183857	-4.28838846	1.94E-05	0.016340256	2.542171056	3.343511244	0.865519045	3.085772201	1.115842717	chr17	821595	+	NXN;NXN	3'UTR;3'UTR
cg00497232	0.179164486	-1.644621149	4.287560061	1.95E-05	0.016383644	2.538794554	-1.707755239	0.705290935	-1.56906537	0.748881136	chr4	6665905	-
cg19351954	0.220050811	1.241206125	4.286772	1.96E-05	0.016424217	2.535583052	1.15687613	0.877613178	1.342128122	0.839846435	chr7	156259207	-
cg21450784	0.17937373	2.43808915	4.286253136	1.96E-05	0.016445267	2.533468892	2.374388409	0.692141244	2.51432307	0.715956112	chr19	519609	+	TPGS1	3'UTR
cg08633479	0.204353588	1.125979057	4.28556955	1.97E-05	0.016478381	2.530683935	1.059647719	0.848539866	1.205361147	0.778392054	chr19	57630524	+	USP29	TSS1500
cg07897248	-0.110211211	-2.110135191	-4.284783739	1.97E-05	0.016519052	2.527483043	-2.033227888	0.511910113	-2.202174076	0.456818782	chr18	49866531	+	DCC	TSS1500
cg24393673	0.157610468	0.000397636	4.283995008	1.98E-05	0.016552181	2.524270829	-0.036336195	0.654853298	0.044358881	0.61862254	chr1	102312610	-	OLFM3;OLFM3;OLFM3;OLFM3	TSS200;TSS200;3'UTR;3'UTR
cg19218072	0.098309648	1.250326297	4.283873167	1.98E-05	0.016552181	2.523774664	1.202680726	0.426224376	1.307346177	0.364400696	chr5	38884014	+
cg04112102	0.10828847	1.857175123	4.283446947	1.99E-05	0.016566659	2.522039113	1.806472485	0.462393364	1.91785355	0.439746052	chr2	196521297	-	SLC39A10;SLC39A10;SLC39A10;SLC39A10;SLC39A10;SLC39A10;SLC39A10;SLC39A10	TSS1500;TSS1500;TSS1500;TSS1500;TSS1500;TSS1500;TSS200;5'UTR
cg05611263	-0.121247234	1.295973285	-4.282021339	2.00E-05	0.016641093	2.516235304	1.353106099	0.466766999	1.227599537	0.516609544	chr12	54425634	-	HOXC5;HOXC4;HOXC5;HOXC5	TSS1500;5'UTR;5'UTR;5'UTR
cg03061352	0.095894198	-2.991125681	4.281977613	2.00E-05	0.016641093	2.51605732	-3.034752998	0.350002969	-2.938914651	0.400628517	chr16	68002909	+	SLC12A4;SLC12A4;SLC12A4;SLC12A4;SLC12A4;SLC12A4;SLC12A4;SLC12A4;SLC12A4	TSS1500;TSS1500;TSS1500;TSS1500;TSS1500;TSS1500;TSS1500;3'UTR;3'UTR
cg25381085	0.114717633	0.436298351	4.281354787	2.00E-05	0.01665446	2.513522338	0.395648304	0.484775402	0.484946332	0.420746857	chr5	23951555	+	C5orf17;C5orf17;C5orf17	5'UTR;1stExon;TSS200
cg04806742	0.214171524	3.079158689	4.281340003	2.00E-05	0.01665446	2.513462171	2.991900278	0.941685324	3.183585272	0.68703562	chr3	50256927	-	SLC38A3;SLC38A3	5'UTR;5'UTR
cg00646200	0.095466233	0.01898152	4.280712054	2.01E-05	0.016683989	2.510906709	-0.022854209	0.369082866	0.069048466	0.378250349	chr1	148855367	-
cg04869122	0.088884568	3.676171414	4.278194784	2.03E-05	0.016828975	2.500666229	3.646523818	0.361903425	3.711652201	0.343772389	chr2	238322318	-	COL6A3;COL6A3;COL6A3;COL6A3	5'UTR;5'UTR;5'UTR;5'UTR
cg19623012	-0.177743747	-1.682087343	-4.277897658	2.03E-05	0.016828975	2.499457882	-1.627951701	0.715012946	-1.746874221	0.709406382	chr11	116371330	+	AP001891.1;AP001891.1	3'UTR;1stExon
cg05276155	0.168556641	-0.571484755	4.277852483	2.04E-05	0.016828975	2.49927417	-0.622517856	0.64162112	-0.510410846	0.690408805	chr14	82546712	+
cg04063615	0.179433815	1.682393938	4.277847606	2.04E-05	0.016828975	2.499254338	1.605588797	0.741027013	1.774310559	0.679462371	chr12	132293388	-
cg23780067	0.112017942	2.679378721	4.2769018	2.04E-05	0.016882585	2.495408527	2.637328261	0.509999174	2.729702647	0.400038665	chr4	100654489	-
cg09821007	0.082554432	-0.143562406	4.275439689	2.06E-05	0.016945692	2.489464951	-0.116692999	0.599312122	-0.175718393	0.574911069	chrX	68348763	+
cg19784373	0.153390935	-1.447991717	4.275383075	2.06E-05	0.016945692	2.489234853	-1.511861687	0.558138525	-1.371555272	0.663361938	chr15	64386661	-	FAM96A;FAM96A;FAM96A;FAM96A;FAM96A;SNX1;SNX1	TSS1500;TSS1500;TSS1500;TSS1500;TSS1500;5'UTR;5'UTR
cg20454158	-0.093069985	-1.421531454	-4.275378847	2.06E-05	0.016945692	2.489217667	-1.404897749	0.378889023	-1.441437855	0.387679393	chr14	67982430	+	TMEM229B;TMEM229B;TMEM229B;TMEM229B;TMEM229B;TMEM229B	TSS1500;TSS1500;TSS1500;TSS1500;TSS1500;5'UTR
cg23183601	0.13847664	0.46385417	4.274492259	2.07E-05	0.016995257	2.485614638	0.394999021	0.560427336	0.546256633	0.526934193	chr3	115837501	-
cg04918314	0.101621762	3.091122359	4.274231858	2.07E-05	0.016997853	2.484556528	3.049109931	0.436414049	3.141400771	0.352979253	chr12	52826734	-
cg11688376	0.121801734	-1.046134254	4.273935193	2.07E-05	0.017003191	2.483351135	-1.095866535	0.451728303	-0.986617103	0.512243748	chr5	132082633	+	CCNI2	TSS1500
cg23569180	0.13592609	1.98416889	4.27356694	2.07E-05	0.017005663	2.481854983	1.931511144	0.561429388	2.047187097	0.510968993	chr7	37955508	+	EPDR1	5'UTR
cg06846259	0.123599727	1.299189445	4.273451663	2.08E-05	0.017005663	2.481386661	1.261179699	0.527787109	1.344677644	0.515649096	chr2	25384654	-
cg15299947	0.101448442	1.750893746	4.273044496	2.08E-05	0.017019361	2.479732595	1.706687083	0.394562578	1.80379811	0.41061314	chr8	43157775	+	U6;POTEA	TSS1500;5'UTR
cg25497175	0.261104503	0.561809217	4.272583793	2.08E-05	0.017037114	2.477861232	0.43901784	1.129366801	0.708759907	0.895515018	chr11	364752	-
cg16792678	-0.051165991	0.763250013	-4.272045146	2.09E-05	0.017060775	2.475673512	0.789230552	0.188949789	0.73215778	0.216410079	chr4	146296548	+	RTN3P1	TSS200
cg14865678	0.126887162	0.827176716	4.270304964	2.10E-05	0.017145273	2.468607572	0.797659564	0.507505187	0.862501394	0.54278963	chr2	239984042	+	HDAC4	3'UTR
cg07314298	-0.168388887	-1.100798781	-4.270024568	2.11E-05	0.017145273	2.467469298	-1.034256494	0.642693454	-1.180433324	0.701357666	chr2	11723111	+
cg21979559	0.117592927	1.390718531	4.269993017	2.11E-05	0.017145273	2.467341219	1.335152785	0.523635003	1.457216888	0.425952013	chr5	17224135	+	BASP1;BASP1	5'UTR;5'UTR
cg01134664	0.123901958	1.114689534	4.26987691	2.11E-05	0.017145273	2.466869905	1.051599377	0.492114089	1.190192737	0.498503141	chr10	113076598	+
cg06649626	-0.111436795	0.229932716	-4.269600057	2.11E-05	0.017145273	2.46574612	0.29154146	0.460853183	0.156202396	0.436174768	chrX	150250749	-
cg05639690	0.111953524	0.548814918	4.269541721	2.11E-05	0.017145273	2.465509333	0.493554654	0.433461657	0.614947689	0.453155802	chr4	3749615	-
cg26391564	0.148998513	-0.280284837	4.269360287	2.11E-05	0.017145273	2.464772918	-0.346967643	0.602134884	-0.200482128	0.583321801	chr7	121900908	-
cg12673429	-0.114369236	-0.232339861	-4.267725004	2.13E-05	0.017241467	2.458136883	-0.18201206	0.476959228	-0.292569703	0.442051266	chr18	11150043	+	PIEZO2	TSS1500
cg07403525	-0.143240767	0.485805063	-4.267647452	2.13E-05	0.017241467	2.457822234	0.534041587	0.565130319	0.428077959	0.601294243	chr19	16848975	-	NWD1;NWD1	5'UTR;5'UTR
cg26262539	0.099883048	2.241708221	4.267423414	2.13E-05	0.017241575	2.45691329	2.195410018	0.427568282	2.297115637	0.387055111	chr11	49581825	+	RP11-707M1.1;RP11-707M1.1	TSS1500;5'UTR
cg04933176	0.153171297	1.379966178	4.267125747	2.13E-05	0.017247305	2.455705696	1.310122764	0.602388486	1.463551347	0.616172261	chr1	167806490	+	ADCY10;ADCY10;ADCY10	TSS200;ExonBnd;3'UTR
cg12269436	0.091376172	2.273051944	4.266380235	2.14E-05	0.01728719	2.45268161	2.246071059	0.382536282	2.305341343	0.347123276	chr21	34601738	+	IFNAR2;IFNAR2;IFNAR2;IFNAR2;IFNAR2;IFNAR2;IFNAR2;IFNAR2;IFNAR2	TSS1500;TSS1500;TSS1500;TSS1500;TSS1500;TSS1500;TSS1500;TSS1500;TSS1500
cg05351360	-0.417956911	0.219762097	-4.266025985	2.14E-05	0.017297282	2.451244814	0.358158948	1.531667071	0.05413554	1.791754435	chr8	95176562	-
cg02447462	-0.178337344	0.043941625	-4.265327809	2.15E-05	0.017333682	2.448413437	0.117086963	0.700662002	-0.043595125	0.708978776	chr19	861071	+
cg16743913	0.076809835	1.837403977	4.264679409	2.16E-05	0.017354109	2.445784323	1.80318953	0.342022188	1.878350147	0.265134254	chr17	25319158	-
cg24912473	0.131392118	3.618767471	4.264617825	2.16E-05	0.017354109	2.445534633	3.578269115	0.59725378	3.667233915	0.450193879	chr19	2754807	+	SGTA	3'UTR
cg18677871	0.094958543	2.10827898	4.264047933	2.16E-05	0.017369379	2.443224204	2.06572048	0.379583856	2.159210903	0.39024679	chr5	1103325	-
cg24027848	0.090086496	2.263477934	4.263976207	2.16E-05	0.017369379	2.442933437	2.220291291	0.376156925	2.315161589	0.342068434	chr10	124029735	-	BTBD16	TSS1500
cg05329576	-0.158391587	-3.686878919	-4.263695155	2.17E-05	0.017371864	2.441794135	-3.631145824	0.71552025	-3.75357755	0.498447707	chr6	5261291	+	FARS2;LYRM4;LYRM4;LYRM4;LYRM4;LYRM4	TSS1500;TSS1500;TSS1500;TSS1500;TSS200;TSS1500
cg26090062	0.16812769	0.894302861	4.263294022	2.17E-05	0.017371864	2.440168189	0.847393671	0.68378067	0.950441477	0.682249859	chr6	27236425	+
cg00078996	0.211971182	1.338981558	4.2632819	2.17E-05	0.017371864	2.440119057	1.248216878	0.875210459	1.447604271	0.813284044	chr12	132293329	+
cg24687529	0.124345986	0.163284328	4.263022484	2.17E-05	0.017374868	2.439067627	0.104833515	0.545213501	0.233235392	0.491696916	chr1	117529954	+	PTGFRN;PTGFRN;PTGFRN	3'UTR;3'UTR;5'UTR
cg01908551	-0.094089281	0.276029079	-4.26113495	2.19E-05	0.017470273	2.431419194	0.317415736	0.381823747	0.226499561	0.356576732	chr17	81036175	-	METRNL	TSS1500
cg26490671	-0.183173157	2.864011189	-4.260854686	2.19E-05	0.017470273	2.430283821	2.960465831	0.678755867	2.748579009	0.795024922	chr7	157670732	-
cg24570257	0.097543044	1.882588155	4.260850292	2.19E-05	0.017470273	2.430266023	1.835223851	0.41491558	1.939271429	0.393485619	chr18	70439703	-
cg27058239	-0.152418554	0.157202079	-4.260769743	2.19E-05	0.017470273	2.429939726	0.22716871	0.608479345	0.073469451	0.58398122	chr3	197816796	+
cg21807441	-0.107550728	1.905912204	-4.260682469	2.20E-05	0.017470273	2.429586193	1.947329424	0.407384149	1.856346109	0.464259376	chr5	58167483	+
cg00843606	0.097860344	1.838432551	4.258430815	2.22E-05	0.017627484	2.420467554	1.805203218	0.417902996	1.878199785	0.408442949	chr2	30146441	+
cg12819820	0.11429782	3.35167005	4.258013309	2.22E-05	0.017642805	2.418777271	3.314554729	0.459065569	3.396087843	0.449408787	chr5	172189791	-	RP11-779O18.3	TSS200
cg13435795	-0.039108759	0.237225428	-4.257613441	2.23E-05	0.017642805	2.417158546	0.250079115	0.164342537	0.221842766	0.156288676	chr9	139523709	+
cg21495308	0.109849967	1.178848625	4.257577389	2.23E-05	0.017642805	2.417012609	1.12675845	0.43734065	1.241187589	0.456389818	chr1	161718969	-	DUSP12;DUSP12;DUSP12;DUSP12	TSS1500;TSS1500;TSS1500;TSS1500
cg18888205	0.094269824	-0.398664928	4.256533181	2.24E-05	0.017683031	2.412786235	-0.428141514	0.378010073	-0.363388797	0.383502158	chr17	8908079	+
cg02412270	0.14257476	-0.697712163	4.256423183	2.24E-05	0.017683031	2.412341081	-0.76840773	0.557293203	-0.61310718	0.583943693	chr14	35908520	+
cg06202726	0.088676644	-2.466998157	4.256405885	2.24E-05	0.017683031	2.41227108	-2.482936815	0.342200663	-2.447923555	0.408613041	chr5	54523677	-	RP11-528L24.3;RP11-528L24.3	TSS1500;TSS1500
cg15511533	-0.112300745	0.896961563	-4.255914956	2.24E-05	0.017704317	2.410284474	0.948376698	0.438994414	0.835430455	0.466506737	chr4	137202615	-	RP11-775H9.2;RP11-775H9.2	TSS200;3'UTR
cg10109614	-0.119884927	-3.0360851	-4.255008704	2.25E-05	0.01775809	2.4066178	-2.980973984	0.487367208	-3.102039378	0.460546421	chr11	45944321	+	GYLTL1B;GYLTL1B;GYLTL1B;GYLTL1B;GYLTL1B;GYLTL1B	5'UTR;5'UTR;TSS200;TSS1500;5'UTR;5'UTR
cg03817912	-0.129991603	1.185851716	-4.254584637	2.26E-05	0.017759947	2.404902292	1.213857082	0.511285231	1.152336268	0.597160919	chr20	31806172	-	RP11-49G10.3;BPIFA3;BPIFA3	TSS1500;5'UTR;5'UTR
cg26787539	0.09547162	-1.528044687	4.254550294	2.26E-05	0.017759947	2.404763373	-1.543786057	0.415069674	-1.509206188	0.419042198	chr16	88868869	-	CDT1	TSS1500
cg10270211	0.135087749	1.299391645	4.254240072	2.26E-05	0.017764302	2.403508526	1.233075003	0.606395675	1.378756147	0.497747189	chr4	36641040	-	RP11-722M1.1;RP11-722M1.1	3'UTR;3'UTR
cg20876760	0.111436756	-0.552986148	4.254060726	2.26E-05	0.017764302	2.402783113	-0.571408301	0.465313828	-0.53093942	0.488288718	chr6	9399379	-
cg16992161	-0.095071116	0.646245552	-4.25239319	2.28E-05	0.017878114	2.396039732	0.69422004	0.376356345	0.588832039	0.385617137	chr1	39269401	+
cg24256839	-0.145371091	-0.515690569	-4.251888258	2.28E-05	0.017900821	2.393998335	-0.458058368	0.591419785	-0.584661957	0.553871792	chr3	85044	-
cg19691036	0.198178913	-3.287581166	4.251350897	2.29E-05	0.017926125	2.391826091	-3.350993892	0.716086359	-3.211691928	0.880737696	chr16	53407340	-	RP11-44F14.2	TSS200
cg16652920	0.412040673	2.725258163	4.250852298	2.29E-05	0.017948417	2.389810772	2.546556914	1.795801185	2.939119045	1.377045982	chr1	7432614	-
cg07357781	-0.093533084	1.587199167	-4.250632787	2.29E-05	0.017948697	2.38892359	1.61731213	0.339795081	1.551161452	0.429782405	chr15	75286623	-	SCAMP5;SCAMP5;SCAMP5;SCAMP5;SCAMP5;SCAMP5;SCAMP5;SCAMP5;SCAMP5	TSS1500;TSS1500;TSS1500;TSS1500;TSS1500;TSS1500;TSS1500;TSS1500;5'UTR
cg19363466	-0.171400997	-4.59773985	-4.249649039	2.30E-05	0.018006943	2.384948195	-4.530472381	0.807042076	-4.678242255	0.48878547	chr19	59074265	-
cg26844603	0.213261402	0.632487328	4.249464886	2.31E-05	0.018006943	2.384204117	0.554478153	0.802479548	0.725844878	0.941442841	chr2	112842907	-	TMEM87B	TSS1500
cg07869434	-0.135267957	-1.99862244	-4.248912416	2.31E-05	0.018033656	2.381972034	-1.917184324	0.572845044	-2.096083578	0.518232027	chr19	49061702	-
cg24455969	-0.107082212	0.735222962	-4.248248781	2.32E-05	0.01806925	2.379291189	0.766226244	0.441053261	0.698119757	0.465743889	chr1	229064268	+
cg23237314	0.33271851	-0.896119754	4.247052664	2.33E-05	0.018109416	2.374460341	-1.025028602	1.343405753	-0.741847974	1.297211576	chr6	29894197	+
cg01310205	0.138977227	0.17371411	4.246810893	2.33E-05	0.018109416	2.37348404	0.119796858	0.546963927	0.23823963	0.582160916	chr13	98274012	+
cg18732420	0.118044797	-2.281655998	4.246716953	2.33E-05	0.018109416	2.373104717	-2.319065821	0.446541542	-2.236885759	0.515677177	chr12	71314713	-	PTPRR	TSS200
cg02769477	-0.280968854	1.090168918	-4.246616707	2.34E-05	0.018109416	2.372699935	1.205557314	1.121639231	0.952077752	1.09939033	chr1	17012728	+
cg02995055	0.103832776	-2.478856407	4.246580803	2.34E-05	0.018109416	2.372554962	-2.530248994	0.416775857	-2.417352283	0.420030438	chr13	42535448	+	KIAA0564;KIAA0564;KIAA0564;KIAA0564	TSS200;TSS1500;TSS1500;TSS1500
cg20106866	0.179369977	0.151693021	4.246430524	2.34E-05	0.018109416	2.371948178	0.104104283	0.835730807	0.208644886	0.687028003	chr8	29082964	-	KIF13B;KIF13B	3'UTR;3'UTR
cg21783223	0.146605339	-1.396735984	4.246139424	2.34E-05	0.018109416	2.370772855	-1.458828655	0.573835192	-1.322426525	0.610819853	chr7	63505638	-	RP11-3N2.13	TSS200
cg13753316	0.131499821	0.16043153	4.24602857	2.34E-05	0.018109416	2.370325301	0.107532843	0.542054273	0.223738081	0.500445862	chr7	99150264	+	FAM200A;FAM200A	TSS1500;5'UTR
cg02181482	0.114539114	-0.015394003	4.245539284	2.35E-05	0.018131375	2.368350029	-0.066860752	0.440423801	0.046198876	0.457058737	chr5	178942685	-	RP11-798K23.4	TSS200
cg14838084	0.112655326	0.374625391	4.245013144	2.35E-05	0.018150154	2.366226219	0.330964275	0.477589962	0.42687687	0.428700796	chr16	88204250	-
cg16876823	-0.094977256	1.050744753	-4.24483547	2.35E-05	0.018150154	2.365509079	1.099810601	0.391165354	0.992025155	0.388064821	chr19	2987082	-	TLE6;TLE6;TLE6;TLE6	5'UTR;5'UTR;TSS1500;5'UTR
cg00783409	0.107241909	2.893804183	4.244411526	2.36E-05	0.018150154	2.363798049	2.855610696	0.452580432	2.939512273	0.396347654	chr8	1789288	+	ARHGEF10;ARHGEF10	5'UTR;5'UTR
cg18819889	-0.286111294	2.47912559	-4.244080421	2.36E-05	0.018150154	2.362461829	2.606462326	0.995509559	2.326735237	1.279012539	chr20	60119597	-
cg19805781	-0.123042888	1.799148229	-4.244049441	2.36E-05	0.018150154	2.362336808	1.848912614	0.467031898	1.739592657	0.537658692	chr17	70472110	-	AC007639.1;AC007639.1	3'UTR;3'UTR
cg20955836	-0.176244946	-0.348766648	-4.24402634	2.36E-05	0.018150154	2.362243586	-0.259772947	0.734726918	-0.455269939	0.665870055	chr20	55836224	+
cg12728061	0.131145111	-0.579587698	4.242895232	2.37E-05	0.018223563	2.357679665	-0.64440247	0.537872029	-0.502020562	0.513379169	chr1	2383438	-
cg27057600	-0.126569634	0.35548017	-4.242306156	2.38E-05	0.018253761	2.355303259	0.380695285	0.539941917	0.325303959	0.52936803	chr3	121820161	-	CD86;CD86	5'UTR;5'UTR
cg05756724	0.11665218	1.896049638	4.241741448	2.39E-05	0.018282063	2.353025462	1.825510632	0.522393361	1.980467256	0.433201271	chr5	133050477	-
cg20003983	0.147184789	0.823733191	4.241231822	2.39E-05	0.018305991	2.350970093	0.752516356	0.565022511	0.908962002	0.605165134	chr20	56725730	+	C20orf85	TSS1500
cg00576936	0.162759819	0.676974387	4.240063542	2.40E-05	0.018345064	2.346259215	0.616210852	0.651763892	0.749693203	0.63788277	chr15	66332091	-	MEGF11	5'UTR
cg23372684	0.100033914	-1.233310774	4.239906377	2.41E-05	0.018345064	2.345625569	-1.249545083	0.417445712	-1.21388235	0.404477907	chr5	178004685	+
cg13721505	-0.098722963	2.615369783	-4.239890918	2.41E-05	0.018345064	2.345563245	2.653548137	0.372540395	2.569679802	0.454461576	chr15	62757467	-	TLN2;TLN2	5'UTR;5'UTR
cg19487640	-0.115881961	1.975078822	-4.239615888	2.41E-05	0.018345064	2.344454463	2.027816381	0.430801714	1.911965102	0.494986688	chr2	140122914	-	AC062021.1	TSS1500
cg01127423	0.088327383	0.972329143	4.239461674	2.41E-05	0.018345064	2.343832782	0.91531677	0.403527419	1.040558752	0.354852542	chr11	45742908	-	CTD-2210P24.1;CTD-2210P24.1	TSS1500;TSS1500
cg08623223	0.175612018	-0.957584601	4.239403309	2.41E-05	0.018345064	2.343597502	-1.021149267	0.688861964	-0.881513531	0.71331668	chr8	11141415	-	MTMR9;MTMR9;MTMR9	TSS1500;TSS1500;TSS1500
cg04831505	0.120207004	-1.393877171	4.239268986	2.41E-05	0.018345064	2.343056031	-1.44742359	0.495089951	-1.329795447	0.528201604	chr12	72233240	+	TBC1D15;TBC1D15;TBC1D15;TBC1D15;TBC1D15	TSS1500;TSS1500;TSS1500;TSS1500;TSS1500
cg03460678	0.177048584	3.148870462	4.238547653	2.42E-05	0.018386254	2.34014854	3.079709876	0.860679614	3.231638457	0.494434376	chr15	76868664	-	SCAPER;SCAPER;SCAPER;SCAPER	3'UTR;3'UTR;3'UTR;3'UTR
cg22975726	0.117045022	2.381443536	4.237729143	2.43E-05	0.018435402	2.336849942	2.32270628	0.516536966	2.451737401	0.433931821	chr21	46799566	+	BX322559.3;BX322559.3	TSS200;TSS200
cg02340556	0.107512261	-1.047469934	4.236980959	2.44E-05	0.018478984	2.333835298	-1.067376966	0.443197592	-1.023646177	0.477435565	chr17	46797764	+
cg23072408	-0.105107355	0.767785155	-4.236302513	2.44E-05	0.01851701	2.331102092	0.797758173	0.428968679	0.731914918	0.423090576	chr2	134199731	+
cg17217646	-0.105326758	2.685913559	-4.235424711	2.45E-05	0.01856439	2.327566386	2.732030153	0.421606237	2.630723482	0.420063878	chr4	6054679	+
cg15209808	0.081743027	-0.563330931	4.235300732	2.45E-05	0.01856439	2.327067069	-0.56453938	0.406288734	-0.561884719	0.43319827	chr22	30476254	-	HORMAD2;HORMAD2;CTA-85E5.10;CTA-85E5.10;HORMAD2;HORMAD2;CTA-85E5.10;CTA-85E5.10;CTA-85E5.10;MTMR3	TSS1500;TSS1500;1stExon;1stExon;1stExon;5'UTR;TSS200;3'UTR;3'UTR;5'UTR
cg08516408	0.121943556	1.734557509	4.234759195	2.46E-05	0.01857221	2.324886226	1.686266082	0.504128893	1.792350317	0.477554211	chr17	71589077	-
cg18088723	-0.127201845	-1.731739558	-4.234663543	2.46E-05	0.01857221	2.32450105	-1.662964595	0.590839488	-1.814046057	0.555200675	chr15	86127551	+	AKAP13;AKAP13;AKAP13	5'UTR;5'UTR;5'UTR
cg02680050	-0.137728431	0.706536555	-4.234411394	2.46E-05	0.01857221	2.323485724	0.765284711	0.55850848	0.636229646	0.54446638	chr12	133179887	-	RP13-554M15.6;RP13-554M15.6	3'UTR;3'UTR
cg05487266	0.094102042	2.021605864	4.233936451	2.47E-05	0.01857221	2.32157344	1.985282	0.391221794	2.06507648	0.356327882	chr4	83721337	+	SCD5;SCD5;SCD5	TSS1500;TSS1500;TSS1500
cg06316886	-0.130766585	-1.820656123	-4.233905754	2.47E-05	0.01857221	2.321449848	-1.746433059	0.609438432	-1.909482642	0.477456062	chr2	177027043	-	HOXD3;HOXD3;HOXD3	5'UTR;5'UTR;5'UTR
cg25612754	0.1527824	-0.695859954	4.233803805	2.47E-05	0.01857221	2.321039397	-0.777527744	0.580054233	-0.598123952	0.647396688	chr7	948567	-	COX19;ADAP1;ADAP1;ADAP1	3'UTR;3'UTR;3'UTR;3'UTR
cg17795629	0.140522563	-1.003791672	4.233573054	2.47E-05	0.01857221	2.320110415	-1.060315562	0.549812819	-0.936146655	0.554133788	chr7	14943052	+	DGKB;DGKB;DGKB;DGKB;DGKB;DGKB;DGKB;DGKB	TSS1500;TSS1500;TSS1500;TSS1500;TSS1500;TSS200;TSS200;5'UTR
cg07749055	0.167050979	3.254722499	4.233535339	2.47E-05	0.01857221	2.319958583	3.198644467	0.734588702	3.321833933	0.566264188	chr19	23076870	-
cg17219203	0.200151455	-1.514155811	4.233259837	2.48E-05	0.018577718	2.318849513	-1.603518036	0.805895305	-1.407211489	0.819924453	chr10	38645113	-	HSD17B7P2	TSS200
cg25218220	-0.083896355	1.070931025	-4.231658264	2.49E-05	0.018691557	2.312403555	1.078641149	0.388182953	1.061703927	0.423953079	chr13	46895635	-
cg11890744	0.05062159	1.226813579	4.231365459	2.50E-05	0.018698541	2.311225338	1.192363331	0.204686103	1.268041945	0.222126182	chr11	67494327	+
cg15891218	0.130399773	1.407875897	4.230915289	2.50E-05	0.018703134	2.309414059	1.369727904	0.536352138	1.453529543	0.549561224	chr14	61748354	-	TMEM30B;TMEM30B;TMEM30B;TMEM30B;TMEM30B;TMEM30B;PRKCH;PRKCH;PRKCH;PRKCH;PRKCH;PRKCH	1stExon;3'UTR;5'UTR;TSS1500;1stExon;TSS200;5'UTR;5'UTR;5'UTR;5'UTR;5'UTR;5'UTR
cg13818762	0.076249432	0.39083844	4.230894819	2.50E-05	0.018703134	2.309331699	0.385490576	0.391971828	0.397238502	0.377822465	chr2	182538181	-	NEUROD1;CERKL;CERKL	3'UTR;3'UTR;3'UTR
cg04056615	0.095423943	1.086875213	4.230469281	2.51E-05	0.018717398	2.307619707	1.037499883	0.377932341	1.145965184	0.396885393	chr1	151682830	+	AL589765.1;CELF3;CELF3;CELF3;CELF3	TSS200;TSS200;3'UTR;3'UTR;TSS1500
cg15275867	0.114030454	2.745707574	4.230306924	2.51E-05	0.018717398	2.306966565	2.70865821	0.5028706	2.790046432	0.404886081	chr6	123315566	+
cg13928275	0.178195823	0.213733697	4.229894747	2.51E-05	0.018728076	2.305308546	0.139721153	0.748407978	0.302308276	0.69199713	chr16	3243908	-	AJ003147.9	5'UTR
cg08840504	-0.125552621	-0.23521849	-4.229763561	2.51E-05	0.018728076	2.304780873	-0.19784113	0.486065471	-0.279949879	0.535858312	chr10	45192748	+
cg00275103	0.121458666	2.229889845	4.229284905	2.52E-05	0.018750428	2.30285569	2.201027325	0.515519601	2.264431092	0.487096639	chr16	87102642	+	RP11-134D3.2	5'UTR
cg26730619	-0.147032785	1.958725392	-4.22886604	2.52E-05	0.018754287	2.30117116	2.011790983	0.617880778	1.895219098	0.573376078	chr19	57743416	-	AURKC	ExonBnd
cg03331263	-0.087765553	-0.238526109	-4.228825771	2.53E-05	0.018754287	2.30100922	-0.214488326	0.3575227	-0.267293347	0.353716252	chr20	61146952	+	C20orf166;C20orf166-AS1;C20orf166-AS1;C20orf166-AS1	TSS1500;3'UTR;3'UTR;3'UTR
cg05014211	-0.164343071	-3.618213677	-4.227863357	2.54E-05	0.018801516	2.297139384	-3.528746962	0.76136598	-3.725283048	0.506489797	chr19	59074005	-
cg21199852	-0.136480244	1.825059032	-4.227720694	2.54E-05	0.018801516	2.296565813	1.882726404	0.523014508	1.756045553	0.586859355	chr3	190583783	+	GMNC	3'UTR
cg03653801	0.112680098	-3.664425158	4.227634477	2.54E-05	0.018801516	2.296219186	-3.709217891	0.413270709	-3.610819415	0.505324812	chr1	9747772	+	PIK3CD;RP11-558F24.4;PIK3CD;PIK3CD;PIK3CD	TSS1500;TSS200;5'UTR;5'UTR;5'UTR
cg17291693	0.109865725	1.008174053	4.227314049	2.54E-05	0.018810919	2.294931012	0.986873937	0.502704304	1.033664986	0.484268307	chr7	2316833	-	SNX8	3'UTR
cg07327761	0.125456351	1.205752456	4.226988759	2.55E-05	0.018810919	2.29362339	1.135248368	0.507900207	1.290128286	0.518838165	chr16	2855291	+
cg13923669	0.126943042	1.790819712	4.226904881	2.55E-05	0.018810919	2.293286225	1.744151388	0.557514866	1.84667007	0.49520595	chr17	72948705	-	C17orf28;C17orf28	3'UTR;3'UTR
cg25588503	0.119640916	1.593837796	4.226298467	2.55E-05	0.018844019	2.290848828	1.531041187	0.495618386	1.668989694	0.493845918	chr14	96032866	+
cg00278517	-0.099112711	-1.186300201	-4.22596258	2.56E-05	0.018854849	2.289498921	-1.118038133	0.484218052	-1.267992892	0.469698532	chr6	167070616	+	RPS6KA2	5'UTR
cg12280326	0.262903718	2.401154141	4.223282533	2.59E-05	0.019045668	2.278731727	2.28148713	1.121705031	2.544365745	0.953154015	chr19	54227319	-	MIR516B2	TSS1500
cg24621067	-0.139350002	1.851361555	-4.223252449	2.59E-05	0.019045668	2.278610901	1.912938208	0.558333255	1.77766964	0.566285009	chr22	27490781	+
cg04469686	0.145500773	-2.1885783	4.222908113	2.59E-05	0.019057346	2.27722801	-2.248941617	0.590364303	-2.116338446	0.585040833	chr1	162760199	-	HSD17B7;HSD17B7;HSD17B7;HSD17B7;HSD17B7;HSD17B7	TSS1500;TSS1500;TSS1500;TSS1500;TSS1500;TSS1500
cg11034911	0.149145111	1.049083225	4.221673904	2.61E-05	0.019127551	2.272272179	1.00923616	0.595990139	1.096770236	0.611009503	chr10	65733575	+	RP11-170M17.1	5'UTR
cg20791291	0.19255258	2.667523717	4.221525902	2.61E-05	0.019127551	2.271677987	2.587650621	0.843869552	2.763111917	0.650295108	chr8	30087400	+
cg23069046	0.148220599	2.170348217	4.221455676	2.61E-05	0.019127551	2.271396057	2.109389816	0.671864305	2.243300239	0.495204115	chr6	6543402	-	LY86-AS1;LY86-AS1;LY86-AS1	3'UTR;3'UTR;3'UTR
cg01607558	0.118934571	0.470375868	4.22017746	2.62E-05	0.019217633	2.266265263	0.428978504	0.488544027	0.519918201	0.48503161	chr19	38482704	-	SIPA1L3;SIPA1L3	5'UTR;5'UTR
cg07343445	0.158429841	-1.275380181	4.217841482	2.65E-05	0.019377045	2.256892476	-1.321598011	0.612499637	-1.220068952	0.668173077	chr6	163673130	-	PACRG	3'UTR
cg22934308	0.144118485	-0.224758823	4.217838513	2.65E-05	0.019377045	2.256880564	-0.305475153	0.610038983	-0.128161482	0.557818194	chr2	177038617	-	HOXD3;HOXD-AS1	3'UTR;3'UTR
cg14528034	0.118903905	2.822184092	4.217677389	2.65E-05	0.019377045	2.256234263	2.773852267	0.555232297	2.880025248	0.366018674	chr1	66847882	-
cg13443165	-0.141217424	1.252049636	-4.217339149	2.66E-05	0.019388498	2.254877591	1.324660502	0.570528077	1.165152516	0.596984239	chr9	33130375	-
cg03462158	0.157035562	1.842563434	4.21677298	2.66E-05	0.019419298	2.252606936	1.784761071	0.63709268	1.911738464	0.613953655	chr16	86421097	-
cg22702351	0.145973038	-1.477965131	4.216523067	2.66E-05	0.019423306	2.251604739	-1.532801457	0.556506351	-1.412339708	0.600838279	chr6	163673239	+	PACRG	3'UTR
cg20784693	0.151301992	0.551177133	4.216081221	2.67E-05	0.019442396	2.249833	0.522219303	0.61865816	0.585832442	0.695483685	chr2	239984030	+	HDAC4	3'UTR
cg04498286	0.109342001	-3.185395683	4.215893323	2.67E-05	0.019442396	2.249079608	-3.217982851	0.456565164	-3.146396961	0.448902073	chr3	126195240	-	ZXDC;ZXDC;ZXDC	TSS1500;TSS1500;TSS1500
cg01910713	-0.315610244	1.931778516	-4.214434236	2.69E-05	0.019549405	2.243230403	2.063645075	1.139268407	1.773967094	1.399040753	chr22	18474727	+	MICAL3;MICAL3;XXbac-B461K10.4	5'UTR;5'UTR;5'UTR
cg05504354	0.118070639	2.350658184	4.213205443	2.70E-05	0.019622619	2.238305923	2.318399444	0.511396332	2.389263861	0.484872607	chr12	88974893	+	U1;KITLG;KITLG;KITLG;KITLG	TSS1500;TSS1500;TSS1500;TSS1500;TSS1500
cg15094908	0.086037094	1.942470747	4.21317403	2.70E-05	0.019622619	2.238180051	1.896238709	0.38359288	1.997798981	0.311508351	chr11	11543098	+	GALNTL4	3'UTR
cg21920539	0.12530781	-2.886845842	4.212732567	2.71E-05	0.019643161	2.23641121	-2.944287441	0.511422851	-2.818102556	0.486093098	chr17	1732960	+	SMYD4;SMYD4;SMYD4;RPA1;RPA1;RPA1;SMYD4;SMYD4	5'UTR;5'UTR;5'UTR;TSS1500;TSS1500;TSS200;TSS1500;3'UTR
cg00581043	0.179075458	0.697874154	4.209496851	2.75E-05	0.019904936	2.22345192	0.627174767	0.735828048	0.782483709	0.677381576	chr6	168106129	-
cg00706240	0.105468797	1.947658949	4.209123684	2.75E-05	0.01991984	2.22195798	1.896437295	0.413741328	2.008958509	0.434266112	chr11	120446108	-	GRIK4;GRIK4;GRIK4;GRIK4	TSS1500;5'UTR;5'UTR;5'UTR
cg04329125	0.19910156	-0.291112903	4.208568956	2.76E-05	0.019936873	2.219737413	-0.360426406	0.788870005	-0.208161906	0.812263709	chr14	105945022	+	CRIP2;CRIP2;CRIP2;CRIP2;CRIP2;CRIP2;CRIP2;CRIP2	5'UTR;5'UTR;5'UTR;5'UTR;5'UTR;5'UTR;1stExon;5'UTR
cg16864803	0.133176896	2.06795387	4.208525081	2.76E-05	0.019936873	2.219561793	2.016151413	0.564372633	2.129948507	0.525498233	chr8	43278783	+
cg13085507	0.124949683	0.220156925	4.206784911	2.78E-05	0.020071111	2.212597834	0.164136373	0.515730075	0.287199572	0.4742995	chr10	75935875	-	ADK;ADK;ADK	TSS1500;TSS1500;5'UTR
cg21587238	0.14461246	-0.108544446	4.206129357	2.79E-05	0.020110594	2.209975107	-0.121250628	0.638675207	-0.09333831	0.654604776	chr5	42953590	-
cg06626898	0.141767974	0.151275462	4.205932283	2.79E-05	0.020110594	2.209186735	0.088288438	0.567308398	0.22665524	0.561168384	chr10	113129966	+
cg14635586	0.112565748	1.032952488	4.205548651	2.80E-05	0.020126639	2.207652162	0.996644974	0.452622505	1.076403538	0.48587337	chr6	91321898	-
cg23602334	0.130447571	1.467369402	4.204850445	2.80E-05	0.02017034	2.204859605	1.402330324	0.502851558	1.545204977	0.543695549	chr4	7158489	-
cg11706829	-0.347149623	1.711425738	-4.204456376	2.81E-05	0.020187374	2.203283677	1.853107711	1.254793796	1.541867708	1.540200102	chr14	70448266	+
cg04263186	0.123812873	-1.916444247	4.204225243	2.81E-05	0.020190096	2.202359421	-1.942919286	0.528373697	-1.88476022	0.515529717	chr4	104640489	+	TACR3	1stExon
cg14600644	-0.109696579	2.321971559	-4.20378402	2.82E-05	0.020211325	2.200595181	2.352300618	0.438187503	2.285675231	0.481139935	chr9	93758292	+	RP11-367F23.2	TSS1500
cg21007859	-0.116505317	1.619462108	-4.203156407	2.82E-05	0.020249021	2.198085973	1.653441426	0.484996452	1.57879733	0.485471351	chr11	126914521	+	RP11-168K9.1	5'UTR
cg00948857	0.121063025	-0.53428225	4.202232412	2.84E-05	0.020313	2.194392479	-0.584907351	0.481897944	-0.473696615	0.489089474	chr17	39569804	+	AC003958.2	5'UTR
cg07186364	0.141858293	1.872911304	4.201922552	2.84E-05	0.020322758	2.193154051	1.812852878	0.588807765	1.94478628	0.545708457	chr3	56481155	+	ERC2;ERC2;ERC2	3'UTR;5'UTR;5'UTR
cg05364038	-0.174668403	-2.149556407	-4.200702581	2.86E-05	0.020413268	2.18827901	-2.070088814	0.731058213	-2.244659321	0.71243348	chr16	5500503	-	RP11-420N3.2	5'UTR
cg12431300	0.099829121	-1.282292375	4.200495942	2.86E-05	0.02041392	2.187453411	-1.308011181	0.414088236	-1.25151337	0.417127442	chr17	35014035	-
cg14484793	-0.166147108	0.322150108	-4.200010021	2.86E-05	0.020439422	2.185512128	0.388670115	0.662560663	0.24254223	0.689865926	chr9	137978463	+	OLFM1;OLFM1;OLFM1;OLFM1;OLFM1	TSS1500;TSS1500;TSS1500;TSS1500;1stExon
cg13361014	-0.090128211	1.739141098	-4.199262455	2.87E-05	0.020440723	2.182525991	1.722886632	0.501029394	1.758593644	0.49643214	chrX	10209152	+	RP6-1O2.1	TSS1500
cg21477075	-0.115843481	2.058107477	-4.198895203	2.88E-05	0.020440723	2.181059196	2.11116101	0.461022909	1.994615614	0.481809184	chr6	168433436	+	KIF25;KIF25	5'UTR;TSS1500
cg08490791	0.107883288	-3.26864066	4.198790014	2.88E-05	0.020440723	2.180639096	-3.263867676	0.610098395	-3.274352733	0.565207482	chr16	87312433	-	RP11-178L8.5;RP11-178L8.5;RP11-178L8.5;C16orf95	3'UTR;3'UTR;3'UTR;3'UTR
cg02567691	0.145081692	-1.998696885	4.198723517	2.88E-05	0.020440723	2.180373529	-2.05217594	0.607860448	-1.934695777	0.556706073	chr19	44325139	+	LYPD5	TSS1500
cg10239804	-0.183432099	2.58336862	-4.198687025	2.88E-05	0.020440723	2.180227796	2.655304316	0.722738777	2.49727951	0.769817706	chr12	48498370	-	PFKM;PFKM;PFKM;PFKM;PFKM;SENP1;SENP1;SENP1;SENP1;SENP1;SENP1;SENP1;SENP1	TSS1500;TSS1500;TSS1500;TSS1500;TSS1500;3'UTR;3'UTR;5'UTR;5'UTR;5'UTR;5'UTR;5'UTR;5'UTR
cg10238675	0.076865249	0.750773959	4.198635095	2.88E-05	0.020440723	2.18002041	0.70552171	0.356333241	0.804929629	0.309594198	chr12	111511478	+	AC002978.1	TSS1500
cg03207373	0.134882824	1.375092566	4.198390528	2.88E-05	0.020440723	2.179043741	1.313890483	0.571785058	1.448336213	0.488616809	chr1	92232652	-	TGFBR3;TGFBR3;TGFBR3	TSS1500;3'UTR;3'UTR
cg14207094	0.082973278	1.013579495	4.198223333	2.89E-05	0.020440723	2.178376092	0.997240625	0.381196573	1.033133053	0.393502377	chr2	118878269	+
cg20111978	0.128100736	2.071044871	4.19821044	2.89E-05	0.020440723	2.178324607	2.026359519	0.526609567	2.124522105	0.513785181	chr12	130959558	-	RIMBP2;RIMBP2;RIMBP2;RIMBP2	5'UTR;5'UTR;3'UTR;5'UTR
cg21233257	0.123812091	-0.644310533	4.197864003	2.89E-05	0.020453973	2.176941279	-0.711740256	0.525290286	-0.563613951	0.468451045	chr12	97300503	-	NEDD1;NEDD1;NEDD1;NEDD1;NEDD1;NEDD1;NEDD1	TSS1500;TSS1500;TSS1500;TSS1500;TSS1500;TSS1500;TSS1500
cg11064827	-0.108713742	-0.713626968	-4.196954832	2.90E-05	0.020514322	2.17331148	-0.668919237	0.432007895	-0.767130986	0.438008044	chr10	61121956	-	FAM13C;FAM13C;FAM13C;FAM13C;FAM13C	5'UTR;5'UTR;5'UTR;5'UTR;3'UTR
cg13491234	0.112067101	0.887713369	4.196792259	2.90E-05	0.020514322	2.1726625	0.856041711	0.464196299	0.925616454	0.45428882	chr11	14994230	+	CALCA;CALCA;CALCA;CALCA;CALCA;CALCB	TSS1500;TSS1500;TSS1500;TSS1500;TSS1500;5'UTR
cg09951194	0.206317829	1.382146816	4.196386465	2.91E-05	0.020532956	2.171042704	1.282060388	0.964256294	1.501925338	0.636066063	chr20	62179331	+	SRMS	TSS1500
cg05382798	0.096176448	-2.460455462	4.194839364	2.93E-05	0.020653881	2.164868578	-2.486722451	0.374363301	-2.429020419	0.425582924	chr12	7014288	+	LRRC23;LRRC23;LRRC23;LRRC23;LRRC23;LRRC23;LRRC23;LRRC23;LRRC23;LRRC23;LRRC23;LRRC23;LRRC23;LRRC23;LRRC23	TSS1500;5'UTR;5'UTR;5'UTR;5'UTR;5'UTR;5'UTR;1stExon;5'UTR;5'UTR;1stExon;5'UTR;5'UTR;5'UTR;5'UTR
cg12402251	0.102350115	-2.100827488	4.19388395	2.94E-05	0.02068392	2.161056846	-2.133724093	0.357289818	-2.061458448	0.478485817	chr8	91094811	+	CALB1;CALB1;CALB1;CALB1;CALB1;CALB1;CALB1	TSS200;TSS200;3'UTR;5'UTR;5'UTR;5'UTR;TSS1500
cg23686113	0.123249217	-0.402382114	4.193832135	2.94E-05	0.02068392	2.160850146	-0.466200146	0.516481115	-0.326007826	0.479043872	chr8	74660304	-	STAU2;STAU2;STAU2;STAU2;STAU2;STAU2;STAU2;STAU2;STAU2;STAU2;STAU2;STAU2;STAU2;STAU2;STAU2;STAU2	TSS1500;TSS1500;TSS1500;TSS1500;TSS1500;TSS1500;TSS1500;TSS1500;TSS1500;TSS1500;TSS1500;TSS1500;TSS1500;TSS1500;TSS1500;TSS1500
cg14253670	0.108795154	2.040173256	4.193792461	2.94E-05	0.02068392	2.160691882	1.99340764	0.457475336	2.096140049	0.441574061	chr8	24802149	-
cg18038625	-0.104807281	1.985393924	-4.19354602	2.95E-05	0.02068392	2.159708835	2.020517401	0.411144296	1.943359872	0.437066207	chr10	15017145	+	MEIG1	5'UTR
cg25170995	-0.09399618	-0.686990708	-4.1935226	2.95E-05	0.02068392	2.159615419	-0.636399851	0.395588285	-0.747535361	0.378329199	chr4	168818564	-
cg10895889	0.111114158	1.207869446	4.191854538	2.97E-05	0.020816681	2.152963069	1.17266314	0.475207633	1.250002625	0.453188691	chr6	33828330	-
cg01199108	0.120465958	2.430660322	4.191609307	2.97E-05	0.020821141	2.151985287	2.390106226	0.522649711	2.479193474	0.449713263	chr9	38688234	-
cg26929547	-0.101710428	1.857182898	-4.191124315	2.98E-05	0.020828099	2.150051694	1.898165154	0.41966902	1.808137346	0.410618188	chr1	57681028	-	DAB1;DAB1	3'UTR;3'UTR
cg25065518	0.10518036	2.200167667	4.190973393	2.98E-05	0.020828099	2.149450037	2.152167441	0.440254364	2.257611981	0.399668877	chr1	5540135	-
cg00656860	0.132569191	-1.503806818	4.190945573	2.98E-05	0.020828099	2.149339133	-1.550317336	0.532227977	-1.448145313	0.53696411	chr15	68116607	+	SKOR1;SKOR1;SKOR1;SKOR1	5'UTR;TSS1500;TSS1500;TSS1500
cg16256318	0.100507678	0.949165728	4.190396358	2.99E-05	0.020860149	2.147149845	0.893725216	0.419834886	1.015514212	0.437534083	chr17	21263350	+
cg20232307	0.149091353	0.40664598	4.189578976	3.00E-05	0.020892662	2.14389211	0.344019251	0.63274876	0.481594574	0.554614142	chr1	152539753	+	LCE3E	TSS1500
cg19698996	0.096061661	1.782459152	4.189438044	3.00E-05	0.020892662	2.143330476	1.722762748	0.429904096	1.853900877	0.36375335	chr17	38957620	+	KRT28	TSS1500
cg12828059	0.110173118	0.223357574	4.189337481	3.00E-05	0.020892662	2.142929729	0.190943362	0.442595575	0.262149312	0.44476995	chr7	123795573	-	RP5-921G16.1	5'UTR
cg13258430	0.099118112	-0.537164778	4.189206015	3.00E-05	0.020892662	2.142405848	-0.575552704	0.414104569	-0.491223992	0.391467072	chrX	119928563	-
cg04486617	0.095977943	-2.620582382	4.189063567	3.00E-05	0.020892662	2.141838223	-2.645784209	0.356241726	-2.590422073	0.42896993	chr9	96715819	+	BARX1	TSS200
cg00998784	-0.113881113	-1.252187619	-4.188451834	3.01E-05	0.020927601	2.139400808	-1.195397759	0.476266056	-1.320150936	0.453741804	chr5	176046902	+
cg06737308	-0.178565338	1.121947034	-4.188290177	3.01E-05	0.020927601	2.138756754	1.18087456	0.714074921	1.051425464	0.744229508	chr4	185021514	-
cg07015368	0.087637323	1.546009466	4.187908373	3.02E-05	0.020944665	2.137235709	1.49990325	0.360750942	1.601187122	0.359240295	chr15	100537761	-
cg26234644	-0.125077322	1.747227075	-4.185459586	3.05E-05	0.021150679	2.127483345	1.80650385	0.532600854	1.676287542	0.559275808	chr17	10634427	-	TMEM220	TSS1500
cg16179660	0.100981305	1.233086909	4.184952924	3.06E-05	0.021179407	2.125466241	1.192987919	0.411183267	1.281075412	0.411488905	chr19	36346170	+
cg05620980	0.157082287	-0.106969606	4.184136824	3.07E-05	0.021236677	2.122217713	-0.141562215	0.654478948	-0.065570869	0.675288893	chr7	562844	-	AC147651.3;AC147651.3	1stExon;5'UTR
cg06618105	0.174329135	-0.411615828	4.183887711	3.07E-05	0.021241791	2.121226228	-0.495404656	0.730940923	-0.311341473	0.661549946	chr4	83934767	+	LIN54;LIN54;LIN54	TSS1500;TSS1500;TSS1500
cg21938541	0.1303797	1.070168385	4.181825915	3.10E-05	0.021414628	2.113022355	1.014505257	0.546932415	1.136783283	0.506240246	chr2	879563	+
cg05957781	0.247703403	2.917125896	4.181204051	3.11E-05	0.021454454	2.110548731	2.824580192	1.064260067	3.027880051	0.916016241	chr22	48727673	-
cg13485290	0.067022011	-0.456263397	4.180716157	3.11E-05	0.021470227	2.108608257	-0.459033047	0.364426663	-0.452948816	0.343643243	chr11	66233661	-	PELI3;PELI3;PELI3;PELI3;PELI3;PELI3;PELI3;MRPL11;MRPL11	TSS1500;TSS1500;TSS1500;TSS1500;TSS1500;TSS1500;TSS1500;1stExon;3'UTR
cg19194482	0.104089528	-0.060885953	4.180648206	3.12E-05	0.021470227	2.10833802	-0.087107426	0.446696793	-0.029505382	0.413087475	chr4	145569226	-	HHIP;RP11-291L15.2;HHIP	TSS200;3'UTR;5'UTR
cg10234330	-0.122856977	-0.997590831	-4.180076889	3.12E-05	0.021487077	2.106066067	-0.941983227	0.500210103	-1.06413928	0.490696543	chr1	165738894	+	TMCO1;TMCO1;TMCO1;TMCO1;TMCO1;TMCO1;RP11-466F5.8	TSS1500;TSS1500;TSS1500;TSS1500;TSS1500;TSS1500;5'UTR
cg27539214	0.11747966	2.125661816	4.180029656	3.12E-05	0.021487077	2.10587825	2.072114101	0.493546622	2.189745093	0.453793696	chr16	67997921	+	SLC12A4;SLC12A4;SLC12A4;SLC12A4;SLC12A4	1stExon;3'UTR;3'UTR;3'UTR;3'UTR
cg01059867	-0.131016161	2.789191214	-4.179643834	3.13E-05	0.021487077	2.104344143	2.846240994	0.402113557	2.720916838	0.688330783	chr18	72874334	-
cg00805506	-0.114345801	1.537996388	-4.179637722	3.13E-05	0.021487077	2.104319842	1.584623462	0.487884867	1.482195396	0.501995351	chr17	10634532	+	TMEM220	TSS1500
cg24513020	0.155353095	-0.913154876	4.179504054	3.13E-05	0.021487077	2.103788381	-0.970837025	0.596387563	-0.844123713	0.653630857	chr19	55679264	+	DNAAF3;DNAAF3;DNAAF3;DNAAF3;DNAAF3;DNAAF3;DNAAF3;DNAAF3;DNAAF3	TSS1500;TSS1500;TSS1500;TSS1500;TSS1500;TSS1500;TSS1500;TSS1500;TSS1500
cg15600437	-0.441192164	1.018965422	-4.178846534	3.14E-05	0.021530455	2.101174348	1.19953788	1.667972977	0.80286517	1.904643067	chr1	17309539	-	RP1-37C10.3	5'UTR
cg06961873	0.607422018	0.693084662	4.178160475	3.15E-05	0.021561769	2.098447283	0.442158574	2.459536287	0.993380683	2.378828657	chr1	25825780	-	TMEM57	3'UTR
cg16793370	-0.110953416	2.149893572	-4.178127199	3.15E-05	0.021561769	2.098315023	2.193147018	0.416058914	2.098129973	0.525643015	chr14	105371541	-
cg16877957	0.13256102	-1.538866336	4.177573311	3.16E-05	0.021595627	2.096113666	-1.579303311	0.517191573	-1.490473349	0.586809896	chr5	140529672	-	PCDHB6;PCDHB6;PCDHB6	TSS1500;TSS200;TSS200
cg25995599	-0.11225478	2.480755334	-4.177268416	3.16E-05	0.021601906	2.094902021	2.522946161	0.434387022	2.430263423	0.508269471	chr11	116457240	-
cg12238212	-0.096640077	2.418202655	-4.176930306	3.17E-05	0.021601906	2.093558479	2.454177336	0.368361058	2.375149924	0.438361962	chr16	9531163	+
cg25885170	-0.101632085	2.670850816	-4.176714113	3.17E-05	0.021601906	2.092699455	2.709746456	0.392184972	2.624302425	0.438091009	chr7	128766272	-	RP11-286H14.4	TSS1500
cg13067992	0.107220118	0.833685059	4.176631379	3.17E-05	0.021601906	2.092370729	0.765136465	0.493460159	0.915720651	0.417682221	chr8	54278624	-
cg03440414	0.114497866	2.05454058	4.176549589	3.17E-05	0.021601906	2.092045759	2.007211884	0.502000406	2.111181241	0.410823183	chr2	11101592	+
cg20399462	-0.126134444	0.012311763	-4.175667101	3.18E-05	0.021666713	2.088539843	0.064239848	0.513992069	-0.04983322	0.493050283	chr13	112627641	+
cg22541341	-0.097217886	1.29087828	-4.175126682	3.19E-05	0.021671233	2.086393242	1.330950012	0.394821272	1.242922399	0.405740503	chr15	68879032	-	CORO2B	5'UTR
cg11466094	0.09361192	-1.984799509	4.175054635	3.19E-05	0.021671233	2.086107086	-2.009439183	0.390585711	-1.955311957	0.395422554	chr14	89493389	-
cg05685922	-0.096200763	2.264228348	-4.175038397	3.19E-05	0.021671233	2.08604259	2.298752976	0.347726002	2.222910968	0.47864177	chr16	49369544	+	RP11-491F9.6	TSS1500
cg20686207	0.311295614	-1.630785987	4.174856823	3.19E-05	0.021671233	2.085321434	-1.722246773	1.351234185	-1.521330209	1.361349418	chrX	150396221	-
cg23489384	0.621980607	0.083171809	4.174458233	3.20E-05	0.021671328	2.083738465	-0.16418363	2.586895298	0.379194653	2.351266798	chr14	21199099	+
cg21926094	0.113457822	0.760438531	4.174453065	3.20E-05	0.021671328	2.08371794	0.728922907	0.453383303	0.798154882	0.481522829	chr17	5018984	+	ZNF232;ZNF232;USP6	5'UTR;5'UTR;TSS1500
cg18007957	0.11989398	-1.76518306	4.174284751	3.20E-05	0.021671328	2.083049541	-1.815696959	0.471115719	-1.704730506	0.550127779	chr6	152011666	-	ESR1;ESR1;ESR1	1stExon;5'UTR;5'UTR
cg06709442	0.116352299	1.862084076	4.174096089	3.20E-05	0.021671328	2.082300365	1.820465856	0.523113041	1.911890719	0.451885128	chr12	3575403	-
cg21594924	0.131429628	-2.130912036	4.173568996	3.21E-05	0.021672091	2.080207458	-2.185728557	0.523701252	-2.065310315	0.52548784	chr9	17811008	-
cg18508362	0.107198918	1.579770658	4.17353385	3.21E-05	0.021672091	2.080067914	1.507054219	0.471050909	1.666794121	0.474205561	chr12	6055817	-	ANO2;ANO2	TSS1500;TSS1500
cg06565641	0.181046852	1.471010626	4.173519719	3.21E-05	0.021672091	2.080011809	1.399571883	0.692259951	1.556505007	0.789760264	chr8	141359674	-
cg10933494	0.150196204	0.304384134	4.172940252	3.22E-05	0.021700414	2.077711265	0.248180897	0.661789664	0.371645409	0.555640775	chr6	28983143	-
cg05189964	0.08284933	1.175422382	4.172839898	3.22E-05	0.021700414	2.07731288	1.136986347	0.343442564	1.221420741	0.315283034	chr2	146905177	-
cg22606769	0.136110816	1.96645606	4.171696459	3.24E-05	0.02179025	2.072774322	1.90945925	0.573445891	2.034667044	0.540011524	chr1	222139714	-	RP11-400N13.2;RP11-400N13.2;RP11-815M8.1;RP11-400N13.2	TSS200;1stExon;3'UTR;5'UTR
cg00060404	-0.33534275	2.054684199	-4.171292567	3.24E-05	0.021796599	2.071171477	2.19684121	1.292054022	1.884557668	1.403037448	chr7	107423254	+	SLC26A3;SLC26A3	ExonBnd;3'UTR
cg09629193	0.085906515	-2.828760771	4.171251817	3.24E-05	0.021796599	2.071009768	-2.853309366	0.355754813	-2.799382218	0.3793692	chr16	691570	+	FAM195A;FAM195A;FAM195A;FAM195A	TSS1500;TSS1500;TSS1500;TSS1500
cg05768367	-0.12916269	-0.45735073	-4.17102341	3.25E-05	0.021800369	2.07010341	-0.425963589	0.512129759	-0.494913321	0.560360209	chr14	99728939	-	AL109767.1	TSS1500
cg03122247	0.128393478	1.396271803	4.17034007	3.26E-05	0.021846144	2.067392086	1.356168074	0.542220279	1.444265977	0.525483446	chr4	170695598	-
cg21927959	0.10810635	0.75523711	4.170162113	3.26E-05	0.021846144	2.066686068	0.721872351	0.444052137	0.795166415	0.454541701	chr15	24157530	-	RP11-484P15.1	TSS200
cg03611241	0.109816452	0.914123768	4.169737076	3.27E-05	0.021854795	2.064999913	0.865446922	0.487662269	0.972377828	0.39686121	chr12	125816261	-	TMEM132B;TMEM132B	5'UTR;5'UTR
cg22313821	-0.134840339	0.720489329	-4.169694688	3.27E-05	0.021854795	2.064831768	0.771227439	0.52059866	0.659768449	0.600861478	chr15	45669270	-	GATM;GATM;GATM;GATM;GATM;GATM	1stExon;TSS200;3'UTR;5'UTR;5'UTR;3'UTR
cg24452112	0.120180637	1.699459241	4.169127606	3.27E-05	0.021876385	2.062582392	1.637098578	0.492880322	1.774089421	0.478342378	chr13	46170321	-	FAM194B	3'UTR
cg04012354	0.323685305	1.507312264	4.168910181	3.28E-05	0.021876385	2.061720036	1.387055899	1.288189597	1.651229177	1.373188103	chr4	143771325	+
cg13906860	0.188517395	-0.971065115	4.168891761	3.28E-05	0.021876385	2.061646982	-1.018465587	0.764360655	-0.914338558	0.78896321	chr11	85393895	-	CREBZF;CREBZF	1stExon;3'UTR
cg00382930	0.085507647	1.318404035	4.168716303	3.28E-05	0.021876385	2.06095111	1.28619388	0.348573484	1.356951566	0.36985703	chr16	87100229	-	RP11-134D3.2	TSS200
cg08922547	-0.08042849	2.688881514	-4.168273896	3.29E-05	0.021894974	2.059196645	2.715977568	0.324859896	2.656454286	0.351237052	chr16	48513474	+
cg24599107	-0.218613543	3.030470928	-4.167944658	3.29E-05	0.021894974	2.057891094	3.143547587	0.877690253	2.895146334	0.907290658	chr1	161049443	+	PVRL4	3'UTR
cg24034913	0.081117485	0.877204365	4.167733061	3.29E-05	0.021894974	2.057052085	0.836591158	0.325466198	0.925808257	0.322465417	chr12	34480221	-
cg04526825	0.0970524	-0.455911422	4.167600853	3.30E-05	0.021894974	2.056527882	-0.474550688	0.431934716	-0.433604863	0.426855911	chr1	227100517	+	ADCK3	5'UTR
cg16869349	-0.296146643	0.84852941	-4.167585474	3.30E-05	0.021894974	2.056466905	0.95477314	0.999529819	0.72138213	1.39361099	chr18	35069156	+	CELF4	5'UTR
cg11223552	0.106264584	1.265622937	4.167353862	3.30E-05	0.021899249	2.055548616	1.217142064	0.460096239	1.323642467	0.412223733	chr3	158984799	+	IQCJ-SCHIP1	5'UTR
cg06056884	0.124356885	0.729426231	4.16691748	3.31E-05	0.021922936	2.053818588	0.679736675	0.509696979	0.788892252	0.503449809	chr11	26593658	+	MUC15;MUC15;MUC15;MUC15;MUC15;MUC15	1stExon;1stExon;1stExon;5'UTR;5'UTR;5'UTR
cg11708721	0.132573724	0.287407323	4.165837313	3.32E-05	0.022007813	2.04953705	0.220965466	0.606075966	0.366921675	0.544382549	chr1	117530009	-	PTGFRN;PTGFRN;PTGFRN	3'UTR;3'UTR;5'UTR
cg11955641	-0.186772685	-0.990204807	-4.16509508	3.33E-05	0.022060771	2.046595629	-0.906214153	0.779866832	-1.090720697	0.715509271	chr5	151304999	-	GLRA1;GLRA1;GLRA1	TSS1500;TSS1500;TSS1500
cg11841000	0.118792184	-0.048871905	4.164882651	3.34E-05	0.022063295	2.04575388	-0.090434536	0.492093927	0.000868211	0.46560998	chr11	27775783	+	RP11-587D21.4	3'UTR
cg09007290	-0.121540467	2.71912693	-4.164665261	3.34E-05	0.02206555	2.044892517	2.767572303	0.459810778	2.661149887	0.536637601	chr3	139037809	-	MRPS22;MRPS22	5'UTR;5'UTR
cg26726035	-0.104002512	3.153225387	-4.164485115	3.34E-05	0.02206555	2.044178759	3.19757236	0.392130203	3.100153106	0.477591629	chr8	143237761	-
cg21291133	0.114322105	1.974227625	4.164301983	3.34E-05	0.02206555	2.0434532	1.949895875	0.468178387	2.003346669	0.485335305	chr5	79331802	-	THBS4;THBS4;THBS4	TSS200;5'UTR;5'UTR
cg11418508	0.15645576	0.918686218	4.163626443	3.35E-05	0.022106043	2.040777014	0.848058036	0.646086641	1.003210559	0.618753937	chr19	2888943	-
cg08734703	-0.106115854	1.982293052	-4.16350694	3.36E-05	0.022106043	2.040303641	2.01858398	0.395406278	1.938861851	0.500637167	chr11	78579577	-
cg19769301	0.133110629	0.236818388	4.162733536	3.37E-05	0.022162286	2.037240369	0.18517809	0.495926795	0.298618963	0.598387795	chr1	149147625	-	U1	TSS1500
cg07290522	0.115769437	2.226793667	4.162254485	3.37E-05	0.022177424	2.035343237	2.158055353	0.501897912	2.309056306	0.44600178	chr16	86185338	-
cg13289413	-0.32812609	2.084865392	-4.16220556	3.37E-05	0.022177424	2.035149495	2.204171275	1.071336363	1.942085969	1.563228989	chr8	11303828	+	FAM167A;FAM167A;FAM167A;FAM167A;FAM167A;FAM167A	TSS1500;TSS1500;3'UTR;5'UTR;5'UTR;3'UTR
cg21266975	0.13462328	0.45171158	4.161461524	3.38E-05	0.022231051	2.032203425	0.399880862	0.562280182	0.513740039	0.524438022	chr18	2846181	+	EMILIN2	TSS1500
cg26686208	0.086353057	2.095346531	4.160870464	3.39E-05	0.02225223	2.02986344	2.051122691	0.386581811	2.148271452	0.293862813	chr7	73116603	+	WBSCR22;STX1A;STX1A;STX1A;STX1A;STX1A;STX1A;WBSCR22	3'UTR;3'UTR;3'UTR;3'UTR;3'UTR;TSS1500;TSS1500;3'UTR
cg17282204	0.075068385	-0.102281753	4.160821221	3.39E-05	0.02225223	2.029668506	-0.134439185	0.288603199	-0.063797317	0.31182467	chr22	18955907	+
cg26890189	-0.101888939	-1.85327295	-4.160687554	3.40E-05	0.02225223	2.029139372	-1.753438792	0.509685609	-1.97274957	0.445819646	chr19	47951302	-	SLC8A2	5'UTR
cg08538752	0.101142581	0.561596029	4.160299468	3.40E-05	0.022271824	2.027603197	0.521630312	0.388196548	0.609425036	0.43325259	chr21	10990890	-	TPTE;TPTE;TPTE;TPTE;TPTE	1stExon;TSS200;TSS200;5'UTR;3'UTR
cg14221939	0.093684234	1.822852994	4.160029624	3.41E-05	0.022280072	2.026535146	1.779313817	0.369015966	1.874958544	0.38512778	chr6	29981675	-	ZNRD1-AS1;ZNRD1-AS1;ZNRD1-AS1;ZNRD1-AS1;ZNRD1-AS1	3'UTR;3'UTR;3'UTR;3'UTR;3'UTR
cg10091792	0.360129839	1.3897298	4.159640727	3.41E-05	0.022299791	2.024995993	1.241006975	1.544541009	1.567713975	1.317084735	chr1	2844356	-
cg03027068	0.12575582	-0.025957819	4.15931805	3.42E-05	0.022313161	2.023719029	-0.068829731	0.49148662	0.02534918	0.529438456	chr15	37400887	-
cg01200051	-0.100402999	-0.114589756	-4.158870975	3.42E-05	0.022320864	2.021949931	-0.068183891	0.41339146	-0.170126017	0.401332477	chr7	55954647	+	RP11-15K19.2;ZNF713;ZNF713	TSS1500;TSS1500;TSS1500
cg02204474	0.116920027	1.926315298	4.158870868	3.42E-05	0.022320864	2.021949508	1.881057649	0.475855517	1.98047743	0.478121918	chr20	57169343	-	RP5-907D15.3;RP5-907D15.2	TSS200;5'UTR
cg04880278	0.120490789	2.049787217	4.157742497	3.44E-05	0.022412064	2.017485309	2.005092107	0.512096943	2.10327613	0.467398622	chr8	11597172	+	GATA4;GATA4	5'UTR;5'UTR
cg01408260	0.194399686	0.955095984	4.15736848	3.45E-05	0.022430513	2.01600584	0.922750006	0.909879494	0.993806061	0.880961189	chrX	103216565	-	TMSB15B;TMSB15B;TMSB15B;TMSB15B;DPPA3P1;TMSB15B	TSS1500;TSS1500;TSS1500;TSS1500;1stExon;5'UTR
cg12011664	0.103390354	0.824106607	4.156914248	3.45E-05	0.022456757	2.01420924	0.785307171	0.425839279	0.870539866	0.413968419	chr10	46168841	-	ZFAND4;ZFAND4;ZFAND4;ZFAND4;ZFAND4;ZFAND4	TSS1500;TSS1500;TSS1500;TSS1500;TSS1500;TSS1500
cg11014998	0.134110182	-1.098464516	4.156563547	3.46E-05	0.022473004	2.012822262	-1.063012961	0.99960807	-1.140891197	1.04025868	chrX	40439740	-	ATP6AP2;ATP6AP2;ATP6AP2;ATP6AP2;ATP6AP2;ATP6AP2	TSS1500;TSS1500;TSS1500;TSS1500;TSS1500;TSS1500
cg06779705	0.123382292	0.837052555	4.155534426	3.47E-05	0.022555172	2.008752875	0.791487361	0.528004171	0.891582742	0.470070084	chr13	25746355	+	FAM123A;FAM123A;FAM123A;FAM123A;FAM123A	1stExon;5'UTR;5'UTR;1stExon;TSS1500
cg13151425	-0.068461109	-0.460191163	-4.154874556	3.48E-05	0.02260162	2.006144108	-0.451161093	0.346306149	-0.470997907	0.32698835	chr7	2561116	-
cg03388667	-0.084365286	-0.163648279	-4.15465088	3.49E-05	0.022605615	2.005259907	-0.118051207	0.325848947	-0.218216617	0.362760803	chr1	147551395	-
cg03382805	0.071345515	2.68248692	4.154309819	3.49E-05	0.022621069	2.003911764	2.622667887	0.415238184	2.7540754	0.400417015	chr22	23905582	+
cg04922526	0.09785025	0.480879902	4.154084051	3.49E-05	0.022625297	2.003019413	0.419394971	0.426817785	0.554462048	0.405008524	chr2	1555158	+	AC144450.1	3'UTR
cg07828806	0.125047537	1.853853097	4.153532772	3.50E-05	0.022661315	2.000840665	1.813264718	0.542077694	1.902427275	0.508552816	chr16	53543684	+
cg25373794	0.174179021	-2.04356369	4.153145031	3.51E-05	0.022681405	1.999308418	-2.115703737	0.719609882	-1.957230024	0.719057202	chr1	162760220	-	HSD17B7;HSD17B7;HSD17B7;HSD17B7;HSD17B7;HSD17B7	TSS1500;TSS1500;TSS1500;TSS1500;TSS1500;TSS1500
cg25107000	0.185542679	1.528631204	4.151976838	3.53E-05	0.022769635	1.994692874	1.462076375	0.774293914	1.608280755	0.722619733	chr6	31275643	-
cg11761781	0.078808979	2.071547283	4.151824274	3.53E-05	0.022769635	1.994090182	2.045626957	0.335405962	2.102567455	0.332572061	chr17	21214873	+	MAP2K3;MAP2K3;MAP2K3;MAP2K3;MAP2K3	TSS1500;TSS200;5'UTR;5'UTR;5'UTR
cg12985245	-0.119997739	-0.310445827	-4.151698423	3.53E-05	0.022769635	1.993593035	-0.241883576	0.507879143	-0.392497763	0.471208404	chr20	55905076	-
cg00272317	0.15755984	-0.083178764	4.151326974	3.54E-05	0.022782396	1.992125796	-0.154100421	0.675185559	0.001696793	0.599810743	chr16	26657023	-	AC002331.2	TSS1500
cg12537329	0.109609413	1.908234148	4.151205191	3.54E-05	0.022782396	1.991644776	1.865221655	0.475540367	1.959709388	0.411774279	chr13	113677777	-	MCF2L;MCF2L;MCF2L	TSS1500;TSS1500;5'UTR
cg16419584	0.153532806	-0.287040843	4.150638094	3.55E-05	0.022820284	1.989405029	-0.328669055	0.59373007	-0.237222242	0.715184205	chr10	129947858	+
cg14558573	-0.087731585	-0.755097424	-4.149705802	3.56E-05	0.022889471	1.985723588	-0.710532421	0.369480903	-0.808430631	0.357680349	chr3	9811813	+	CAMK1;CAMK1;CAMK1	TSS200;TSS200;TSS200
cg20185832	0.152554438	0.729728805	4.149572868	3.56E-05	0.022889471	1.985198721	0.669100908	0.662178613	0.802285296	0.590763715	chr17	46179355	+	CBX1;CBX1;CBX1;CBX1;CBX1	TSS1500;TSS1500;TSS1500;TSS1500;TSS1500
cg04111992	-0.210039415	0.74251825	-4.149180753	3.57E-05	0.022910289	1.983650623	0.834764848	0.891277424	0.63212205	0.811121557	chr7	158790115	+
cg06243989	0.128931727	0.437493509	4.148802801	3.57E-05	0.022929738	1.982158576	0.370000432	0.541713322	0.518265909	0.543679147	chr15	25425615	-	SNHG14;SNORD115-6;SNHG14;SNHG14	5'UTR;TSS200;5'UTR;TSS1500
cg08410533	0.112149057	0.733195897	4.14835747	3.58E-05	0.02293417	1.980400706	0.686854322	0.468790494	0.788655219	0.459919156	chr10	375830	-	DIP2C	TSS1500
cg04005279	-0.090956045	1.121189803	-4.14815017	3.58E-05	0.02293417	1.979582486	1.154364419	0.366971334	1.081488052	0.393192688	chr14	102042053	+
cg05695933	0.071269352	1.898723622	4.148092723	3.59E-05	0.02293417	1.97935575	1.860244764	0.303395767	1.944773231	0.282376356	chr8	124631201	+	CTD-2552K11.2;CTD-2552K11.2	5'UTR;5'UTR
cg11249109	-0.109657332	1.908923568	-4.148035574	3.59E-05	0.02293417	1.979130188	1.95193737	0.423568698	1.857446761	0.47395701	chr18	4264360	+	RP11-138C24.1;RP11-138C24.1	TSS1500;TSS1500
cg09068086	0.249083028	-3.40221093	4.14714519	3.60E-05	0.023004393	1.975616361	-3.495205939	0.9906497	-3.29091907	1.113109819	chr2	110970204	+	LINC00116;LINC00116	3'UTR;3'UTR
cg02310386	0.118605709	0.216160603	4.145738681	3.62E-05	0.023126141	1.970067175	0.172661435	0.504826926	0.268218272	0.456882021	chr12	103311761	+	PAH;PAH;PAH;PAH;PAH;PAH;PAH;PAH;PAH	TSS1500;TSS1500;TSS1500;TSS1500;TSS1500;3'UTR;5'UTR;5'UTR;3'UTR
cg13824877	-0.136025784	1.421861553	-4.144761446	3.64E-05	0.023205606	1.966212707	1.479961263	0.558888406	1.352330672	0.552019646	chr6	170453283	+
cg21379629	-0.12405268	2.271207186	-4.144050957	3.65E-05	0.023241026	1.963410909	2.328130638	0.473261436	2.203083994	0.571501011	chr20	36547584	+
cg04778165	0.076738784	1.905016241	4.14399726	3.65E-05	0.023241026	1.963199177	1.873136222	0.315526795	1.943168682	0.305245932	chr17	37991502	+	IKZF3	3'UTR
cg19907123	0.103115822	-0.989683446	4.143867433	3.65E-05	0.023241026	1.962687265	-1.029408717	0.427090813	-0.942142192	0.442248288	chr4	178171580	+
cg08193579	0.136858798	-1.631228523	4.143257586	3.66E-05	0.023284081	1.960282821	-1.656880926	0.606106879	-1.600528986	0.605440608	chr3	169529701	-	LRRC34;LRRC34;LRRC34;LRRC34	5'UTR;3'UTR;3'UTR;3'UTR
cg08696107	0.106183873	-0.413717606	4.142603846	3.67E-05	0.023331625	1.957705701	-0.419833403	0.495706951	-0.40639852	0.503229204	chr6	29759949	-	HLA-P;HLA-P;HLA-P;HLA-P;HLA-P;HLA-P	5'UTR;5'UTR;5'UTR;1stExon;5'UTR;TSS200
cg06124876	-0.126807083	-0.108899454	-4.14170474	3.69E-05	0.023403951	1.954161968	-0.067093498	0.538114992	-0.158930769	0.529371431	chr1	22721151	+
cg24951286	0.102171614	-0.879913132	4.141489968	3.69E-05	0.023407527	1.953315578	-0.901754248	0.438567701	-0.853774756	0.448361467	chr5	140625068	-	PCDHB15	TSS200
cg16056087	-0.171889924	-3.724229235	-4.140756581	3.70E-05	0.023463373	1.950425707	-3.638538919	0.715188696	-3.826779197	0.674208438	chr4	120375747	+	RP11-33B1.1;RP11-33B1.1;RP11-33B1.1;RP11-33B1.1	TSS1500;TSS1500;TSS1500;TSS200
cg00313750	0.161030105	0.357832448	4.140453279	3.71E-05	0.023475913	1.949230707	0.289866334	0.644380416	0.439170956	0.654982867	chr13	25746473	+	FAM123A;FAM123A;FAM123A	TSS1500;TSS200;TSS200
cg17367816	0.119371322	-0.552008741	4.140203296	3.71E-05	0.02348309	1.948245845	-0.607392164	0.503350604	-0.485728581	0.478090369	chr10	42673902	+
cg12978573	-0.118631822	-0.643080211	-4.139790248	3.72E-05	0.023506751	1.946618685	-0.609164896	0.486265785	-0.683668395	0.535640218	chr2	53429582	+
cg00084271	0.402164619	1.058296836	4.139557293	3.72E-05	0.02351224	1.945701049	0.899702122	1.679313568	1.248095204	1.5874897	chr1	160121487	-	ATP1A4;ATP1A4;ATP1A4;ATP1A4	5'UTR;1stExon;5'UTR;1stExon
cg06766960	0.303184355	2.347417055	4.138319244	3.74E-05	0.02361954	1.940825086	2.223775087	1.23514724	2.495385692	1.250625731	chr11	133703094	+
cg17106697	0.167232993	2.346616141	4.137149086	3.76E-05	0.023720391	1.936217806	2.260630727	0.800699518	2.449519263	0.579570044	chr1	201238511	-
cg16347828	-0.13848693	-3.150946159	-4.136029417	3.78E-05	0.023816492	1.931810506	-3.09001376	0.581511784	-3.223867064	0.633897848	chr14	21538296	-	ARHGEF40;ARHGEF40;ARHGEF40;ARHGEF40;ARHGEF40	TSS1500;TSS200;TSS200;TSS200;TSS200
cg18369465	0.121740191	2.021784218	4.135495784	3.79E-05	0.02385287	1.929710397	1.972362033	0.500554529	2.080930262	0.510209919	chr17	16395926	-	FAM211A;FAM211A	TSS1500;TSS1500
cg09175792	-0.42788746	2.529105485	-4.134702705	3.80E-05	0.023915938	1.92658973	2.679120764	1.647875716	2.349574565	1.883225261	chr10	50534598	+
cg06643214	-0.140501211	1.769962281	-4.134367278	3.80E-05	0.023922731	1.925270041	1.834002254	0.587252337	1.693322385	0.556120049	chr16	16419462	+	AC138969.4	5'UTR
cg06808011	0.165954198	1.046336058	4.13426076	3.81E-05	0.023922731	1.924850979	0.980206749	0.6752465	1.125476369	0.68403221	chr16	3286070	+	ZNF200;ZNF200;ZNF200;ZNF200;ZNF200;ZNF200;ZNF200;ZNF200;ZNF200	5'UTR;TSS1500;TSS1500;TSS1500;TSS1500;TSS1500;TSS1500;1stExon;TSS200
cg05157625	0.160273953	1.927680531	4.13410293	3.81E-05	0.023922731	1.924230074	1.840941907	0.642074579	2.031485059	0.675321488	chr14	93153553	+	RIN3;RIN3;RIN3;RIN3	3'UTR;3'UTR;5'UTR;5'UTR
cg11607710	0.127158845	-0.291202579	4.132329426	3.84E-05	0.024087156	1.917254637	-0.306030495	0.671360155	-0.273457257	0.603943693	chr12	125020250	+	NCOR2;NCOR2;NCOR2	TSS200;3'UTR;5'UTR
cg13285077	0.083511658	0.927926371	4.132076972	3.84E-05	0.024094899	1.91626194	0.869976617	0.373439382	0.997277792	0.357698965	chr11	134651819	+
cg16141740	0.160630695	-0.085813783	4.131551138	3.85E-05	0.024130947	1.914194442	-0.138347006	0.649793349	-0.0229446	0.683892654	chr22	42896985	-	SERHL;SERHL;SERHL;SERHL	TSS1500;5'UTR;5'UTR;5'UTR
cg26890284	0.125915811	-0.118327105	4.131366419	3.85E-05	0.024131714	1.913468219	-0.154110411	0.497433559	-0.075503401	0.537620284	chr6	117197545	-	RFX6;RFX6	TSS1500;TSS1500
cg04072597	0.111152764	-1.974292815	4.130935242	3.86E-05	0.024158025	1.911773164	-2.013813531	0.433624816	-1.926996363	0.499963368	chr19	18716499	-
cg11152384	0.100912146	-1.934337496	4.130506343	3.87E-05	0.024180472	1.910087235	-1.989046456	0.39008008	-1.868864499	0.445876388	chr11	68934300	-	RP11-554A11.8	3'UTR
cg10420854	0.185932767	-0.106258647	4.130058395	3.87E-05	0.024180472	1.908326608	-0.172135806	0.714531577	-0.027420097	0.809105125	chr6	41207397	-	RN5S207	TSS200
cg24207068	0.136408872	-1.401924789	4.12991743	3.88E-05	0.024180472	1.907772592	-1.46582972	0.579860406	-1.325446505	0.585945886	chr17	78865662	-	RPTOR;RPTOR	5'UTR;5'UTR
cg22995724	0.091130819	1.141359302	4.129866627	3.88E-05	0.024180472	1.907572933	1.12008584	0.393202069	1.166818337	0.439052045	chr8	144639363	-	GSDMD;GSDMD;GSDMD;GSDMD;GSDMD;GSDMD;GSDMD;GSDMD;GSDMD;GSDMD	TSS1500;TSS1500;TSS1500;TSS1500;TSS1500;TSS1500;TSS1500;TSS1500;5'UTR;5'UTR
cg13832012	0.126651223	1.251224935	4.129834669	3.88E-05	0.024180472	1.907447339	1.1783583	0.548760307	1.338428146	0.498560141	chr8	27107304	+	STMN4;STMN4;STMN4;STMN4;STMN4;STMN4	3'UTR;5'UTR;5'UTR;5'UTR;5'UTR;5'UTR
cg14260536	0.067570287	0.040321862	4.12770202	3.91E-05	0.024384157	1.899068104	0.019093259	0.287090424	0.065727213	0.28399146	chr2	28811116	-	PLB1	5'UTR
cg26360697	-0.141998522	-0.247969533	-4.127030341	3.93E-05	0.024423583	1.896429933	-0.185233337	0.560573834	-0.323049132	0.596452112	chr5	1673409	-
cg12419766	-0.096167261	2.768339334	-4.126792175	3.93E-05	0.024423583	1.89549458	2.804473242	0.482517462	2.725096046	0.501138041	chr7	157620445	-
cg03172493	0.402389836	0.809327633	4.126732603	3.93E-05	0.024423583	1.895260632	0.654899551	1.699928816	0.99413958	1.545543724	chr2	221261269	-	AC114765.1	5'UTR
cg14171986	0.118925397	1.353703185	4.126516629	3.93E-05	0.024423583	1.894412491	1.277423934	0.494814848	1.444990448	0.491575068	chr11	4629749	+	TRIM68;TRIM68;TRIM68;TRIM68;TRIM68;TRIM68;TRIM68	TSS1500;TSS1500;TSS1500;TSS1500;TSS1500;TSS1500;TSS1500
cg16944093	0.074451669	-0.383712339	4.126444457	3.94E-05	0.024423583	1.89412908	-0.39450282	0.312152144	-0.370798821	0.35480179	chr2	128422120	+	LIMS2;LIMS2;LIMS2;LIMS2;LIMS2;LIMS2;LIMS2;LIMS2	TSS200;TSS200;TSS200;5'UTR;5'UTR;5'UTR;5'UTR;5'UTR
cg05175337	-0.13220332	1.356633622	-4.126201154	3.94E-05	0.024430654	1.893173683	1.395959453	0.553556589	1.309570397	0.541886667	chr5	80596475	+	ZCCHC9;ZCCHC9;ZCCHC9;ZCCHC9;ZCCHC9;ZCCHC9;ZCCHC9;CTC-281B15.1;CTC-281B15.1;CTC-281B15.1;CTC-281B15.1;CTC-281B15.1;CTC-281B15.1;CTC-281B15.1	TSS1500;TSS1500;TSS1500;TSS1500;TSS1500;TSS1500;TSS1500;3'UTR;3'UTR;3'UTR;3'UTR;3'UTR;3'UTR;3'UTR
cg18310895	-0.118829984	0.987022499	-4.125077774	3.96E-05	0.024530073	1.888763145	1.034498473	0.501874294	0.930205585	0.482756988	chr20	62086195	+
cg11473117	0.140380939	2.185431396	4.124685909	3.96E-05	0.024543188	1.887224907	2.131405494	0.579837459	2.250086944	0.575665765	chr6	27177588	+
cg22862450	0.110236775	1.426641929	4.124562669	3.97E-05	0.024543188	1.886741165	1.377775641	0.43579114	1.485122703	0.483217113	chr1	40025411	+
cg01584086	0.407649429	-2.295453517	4.124426733	3.97E-05	0.024543188	1.886207603	-2.446963486	1.596480671	-2.114133825	1.732272413	chr11	10373718	+	AMPD3;AMPD3;AMPD3	5'UTR;5'UTR;5'UTR
cg03110906	0.143487907	-1.335919749	4.123907749	3.98E-05	0.024579362	1.884170711	-1.393172596	0.595916007	-1.267402352	0.611213798	chr20	36661445	+	RPRD1B;RPRD1B;RPRD1B;TTI1;TTI1	TSS1500;TSS1500;TSS1500;5'UTR;5'UTR
cg22828770	0.075111235	-1.680443438	4.122645775	4.00E-05	0.024694051	1.879218787	-1.705625321	0.325456298	-1.650306996	0.311432658	chr17	73422483	+
cg08284213	0.093526974	-3.602219836	4.122088083	4.01E-05	0.024734553	1.877030903	-3.625038984	0.388124754	-3.574911	0.421918367	chr10	133484627	-
cg09306641	-0.117175017	-2.47343094	-4.121877852	4.01E-05	0.024738298	1.876206217	-2.404143805	0.586847634	-2.556350381	0.387121159	chr18	77335412	-
cg03218460	-0.133236491	1.447295048	-4.121275598	4.02E-05	0.024783618	1.873843949	1.500205709	0.455275558	1.383974166	0.668850372	chr4	7268631	+
cg11298627	0.118591801	-0.497641868	4.120962924	4.03E-05	0.024798268	1.872617657	-0.521499715	0.490193123	-0.469089968	0.502411909	chr5	41509849	-
cg16335841	-0.056673753	0.015381781	-4.119693836	4.05E-05	0.024913367	1.867772448	0.038210672	0.232484672	-0.011897507	0.238416692	chr2	233246214	+	AC068134.8;AC068134.8;ALPP;AC068134.8	3'UTR;TSS1500;5'UTR;1stExon
cg24401870	0.139712152	0.302338159	4.119380376	4.06E-05	0.024913367	1.866412359	0.253374647	0.582693988	0.360935286	0.569531801	chr13	70682525	+	KLHL1;KLHL1;KLHL1;ATXN8OS;ATXN8OS	1stExon;5'UTR;TSS1500;5'UTR;5'UTR
cg07117760	0.104478058	0.804082604	4.119357783	4.06E-05	0.024913367	1.866323788	0.732449576	0.478653538	0.889809495	0.44267596	chr4	144436296	+	SMARCA5-AS1	TSS1500
cg09860125	-0.101383448	2.985387658	-4.119040818	4.06E-05	0.024928593	1.865081229	2.969410718	0.641815588	3.004508076	0.722813574	chrX	65094593	+
cg26427827	0.116607127	3.026760011	4.11824934	4.08E-05	0.024975969	1.861978897	2.971943032	0.507861701	3.092362279	0.428204544	chr1	10713944	-	CASZ1	3'UTR
cg07788167	0.123162562	0.543894433	4.118249042	4.08E-05	0.024975969	1.861977732	0.512172496	0.480073028	0.58185769	0.569543524	chr7	57484272	+
cg02047097	-0.099345517	1.651142282	-4.117364367	4.09E-05	0.025052035	1.858510786	1.674247282	0.444789351	1.623491351	0.454551693	chr4	183601447	+	ODZ3;ODZ3	TSS200;TSS200
cg11021551	-0.127958807	-0.210655757	-4.116778124	4.10E-05	0.025096275	1.856213761	-0.149217475	0.547223476	-0.284182076	0.50826416	chr7	108097740	-	NRCAM;NRCAM;NRCAM;NRCAM;NRCAM	TSS1500;TSS1500;TSS1500;TSS1500;TSS1500
cg15985139	-0.10145664	1.900611422	-4.116353918	4.11E-05	0.025123183	1.854551827	1.939235975	0.401767064	1.854387455	0.454615089	chr16	27118799	-
cg18636679	0.068660046	1.86751738	4.115922385	4.12E-05	0.025150918	1.852861365	1.837575884	0.285162348	1.903349893	0.286587127	chr14	107221345	-
cg20962239	0.136731983	0.007661862	4.115005231	4.13E-05	0.025231028	1.849269122	-0.061108669	0.568549329	0.089963057	0.538627503	chr1	152896755	+
cg06922938	0.143272259	0.843608194	4.114723036	4.14E-05	0.025242775	1.848163998	0.779061441	0.633270226	0.920854579	0.533562211	chr10	108273407	-
cg25342894	0.09000628	-1.236329181	4.1144983	4.14E-05	0.025248337	1.847283944	-1.255463725	0.390551311	-1.213429897	0.405817845	chr8	49648168	+	EFCAB1;EFCAB1;EFCAB1;EFCAB1;EFCAB1;EFCAB1;AC026904.1	TSS1500;TSS1500;TSS1500;TSS1500;TSS1500;TSS1500;5'UTR
cg08548311	-0.12748222	1.395703834	-4.114048116	4.15E-05	0.025278262	1.845521193	1.471220891	0.566244053	1.305328729	0.483483228	chr14	70827402	+	U2;COX16;COX16;COX16;RP11-718G2.3	TSS1500;TSS1500;TSS1500;TSS1500;3'UTR
cg00756338	0.112502392	3.108658969	4.113712115	4.16E-05	0.025295884	1.844205664	3.07065536	0.492636379	3.154139822	0.445841781	chr6	158014222	+	ZDHHC14;ZDHHC14	5'UTR;5'UTR
cg03870002	-0.111510396	-1.706001991	-4.11313317	4.17E-05	0.025321206	1.841939187	-1.64513264	0.501073701	-1.778847443	0.398971477	chr11	35442099	-	RP4-683L5.1;SLC1A2;SLC1A2;SLC1A2;SLC1A2	5'UTR;TSS1500;TSS1500;TSS1500;TSS1500
cg26703511	0.089431147	3.624264704	4.113132419	4.17E-05	0.025321206	1.841936246	3.55274118	0.533842254	3.709860545	0.54484736	chr21	44817420	+
cg03857535	0.146737591	1.53269871	4.111192629	4.20E-05	0.025513125	1.83434454	1.46559287	0.583946784	1.613007684	0.616114709	chr22	23010422	-	IGLV3-27	TSS1500
cg19672268	0.132980057	0.723918997	4.110842144	4.21E-05	0.0255203	1.832973229	0.626469728	0.662345755	0.840541497	0.680616301	chrX	108292966	-
cg02931604	0.173694764	1.459692429	4.110656715	4.21E-05	0.0255203	1.832247763	1.406488107	0.747446945	1.52336475	0.774782313	chr6	74064298	-	DPPA5	TSS1500
cg10866988	0.162854167	0.791508253	4.110609464	4.21E-05	0.0255203	1.832062906	0.737525621	0.673394024	0.856112016	0.666755359	chr1	235814946	-	GNG4	TSS1500
cg09148715	0.139787827	1.817657469	4.110201855	4.22E-05	0.025526483	1.830468317	1.740825184	0.602187012	1.909606576	0.545960286	chr2	10224752	+
cg24608381	-0.211305857	-0.241695577	-4.11015476	4.22E-05	0.025526483	1.830284088	-0.138948266	0.821482545	-0.364658515	0.930921862	chr2	139538746	+	NXPH2	TSS1500
cg26611815	0.093060976	1.058977577	4.10998307	4.22E-05	0.025526483	1.829612482	0.993927284	0.467338968	1.136826574	0.449706965	chr14	52329157	+	GNG2;GNG2;GNG2;GNG2;GNG2;GNG2;GNG2;GNG2;GNG2	5'UTR;5'UTR;5'UTR;5'UTR;5'UTR;5'UTR;5'UTR;5'UTR;5'UTR
cg23302570	-0.219589139	0.199835717	-4.109722427	4.23E-05	0.025526483	1.828592967	0.325063185	0.863849751	0.049969632	0.965831787	chr2	139538601	-	NXPH2	TSS1500
cg05480110	0.080845981	2.693577397	4.109663951	4.23E-05	0.025526483	1.828364246	2.613178291	0.512523074	2.789795098	0.529548865	chr3	195534854	-
cg11187460	-0.531631089	0.12521568	-4.109521299	4.23E-05	0.025526483	1.827806291	0.347478015	2.177887339	-0.140776971	2.220533115	chr14	73377350	-	snoU13	TSS1500
cg17063962	-0.286785197	-3.880945275	-4.108790157	4.24E-05	0.025587558	1.824946873	-3.753429113	1.257959448	-4.033550356	1.050347031	chr7	91808500	+	LRRD1;LRRD1;LRRD1;LRRD1;CTB-161K23.1;LRRD1;LRRD1	1stExon;1stExon;TSS200;TSS200;5'UTR;5'UTR;3'UTR
cg24358133	0.088298577	-1.394079217	4.108217005	4.25E-05	0.025622468	1.822705683	-1.431382083	0.376427534	-1.349436979	0.345985773	chr12	3992479	+	RP11-664D1.1	5'UTR
cg16020118	0.059621554	0.762875408	4.108021826	4.26E-05	0.025622468	1.821942544	0.754890525	0.29633591	0.772431324	0.326243397	chr19	33622600	-	WDR88	TSS1500
cg15123663	0.158480628	0.743715179	4.107956975	4.26E-05	0.025622468	1.821688989	0.669039722	0.652984785	0.833083099	0.638526664	chr7	56243524	+
cg24784730	0.097058722	-2.374359104	4.107606359	4.27E-05	0.025637878	1.820318215	-2.377596703	0.536998242	-2.370484505	0.482152616	chr12	125225655	-
cg13322849	0.088777102	-0.028713972	4.107474151	4.27E-05	0.025637878	1.819801358	-0.068437907	0.374124061	0.018825684	0.353731028	chr17	37771901	+
cg15632675	-0.115758703	0.906864008	-4.106910994	4.28E-05	0.025663936	1.817599935	0.956682584	0.455319137	0.847243582	0.510707819	chr11	69933978	-	ANO1;ANO1;ANO1	5'UTR;5'UTR;5'UTR
cg06019884	-0.117234594	-0.268005215	-4.106844315	4.28E-05	0.025663936	1.817339302	-0.217042925	0.484579765	-0.328994381	0.487528985	chr2	131798825	+	ARHGEF4;ARHGEF4;ARHGEF4;ARHGEF4;ARHGEF4	5'UTR;TSS1500;TSS200;TSS200;5'UTR
cg14553836	-0.082722171	1.912258473	-4.10672405	4.28E-05	0.025663936	1.816869222	1.917478286	0.384914941	1.906011656	0.412424678	chr14	44951231	-	RP11-99L13.1;RP11-99L13.1	TSS1500;TSS1500
cg11854007	-0.115772264	-1.081753387	-4.106228277	4.29E-05	0.025689576	1.814931535	-1.039694538	0.496045622	-1.132087351	0.443361302	chr20	31781697	-	BPIFA4P	5'UTR
cg01963035	-0.111281705	2.108305363	-4.106149229	4.29E-05	0.025689576	1.814622603	2.140720315	0.392494326	2.06951274	0.579408435	chr5	90075932	+	GPR98;GPR98	TSS1500;3'UTR
cg27320983	0.127606149	4.446447318	4.105165759	4.31E-05	0.025778873	1.81077954	4.399975784	0.569103787	4.502062169	0.46249023	chr19	1230171	+	C19orf26	3'UTR
cg21243846	0.086485501	2.448970801	4.104336304	4.33E-05	0.02585148	1.807539009	2.413361044	0.365513607	2.49158681	0.340429979	chr13	114108005	-	ADPRHL1	TSS200
cg15675644	-0.124148528	-1.167699036	-4.103221854	4.35E-05	0.025955819	1.803186053	-1.124210941	0.542249035	-1.219743453	0.468046727	chr13	112331403	-
cg07821364	0.126799166	1.947443011	4.102687932	4.36E-05	0.025992164	1.801101006	1.892040634	0.532261758	2.013745856	0.490514938	chr1	2411137	-	PLCH2;PLCH2;PLCH2;PLCH2;PLCH2	5'UTR;1stExon;TSS200;5'UTR;5'UTR
cg06105768	0.126558087	2.170114062	4.102553873	4.36E-05	0.025992164	1.800577522	2.096912062	0.54676342	2.257718621	0.53452586	chr6	167732467	+
cg11251728	-0.114046978	1.89357204	-4.101840372	4.37E-05	0.026034433	1.797791687	1.9295367	0.449176404	1.850531299	0.507350788	chr11	78980839	+	ODZ4;ODZ4;ODZ4;ODZ4	TSS200;5'UTR;3'UTR;3'UTR
cg24975986	0.182877759	-1.374239211	4.101833368	4.37E-05	0.026034433	1.797764345	-1.450204568	0.790576735	-1.283327602	0.740878636	chr7	63505791	-	RP11-3N2.13	TSS200
cg08010094	-0.221809493	1.075504515	-4.101131166	4.38E-05	0.026079792	1.795023089	1.170828431	0.860656392	0.961425532	0.977329588	chr2	139539001	+	NXPH2	TSS1500
cg01713812	-0.296207051	2.286558985	-4.100938442	4.39E-05	0.026079792	1.794270813	2.439959118	1.198806845	2.102977238	1.252324628	chr5	6607128	+	NSUN2;NSUN2;NSUN2	TSS200;3'UTR;3'UTR
cg27071793	0.165020009	1.167018053	4.100916751	4.39E-05	0.026079792	1.79418615	1.117669633	0.71371338	1.226075819	0.633603818	chr6	31275718	+
cg26927939	0.092951871	1.792966995	4.100239718	4.40E-05	0.026104601	1.791543717	1.750446684	0.392337352	1.843853217	0.400312113	chr4	170679646	+	C4orf27;C4orf27	TSS1500;TSS1500
cg15478597	0.071048791	-0.768133985	4.100210759	4.40E-05	0.026104601	1.791430701	-0.781728899	0.288531743	-0.751864259	0.320646532	chr2	80532188	+	LRRTM1;LRRTM1;LRRTM1;LRRTM1;LRRTM1;CTNNA2;LRRTM1;LRRTM1	TSS1500;TSS1500;TSS1500;TSS1500;TSS1500;TSS200;TSS1500;TSS1500
cg09003012	-0.118753025	1.824538134	-4.10018639	4.40E-05	0.026104601	1.791335599	1.872606021	0.498316983	1.767012848	0.476628519	chr13	39176513	-
cg07227024	0.47555475	-0.616306407	4.099674853	4.41E-05	0.026142751	1.789339394	-0.806106187	1.966460132	-0.389163348	1.963233235	chr2	202163482	-	ALS2CR12	3'UTR
cg26243679	0.050306193	1.731882034	4.099208759	4.42E-05	0.026175895	1.78752074	1.710939808	0.200996144	1.756944661	0.220489343	chr6	116281500	+
cg07101354	0.118768495	-0.836251617	4.098667285	4.43E-05	0.026217507	1.785408206	-0.877688749	0.487358821	-0.786661693	0.533074426	chr1	228653055	-
cg16472904	0.112492892	-0.581983926	4.097871894	4.45E-05	0.026287612	1.782305525	-0.647171186	0.482836533	-0.503971015	0.45296432	chr11	7597402	-	PPFIBP2;PPFIBP2;PPFIBP2;PPFIBP2;PPFIBP2;PPFIBP2;PPFIBP2;PPFIBP2	TSS1500;TSS1500;TSS1500;TSS1500;TSS1500;TSS1500;5'UTR;5'UTR
cg07080232	0.085710063	1.670652809	4.09675255	4.47E-05	0.026389276	1.777940152	1.635836803	0.357160862	1.712318895	0.362155298	chr2	75943692	-
cg12681727	-0.12227429	0.800352793	-4.096628809	4.47E-05	0.026389276	1.777457642	0.863565498	0.535172698	0.724702931	0.467689436	chr2	238262372	-	COL6A3	3'UTR
cg09328330	0.130580013	-1.887600447	4.095798763	4.49E-05	0.026463747	1.774221353	-1.93561219	0.555495611	-1.83014235	0.524923178	chr2	243030638	+	AC093642.5;AC093642.5;AC093642.5;RP11-341N2.1;AC093642.5;AC093642.5	TSS1500;TSS1500;TSS200;TSS200;TSS200;TSS200
cg04997467	-0.106531737	0.219645338	-4.095594261	4.49E-05	0.02646784	1.773424116	0.271005379	0.468017878	0.158180164	0.475192984	chr6	699595	-
cg24891434	-0.178934868	-1.325652979	-4.09493422	4.50E-05	0.026523336	1.770851245	-1.23460411	0.765626376	-1.434615795	0.692316554	chr11	69934031	-	ANO1;ANO1;ANO1	5'UTR;5'UTR;5'UTR
cg01077915	0.120580018	1.874626434	4.094296474	4.51E-05	0.026576429	1.768365666	1.821834171	0.512814056	1.937805623	0.474507535	chr11	66789990	+	SYT12;SYT12;SYT12;SYT12	TSS1500;TSS1500;TSS200;5'UTR
cg06075393	0.261107688	-1.558918522	4.094071497	4.52E-05	0.026582889	1.76748892	-1.66793969	1.055001519	-1.428447341	1.088475959	chr20	4795381	+	RASSF2;RASSF2;RASSF2	3'UTR;5'UTR;5'UTR
cg10680514	0.265502651	-1.931705656	4.093585751	4.53E-05	0.026608801	1.765596105	-2.067998662	1.050835774	-1.768596878	1.133372701	chr19	40093111	+	LGALS13	TSS200
cg09753900	0.099631434	3.28982678	4.093434392	4.53E-05	0.026608801	1.765006346	3.254765253	0.454468125	3.331786693	0.358447503	chr4	105825250	+	RP11-556I14.2	3'UTR
cg09632446	0.085038269	0.377727982	4.093339637	4.53E-05	0.026608801	1.764637152	0.347245412	0.34300918	0.414208025	0.371744024	chr16	28607716	+	SULT1A2;SULT1A2;SULT1A2;SULT1A2;SULT1A2;SULT1A2;SULT1A2	1stExon;5'UTR;5'UTR;5'UTR;1stExon;TSS200;TSS200
cg20760116	0.123316383	-1.47305629	4.092935519	4.54E-05	0.026634097	1.763062677	-1.501629823	0.519460301	-1.438860887	0.537045345	chr3	13324924	+
cg16490823	-0.104397598	-1.624748604	-4.092781593	4.54E-05	0.026634097	1.762463008	-1.589959264	0.456183291	-1.666382779	0.395728295	chr6	167085508	+	RPS6KA2	5'UTR
cg01484427	0.12243661	-0.310202826	4.092543875	4.55E-05	0.026642089	1.761536942	-0.366134448	0.516294335	-0.243266606	0.488928694	chr20	35374865	-	NDRG3;NDRG3;NDRG3;NDRG3	TSS1500;TSS1500;TSS1500;TSS1500
cg05636584	0.113237949	3.207874638	4.092215132	4.55E-05	0.026643957	1.760256366	3.159745555	0.500666078	3.265473162	0.431064549	chr8	1640712	+
cg05036635	0.17451072	2.150378774	4.092181102	4.56E-05	0.026643957	1.760123812	2.082895319	0.718776985	2.231139661	0.724666954	chr16	3243552	-	AJ003147.9	5'UTR
cg22584681	0.122098406	0.712412726	4.092016972	4.56E-05	0.026643957	1.759484507	0.660687241	0.496757979	0.774315248	0.531640322	chr19	52452808	+
cg10510935	-0.181907253	-0.909526198	-4.091859682	4.56E-05	0.026643957	1.758871867	-0.833310425	0.755167877	-1.000737492	0.73197244	chr1	4059661	-
cg20932822	0.120935377	1.621131599	4.091600377	4.57E-05	0.026654461	1.757861931	1.574267318	0.519471133	1.67721647	0.511348795	chr3	32279236	-	RP11-384L8.1;CMTM8	1stExon;TSS1500
cg08005165	-0.122726588	-0.528459704	-4.091063426	4.58E-05	0.026696199	1.755770827	-0.475265519	0.518393167	-0.592119892	0.478879289	chr8	55380663	+
cg00329300	0.25748036	-3.784330789	4.090743962	4.58E-05	0.026696199	1.754526828	-3.891926961	0.995423674	-3.655564972	1.115026788	chr1	161008462	-	TSTD1;TSTD1;TSTD1;TSTD1;TSTD1;F11R;F11R;F11R	3'UTR;3'UTR;TSS1500;1stExon;ExonBnd;3'UTR;5'UTR;5'UTR
cg24524379	-0.207415795	-1.414402372	-4.090627731	4.59E-05	0.026696199	1.754074249	-1.323249414	0.809206322	-1.523489756	0.915059202	chr3	46600244	+	LRRC2;LRRC2;LRRC2;LRRC2	3'UTR;3'UTR;5'UTR;5'UTR
cg07642888	-0.084504615	0.98244347	-4.090567017	4.59E-05	0.026696199	1.753837846	0.995282878	0.363900158	0.967077898	0.402525283	chr16	23386869	+	SCNN1B	3'UTR
cg18550476	0.125779231	1.079613317	4.090383146	4.59E-05	0.026698217	1.753121921	1.037592244	0.53747049	1.129902074	0.500448686	chr1	1294353	+	MXRA8;MXRA8;MXRA8	TSS1500;TSS1500;TSS1500
cg01245766	0.118657966	0.23734444	4.089405583	4.61E-05	0.026778718	1.749316193	0.197756064	0.523584642	0.284721864	0.494257479	chr14	73494282	+	ZFYVE1;ZFYVE1;ZFYVE1	TSS1500;TSS1500;TSS1500
cg26941787	0.362518215	1.000841498	4.089343265	4.61E-05	0.026778718	1.749073612	0.845076434	1.517805715	1.187253479	1.463926689	chr12	76023400	-	RP11-114H23.1	3'UTR
cg05758866	0.292241993	2.649449734	4.08794035	4.64E-05	0.026919929	1.743613579	2.524396764	1.336497071	2.79910699	1.023282828	chr2	204551970	+
cg05221748	0.09202674	-1.854446053	4.087599739	4.64E-05	0.026927828	1.742288227	-1.870237306	0.415830605	-1.835547858	0.403129676	chr5	122621289	-
cg08231697	-0.06753977	1.523287907	-4.08753997	4.65E-05	0.026927828	1.742055667	1.542804178	0.298828667	1.499931792	0.283200937	chr1	157165335	+
cg11769528	-0.098089066	2.077480555	-4.087355759	4.65E-05	0.026929968	1.741338937	2.121484595	0.396532313	2.024818681	0.434625814	chr12	114365376	-	RBM19	TSS200
cg07773838	0.165520699	-0.962384268	4.087183269	4.65E-05	0.026930779	1.740667841	-1.049802216	0.632558455	-0.857766761	0.729450385	chr18	864836	+
cg12361987	-0.123577376	-1.929839813	-4.086132957	4.67E-05	0.027003182	1.736582037	-1.86013347	0.543530635	-2.013260943	0.531543256	chr7	50109467	-
cg00664106	-0.111994806	1.479301576	-4.086106067	4.67E-05	0.027003182	1.736477445	1.516695136	0.465750577	1.4345508	0.482514686	chr15	86338714	-	KLHL25;KLHL25;KLHL25;KLHL25	TSS1500;TSS1500;TSS1500;TSS1500
cg16542356	-0.325982922	3.250755742	-4.086055892	4.68E-05	0.027003182	1.736282287	3.378143402	1.188399895	3.098304444	1.520210264	chr7	1121190	-	GPER;AC091729.8;C7orf50	TSS1500;5'UTR;3'UTR
cg08476006	0.239674369	0.327488554	4.085264911	4.69E-05	0.027075095	1.733206038	0.234263502	1.044663934	0.439055719	0.91275747	chr6	89153501	-
cg00102166	0.144997335	-1.293115551	4.085022805	4.70E-05	0.027083977	1.732264563	-1.345445213	0.639524347	-1.230489982	0.575024423	chr1	43425337	-	SLC2A1;SLC2A1;SLC2A1;SLC2A1;RP5-848E13.3;RP5-848E13.3	TSS1500;TSS1500;TSS1500;TSS1500;5'UTR;5'UTR
cg07630476	0.100073778	2.665099787	4.084633631	4.70E-05	0.027109804	1.7307513	2.623950275	0.444330921	2.714345502	0.394057116	chr20	55699958	+
cg16626479	0.068290824	1.174282679	4.083026964	4.74E-05	0.027276334	1.724505437	1.157318294	0.291359003	1.194584822	0.327739972	chr6	31138420	+	POU5F1;POU5F1;POU5F1;POU5F1;POU5F1;POU5F1	3'UTR;1stExon;1stExon;5'UTR;TSS200;5'UTR
cg16809762	-0.093778878	-0.333367981	-4.082861545	4.74E-05	0.027276425	1.72386251	-0.291536369	0.43194308	-0.383429999	0.411007321	chr16	81327958	-
cg03469221	0.065844541	0.259435316	4.081777298	4.76E-05	0.027383141	1.719649051	0.253422902	0.340292886	0.266630677	0.35558472	chr20	39383223	+
cg08104960	0.161081236	-0.763456114	4.08153775	4.77E-05	0.027391872	1.718718297	-0.81320809	0.645909435	-0.703915392	0.689872422	chr17	807555	+	NXN;NXN;NXN	3'UTR;3'UTR;3'UTR
cg18789918	0.108083425	-1.308045647	4.08123935	4.77E-05	0.027407464	1.717558952	-1.321636178	0.511719728	-1.291781167	0.505322332	chr13	84452994	-	SLITRK1;SLITRK1	3'UTR;1stExon
cg17173816	0.081865355	3.788860991	4.080286722	4.79E-05	0.027499324	1.713858344	3.755277047	0.326446734	3.829052606	0.345885679	chr15	70169112	+
cg09641202	0.147089363	-0.09318661	4.079014234	4.82E-05	0.027628952	1.70891651	-0.136008981	0.612546999	-0.041938899	0.677028585	chr8	6419839	+	MCPH1;MCPH1	5'UTR;5'UTR
cg10785505	-0.121361977	-0.305963342	-4.078726708	4.82E-05	0.027643425	1.707800081	-0.248859116	0.516369943	-0.374302877	0.529756759	chr6	167070428	+	RPS6KA2	5'UTR
cg19473989	0.128321561	1.582901971	4.078492689	4.83E-05	0.027651639	1.70689147	1.552484536	0.544842705	1.619304063	0.565830426	chr4	7912384	+	AFAP1	5'UTR
cg02902649	0.235102794	1.31933535	4.078319495	4.83E-05	0.027652733	1.70621905	1.209498011	1.064274589	1.450783285	0.848432043	chr4	68446312	-
cg11366142	0.532740566	-0.604734846	4.077749402	4.84E-05	0.027700433	1.704005891	-0.793388021	2.188515631	-0.378963988	2.176011997	chr8	103953989	-	KB-1507C5.2;KB-1507C5.2;KB-1507C5.2;KB-1507C5.2;KB-1507C5.2;KB-1507C5.2;KB-1507C5.2	5'UTR;5'UTR;5'UTR;5'UTR;5'UTR;5'UTR;5'UTR
cg12821182	0.163810668	-1.873984926	4.077319063	4.85E-05	0.027731779	1.702335471	-1.95386573	0.689316569	-1.7783875	0.67693453	chr16	34369221	-
cg10507759	0.131764689	2.200685797	4.07681699	4.86E-05	0.027771616	1.70038682	2.141837174	0.655885016	2.271112939	0.373876902	chr14	104782902	-
cg22859135	0.137616509	-2.175988371	4.076366512	4.87E-05	0.027795868	1.698638618	-2.223880699	0.596103949	-2.118673185	0.600769774	chr13	19919070	-	LINC00421	TSS200
cg21679753	0.102922545	2.395500393	4.076284281	4.87E-05	0.027795868	1.698319516	2.358025477	0.443423513	2.440348532	0.430551678	chr21	40338206	-	TMPRSS3	3'UTR
cg26514430	-0.139084928	0.250920112	-4.076098803	4.88E-05	0.027798485	1.697599788	0.329482053	0.613710328	0.156901037	0.525535638	chr5	140249080	+	PCDHA11	1stExon
cg16230581	0.142953309	1.368943305	4.075806846	4.88E-05	0.027811279	1.696466945	1.306355289	0.616444721	1.443845569	0.565968807	chr14	95358041	+
cg07559093	-0.159531144	2.083570977	-4.075664045	4.89E-05	0.027811279	1.69591288	2.15989369	0.500011789	1.992231703	0.811540593	chr4	159268079	-	RXFP1	5'UTR
cg26781129	0.114638579	-0.506663581	4.075190166	4.90E-05	0.027847961	1.694074373	-0.533505021	0.509246356	-0.474541063	0.51514909	chr3	44753946	-	ZNF502;ZNF502;ZNF502	TSS1500;TSS200;TSS200
cg06285241	0.162334855	-1.226847077	4.074681165	4.91E-05	0.027881334	1.692099839	-1.299404601	0.642494749	-1.140013795	0.701029475	chr14	105944655	-	CRIP2;CRIP2;CRIP2;CRIP2;CRIP2;CRIP2;CRIP2	5'UTR;5'UTR;5'UTR;5'UTR;5'UTR;5'UTR;TSS1500
cg11176363	0.087323365	2.683419175	4.07458199	4.91E-05	0.027881334	1.691715141	2.637542255	0.381752712	2.73832242	0.351730841	chr4	1595713	-
cg17766026	-0.149717077	0.954505041	-4.073199331	4.94E-05	0.028022483	1.686352819	1.025223345	0.650222968	0.869872848	0.576232495	chr10	102405781	+
cg15473569	-0.11900611	1.903919131	-4.073065178	4.94E-05	0.028022483	1.685832629	1.954090262	0.451582719	1.843876784	0.532965779	chr17	45854061	+
cg12934558	0.136995775	1.861183462	4.072789833	4.95E-05	0.028035886	1.684765014	1.794524902	0.617214694	1.940957155	0.522270712	chr13	113677892	-	MCF2L;MCF2L;MCF2L	TSS1500;TSS1500;5'UTR
cg00446235	0.13511615	-3.214718252	4.07148805	4.97E-05	0.028164747	1.679718457	-3.276234629	0.533627438	-3.141098472	0.592686094	chr1	161008644	+	TSTD1;TSTD1;TSTD1;F11R;F11R;F11R	3'UTR;TSS1500;TSS200;3'UTR;5'UTR;5'UTR
cg15837636	-0.127998596	1.265242411	-4.071063192	4.98E-05	0.028164747	1.67807177	1.300003055	0.530548378	1.223642578	0.580282132	chr16	25435565	-	CTA-249B10.1	TSS200
cg04288961	0.107208313	2.183022061	4.070976812	4.98E-05	0.028164747	1.677736995	2.136938124	0.470567784	2.238173054	0.429262109	chr14	95513394	-	RP11-991C1.2	TSS1500
cg24346914	0.09899796	0.870654224	4.070915268	4.99E-05	0.028164747	1.677498477	0.81541289	0.44070416	0.93676434	0.403696783	chr18	30340597	+
cg18967835	0.095127848	2.526660725	4.070896325	4.99E-05	0.028164747	1.677425065	2.472241944	0.475706466	2.59178645	0.351496282	chr13	99907350	+	UBAC2;UBAC2;UBAC2	5'UTR;5'UTR;5'UTR
cg13605338	0.106497152	2.285599857	4.069904074	5.01E-05	0.028263956	1.673580051	2.240200496	0.428301224	2.339931584	0.448567605	chr12	81675069	-	RP11-121G22.3;RP11-121G22.3;RP11-121G22.3;RP11-121G22.3;RP11-121G22.3;RP11-121G22.3;RP11-121G22.3;RP11-121G22.3;RP11-121G22.3;RP11-121G22.3;PPFIA2;PPFIA2	TSS1500;TSS1500;TSS1500;5'UTR;5'UTR;5'UTR;5'UTR;5'UTR;5'UTR;5'UTR;3'UTR;3'UTR
cg25786525	0.104976469	-0.325280683	4.068995834	5.03E-05	0.028353418	1.670061385	-0.373120461	0.394374289	-0.268028385	0.470972691	chr10	77991332	-	C10orf11	5'UTR
cg01447828	-0.078816899	0.409645729	-4.068257053	5.04E-05	0.028416384	1.667199789	0.453790878	0.342687734	0.356814983	0.380162276	chr19	40919465	-	PRX;PRX	TSS200;TSS200
cg21000454	0.104521787	-0.635361284	4.068148407	5.04E-05	0.028416384	1.666779004	-0.674102019	0.428927766	-0.588998274	0.442464837	chr2	45395666	-	AC009236.2;AC009236.1	TSS200;3'UTR
cg13569765	0.101465137	0.183956248	4.067768087	5.05E-05	0.028442708	1.665306111	0.184476026	0.533185742	0.183334203	0.559106551	chr11	65141519	-	RP11-867O8.5	5'UTR
cg21937395	0.179904502	-0.511370527	4.067032989	5.07E-05	0.028500868	1.662459614	-0.581096665	0.683193187	-0.427925709	0.820766171	chr1	149162518	-
cg17006797	-0.118010003	0.381870435	-4.066962586	5.07E-05	0.028500868	1.66218702	0.411829315	0.508288317	0.34601712	0.485798749	chr2	14591670	+
cg25309888	-0.127718992	0.665939158	-4.066042219	5.09E-05	0.028591674	1.658623882	0.734603559	0.544072708	0.583764974	0.532606785	chr2	27988724	+
cg12421087	-0.337028532	1.556007822	-4.065586885	5.10E-05	0.028591674	1.656861378	1.691208075	1.385325794	1.394206797	1.408488789	chr10	1083304	+	IDI2-AS1;IDI2-AS1;IDI2-AS1;IDI2-AS1	5'UTR;5'UTR;5'UTR;5'UTR
cg07908290	0.11277797	-2.294624278	4.065317113	5.11E-05	0.028591674	1.655817237	-2.320619949	0.469406372	-2.263513937	0.528663612	chr5	150284927	+	ZNF300;ZNF300;ZNF300	TSS1500;TSS1500;TSS1500
cg24773848	0.094964998	0.542165427	4.065041571	5.11E-05	0.028591674	1.654750831	0.496882173	0.375971753	0.596358202	0.415429161	chr2	132068736	-
cg05700141	0.0857324	1.876774603	4.065019353	5.11E-05	0.028591674	1.654664848	1.828431887	0.364355261	1.934628793	0.367322766	chr10	46198600	-
cg04395788	0.079193911	2.772962758	4.064957706	5.11E-05	0.028591674	1.654426271	2.727890425	0.348916432	2.826903112	0.350642069	chr8	119081939	-
cg10342261	-0.108208528	0.046005775	-4.064933478	5.11E-05	0.028591674	1.654332509	0.068817969	0.453302932	0.018705261	0.475968652	chr8	37308803	+	RP11-150O12.1;RP11-150O12.1;RP11-150O12.1	3'UTR;3'UTR;3'UTR
cg08669395	0.095622412	2.242860585	4.064774019	5.12E-05	0.028591674	1.653715416	2.200249538	0.410787179	2.293855393	0.405928718	chr10	120632861	-	RP11-215A21.2	TSS1500
cg06394333	0.121039931	1.63889987	4.064762994	5.12E-05	0.028591674	1.653672753	1.591909182	0.542722225	1.695136018	0.456274755	chr7	121437819	+
cg08756640	0.118107876	0.829897152	4.064288552	5.13E-05	0.028629681	1.651836851	0.779113028	0.495744165	0.890673098	0.510586834	chr10	88392351	+
cg17110364	0.137826853	1.876687465	4.063891816	5.14E-05	0.028658326	1.650301798	1.838453517	0.598546667	1.922443976	0.565818292	chr2	43903227	-	PLEKHH2;PLEKHH2	5'UTR;5'UTR
cg03022836	0.071843737	-0.533985324	4.06335879	5.15E-05	0.028703546	1.648239643	-0.555534308	0.30413762	-0.508196557	0.30518472	chr4	5845790	-	CRMP1;CRMP1	3'UTR;3'UTR
cg22767741	0.105097885	1.60415147	4.063067135	5.15E-05	0.02871952	1.647111411	1.562822383	0.432210143	1.653612093	0.475709354	chr18	33156108	+
cg08232909	0.133325777	0.702649417	4.062648198	5.16E-05	0.02875098	1.645490937	0.64338818	0.565044024	0.773570356	0.536040128	chr4	18293080	+
cg06957368	-0.099200603	1.333481565	-4.062391072	5.17E-05	0.028762802	1.644496439	1.379169205	0.419134831	1.278804842	0.405351698	chr4	186696162	-	SORBS2;SORBS2;SORBS2;SORBS2;SORBS2;SORBS2;SORBS2;SORBS2;SORBS2;SORBS2;SORBS2;SORBS2;SORBS2;SORBS2;SORBS2;SORBS2;SORBS2;SORBS2;SORBS2;SORBS2;SORBS2;SORBS2;SORBS2;SORBS2;SORBS2;SORBS2;SORBS2;SORBS2;SORBS2;SORBS2;SORBS2;SORBS2;SORBS2;SORBS2;SORBS2;SORBS2;SORBS2;SORBS2;SORBS2;SORBS2;SORBS2	3'UTR;3'UTR;3'UTR;3'UTR;5'UTR;5'UTR;5'UTR;5'UTR;5'UTR;5'UTR;5'UTR;5'UTR;5'UTR;3'UTR;5'UTR;3'UTR;3'UTR;3'UTR;3'UTR;5'UTR;5'UTR;5'UTR;5'UTR;5'UTR;5'UTR;5'UTR;5'UTR;5'UTR;5'UTR;5'UTR;5'UTR;5'UTR;5'UTR;5'UTR;5'UTR;5'UTR;5'UTR;5'UTR;5'UTR;5'UTR;5'UTR
cg02370781	-0.111036009	2.218396207	-4.061792276	5.18E-05	0.028816228	1.642180682	2.259703363	0.466330631	2.168961831	0.509606588	chr5	140681065	-
cg04962318	0.104514115	1.395151697	4.061529009	5.19E-05	0.028819059	1.641162642	1.339304896	0.415763989	1.461986406	0.450585648	chr15	22349067	+	snoU13;RP11-69H14.6;RP11-69H14.6;RP11-69H14.6;RP11-69H14.6;RP11-69H14.6	TSS1500;5'UTR;5'UTR;5'UTR;5'UTR;5'UTR
cg27120405	-0.096117709	1.483891638	-4.06138324	5.19E-05	0.028819059	1.640598991	1.498245725	0.421151501	1.466713372	0.471026014	chr2	6212961	+
cg18016304	-0.154743947	1.215429516	-4.060873815	5.20E-05	0.028819059	1.63862932	1.252303944	0.676871045	1.17130001	0.640109894	chr15	31287286	+
cg14096615	0.153562953	-0.615896522	4.060827748	5.20E-05	0.028819059	1.638451214	-0.668379143	0.641936111	-0.553087898	0.63384781	chr12	16762843	-	LMO3;LMO3;LMO3;LMO3;LMO3;LMO3;LMO3;LMO3;LMO3;LMO3;LMO3	TSS1500;1stExon;1stExon;1stExon;TSS200;TSS200;3'UTR;3'UTR;5'UTR;5'UTR;5'UTR
cg01759226	0.100959314	0.231619555	4.060635017	5.21E-05	0.028819059	1.637706098	0.204428914	0.411243758	0.264159979	0.438656783	chr17	21954059	-
cg05614346	-0.079662974	-3.477100809	-4.060547411	5.21E-05	0.028819059	1.637367417	-3.444997534	0.379466589	-3.515520432	0.246710356	chr5	176858608	-	GRK6;GRK6	TSS1500;TSS200
cg26626342	0.127690935	0.108966382	4.060534789	5.21E-05	0.028819059	1.637318622	0.059874214	0.540394147	0.167717478	0.525381122	chr10	71629310	+
cg11975397	0.157991976	0.773899425	4.060494341	5.21E-05	0.028819059	1.637162256	0.683369303	0.64776801	0.88224143	0.667393386	chr1	159439981	-	RP11-550P17.5;RP11-180D21.3	TSS1500;5'UTR
cg04933524	-0.13506866	1.280973041	-4.059821475	5.23E-05	0.028881715	1.634561249	1.334026532	0.564098871	1.217481229	0.558123336	chr19	51207961	+	SHANK1	TSS200
cg24826020	-0.119325372	-1.042658497	-4.059612059	5.23E-05	0.028887892	1.633751826	-0.959492275	0.557529992	-1.142187748	0.578870349	chr4	38070998	+	TBC1D1	5'UTR
cg14674574	0.136662499	1.103682101	4.059162063	5.24E-05	0.028913917	1.632012659	1.056559082	0.555662857	1.160076616	0.582087344	chr19	44575832	-	ZNF284	TSS1500
cg05355757	0.129821915	-0.090422868	4.058928572	5.24E-05	0.028913917	1.631110325	-0.123006121	0.530841548	-0.05142883	0.56105352	chr12	16762831	-	LMO3;LMO3;LMO3;LMO3;LMO3;LMO3;LMO3;LMO3;LMO3;LMO3;LMO3	TSS1500;1stExon;1stExon;1stExon;TSS200;TSS200;3'UTR;3'UTR;5'UTR;5'UTR;5'UTR
cg16579869	0.121470295	-3.618717304	4.058923105	5.24E-05	0.028913917	1.631089199	-3.591697875	0.776638523	-3.651052829	0.824136718	chrX	25035922	+
cg25394109	0.154282979	2.840036081	4.058705661	5.25E-05	0.028921129	1.630248928	2.768357396	0.665244302	2.925817613	0.601754457	chr19	45563250	-
cg04959118	0.113522814	-0.248659235	4.058538418	5.25E-05	0.028922221	1.629602676	-0.306123685	0.478572536	-0.179888602	0.466896647	chr16	3398766	+
cg02426709	-0.101699011	1.657819717	-4.058049178	5.26E-05	0.028962687	1.627712335	1.700599258	0.438598759	1.606623263	0.443829138	chr1	38559371	+	RP5-884C9.2;RP5-884C9.2	5'UTR;5'UTR
cg14284104	-0.135239707	3.473658336	-4.057277741	5.28E-05	0.0290378	1.62473208	3.509854874	0.496125874	3.430340097	0.656117979	chr1	234864327	-	RP4-781K5.8	5'UTR
cg10817045	-0.079597446	1.952238601	-4.057059114	5.29E-05	0.02904523	1.623887569	1.989872506	0.312092639	1.907200191	0.368071638	chr20	3758006	-
cg14048271	0.575452504	-0.228791783	4.056823317	5.29E-05	0.02905478	1.622976783	-0.480307087	2.412579201	0.072209385	2.312580541	chr19	35577342	-
cg24867279	0.210030993	-0.246049457	4.056469008	5.30E-05	0.029078892	1.621608333	-0.329450007	0.890950884	-0.146239774	0.857141373	chr6	28853021	-
cg12604842	-0.10772995	1.514033812	-4.055893253	5.31E-05	0.02912737	1.619384837	1.544775701	0.456642082	1.477243429	0.497426622	chr20	45683908	-
cg02182272	-0.074554173	1.170841524	-4.055759028	5.32E-05	0.02912737	1.618866519	1.193057714	0.322977304	1.144254279	0.365349379	chr13	114308619	+
cg03792653	0.151699829	-0.752964202	4.055079867	5.33E-05	0.029185507	1.616244163	-0.817922103	0.635453278	-0.675225775	0.653881757	chr20	36661448	-	RPRD1B;RPRD1B;RPRD1B;TTI1;TTI1	TSS1500;TSS1500;TSS1500;5'UTR;5'UTR
cg15539697	-0.111266235	0.197577859	-4.054853401	5.34E-05	0.029185507	1.615369831	0.251695445	0.47426408	0.13281259	0.453482568	chr1	50513478	-	ELAVL4	TSS1500
cg07967723	-0.121730368	1.854404782	-4.054814215	5.34E-05	0.029185507	1.61521855	1.886595479	0.566484313	1.815880537	0.504839699	chr14	21199232	+
cg22785391	0.112750063	3.18243891	4.054299815	5.35E-05	0.029229526	1.613232774	3.134257071	0.503699718	3.240100571	0.436463913	chr10	133607977	-
cg01882933	-0.120317211	-0.151895802	-4.053896041	5.36E-05	0.029248313	1.611674226	-0.088104194	0.528336101	-0.228238465	0.460382033	chr5	180467044	-	BTNL9;BTNL9;BTNL9;BTNL9	TSS1500;TSS1500;TSS200;TSS200
cg13777292	0.105455421	-1.077222295	4.053833262	5.36E-05	0.029248313	1.611431913	-1.091417395	0.452285669	-1.060234296	0.479630392	chr19	496419	-	MADCAM1;MADCAM1;MADCAM1	TSS200;TSS200;TSS200
cg16700265	-0.120403593	2.723767928	-4.053387607	5.37E-05	0.029283956	1.609711911	2.765729621	0.424513139	2.673550235	0.584885236	chr2	233274653	+	ALPPL2	3'UTR
cg19915618	-0.207293218	-1.012662433	-4.052897398	5.38E-05	0.029325163	1.607820162	-0.953344019	0.874004123	-1.083651798	0.855486179	chr1	18902229	+
cg08768873	-0.093661083	3.065310836	-4.052424255	5.39E-05	0.029362492	1.605994484	3.115480432	0.388237329	3.005270327	0.426262681	chr16	12213533	-
cg16493121	0.102435765	1.730115582	4.052282274	5.39E-05	0.029362492	1.605446674	1.670655709	0.472160038	1.801274239	0.446795438	chr1	38708850	+
cg01563601	0.102666213	0.967782283	4.05211211	5.40E-05	0.029364167	1.604790146	0.922419853	0.401821963	1.022069813	0.45774514	chr1	147768263	-	RP11-495P10.7;RP11-495P10.8;RP11-495P10.5	3'UTR;TSS1500;5'UTR
cg09914214	-0.118206621	1.896789759	-4.051049794	5.42E-05	0.029476555	1.600692135	1.927590876	0.506875642	1.859928493	0.517089255	chr16	25493274	-
cg08516400	0.122653316	0.463027298	4.050610954	5.43E-05	0.029508354	1.598999561	0.415780256	0.485761644	0.519570237	0.545360162	chr14	52455762	+	C14orf166;C14orf166;C14orf166	TSS1500;TSS1500;TSS1500
cg10553890	-0.09660003	0.067670195	-4.0502862	5.44E-05	0.029508354	1.597747127	0.108472348	0.391083389	0.018840182	0.408180082	chr11	83074588	-	RP11-727A23.10	5'UTR
cg03264585	0.128928311	1.250949098	4.050176932	5.44E-05	0.029508354	1.597325748	1.213343908	0.557524087	1.295953143	0.529760455	chr17	21792970	+
cg26569733	0.090301556	0.61014276	4.050168764	5.44E-05	0.029508354	1.597294248	0.569020029	0.390581026	0.659356427	0.385361827	chr20	46827857	-
cg08492739	-0.112482935	-0.96534354	-4.048749895	5.47E-05	0.029654801	1.591823579	-0.918826809	0.477071671	-1.021012479	0.480767375	chr3	186524859	-	RP11-573D15.3;RFC4;RFC4;RFC4;RFC4;RFC4;RFC4;RFC4	TSS1500;TSS1500;TSS1500;TSS1500;TSS1500;TSS1500;TSS1500;TSS200
cg11647420	0.10167853	2.990213519	4.048682276	5.48E-05	0.029654801	1.591562909	2.948716928	0.50249253	3.039874601	0.311792456	chr10	21186217	-	NEBL;NEBL;NEBL	1stExon;5'UTR;TSS200
cg10848737	0.103055896	-1.828704428	4.048217594	5.49E-05	0.029688557	1.589771691	-1.871391087	0.424132037	-1.777619131	0.445329095	chr1	4554801	+
cg01815292	0.161136992	0.062366902	4.048100558	5.49E-05	0.029688557	1.589320582	-0.001690637	0.663954873	0.139027819	0.685727314	chr5	1725823	-	CTD-2587M23.1	5'UTR
cg05141217	-0.373589419	-1.095274762	-4.047369386	5.51E-05	0.029736596	1.5865026	-0.921901081	1.586208374	-1.302759871	1.495304571	chr8	28491378	-	EXTL3;EXTL3;EXTL3;EXTL3;EXTL3	5'UTR;5'UTR;5'UTR;5'UTR;5'UTR
cg04600798	0.084518555	2.260635106	4.047301415	5.51E-05	0.029736596	1.586240663	2.224399442	0.370474236	2.304000169	0.346518344	chr8	145640322	-	SLC39A4;SLC39A4;SLC39A4;SLC39A4;SLC39A4;SLC39A4	TSS1500;TSS1500;TSS1500;TSS1500;TSS1500;TSS1500
cg13839778	0.094934694	-1.645536971	4.047249906	5.51E-05	0.029736596	1.586042165	-1.561072577	1.215515519	-1.746619811	1.222919557	chrX	47479048	+	SYN1	1stExon
cg21416022	0.147671118	-1.042722358	4.046751128	5.52E-05	0.029769516	1.584120184	-1.078532701	0.597145577	-0.999866298	0.731181597	chr15	99789661	-	TTC23;TTC23;TTC23;TTC23;TTC23;TTC23;TTC23;TTC23;TTC23;TTC23;TTC23;TTC23;TTC23;TTC23;TTC23;TTC23;TTC23;TTC23	3'UTR;1stExon;1stExon;1stExon;1stExon;1stExon;1stExon;1stExon;1stExon;TSS200;5'UTR;5'UTR;5'UTR;5'UTR;5'UTR;5'UTR;5'UTR;5'UTR
cg06985993	0.120351026	-0.477215396	4.046676437	5.52E-05	0.029769516	1.58383239	-0.529374567	0.488345602	-0.41479386	0.516427047	chr16	30040055	+	FAM57B	3'UTR
cg11235152	0.174068521	-2.741144193	4.045802139	5.54E-05	0.029859821	1.580464005	-2.790404525	0.736731214	-2.682191847	0.817233673	chr1	67600687	+	C1orf141	TSS200
cg12233991	0.13798431	2.424188443	4.045456538	5.55E-05	0.029872203	1.579132711	2.374860627	0.660110398	2.483221551	0.524397352	chr2	159735157	-
cg27438880	0.104502373	0.276862286	4.04539337	5.55E-05	0.029872203	1.578889395	0.230182528	0.422360892	0.332726329	0.460402572	chr11	120393931	-	GRIK4	5'UTR
cg22343248	0.105987511	2.198210949	4.044884867	5.56E-05	0.029905431	1.576930816	2.157298274	0.454929441	2.247173229	0.443563069	chr16	73516495	-	RP11-44L9.1	TSS1500
cg16622920	0.101519659	-0.578083133	4.044695155	5.57E-05	0.029905431	1.576200172	-0.613321234	0.428281456	-0.535911903	0.428044467	chr6	28956312	-	HCG16	5'UTR
cg14969099	0.095561745	2.566496252	4.044631871	5.57E-05	0.029905431	1.575956452	2.541562227	0.416337156	2.59633607	0.399926479	chr19	50249927	-
cg06842954	-0.103540701	-2.027320195	-4.044509838	5.57E-05	0.029905431	1.575486487	-1.951482331	0.506658032	-2.118079226	0.413677999	chr4	111559066	-	PITX2;PITX2;PITX2;PITX2;PITX2;PITX2;PITX2	TSS1500;5'UTR;5'UTR;5'UTR;TSS1500;TSS1500;TSS1500
cg25870396	-0.16434002	-1.697372498	-4.043850653	5.59E-05	0.02996903	1.57294812	-1.613042885	0.732544414	-1.798294038	0.63073537	chr11	61880123	+
cg00667948	-0.202075625	2.497384998	-4.043643079	5.59E-05	0.029975718	1.572148883	2.577397201	0.796973537	2.401630321	0.883565009	chr13	100651721	+
cg04285666	0.091514782	-0.572744699	4.043253944	5.60E-05	0.029998808	1.570650679	-0.597882282	0.374838352	-0.542661274	0.402231009	chr5	122422863	-
cg09567173	0.089966813	2.530311433	4.043151314	5.61E-05	0.029998808	1.570255566	2.484148942	0.420838826	2.585556436	0.365559345	chr16	54354640	-
cg00509187	-0.095224505	1.331911147	-4.042267172	5.63E-05	0.030091111	1.566852146	1.37751822	0.393247413	1.27733084	0.457992949	chr13	44362093	-	ENOX1	TSS1500
cg24530522	-0.0996759	1.114545895	-4.041809821	5.64E-05	0.030129525	1.5650919	1.147515737	0.417298369	1.075089207	0.415699289	chr14	88367865	+	GALC	3'UTR
cg08238865	-0.10548173	2.528331137	-4.041502649	5.64E-05	0.030146383	1.563909772	2.538853885	0.563978606	2.51573803	0.574941316	chrX	84634593	+	POF1B;POF1B;POF1B	5'UTR;5'UTR;5'UTR
cg10477653	0.12167394	2.686583078	4.041368704	5.65E-05	0.030146383	1.563394318	2.638984337	0.581146486	2.743546913	0.416810762	chr6	31941629	+	STK19;STK19;STK19;STK19;STK19;STK19;STK19;STK19	5'UTR;5'UTR;5'UTR;5'UTR;5'UTR;5'UTR;5'UTR;5'UTR
cg00246409	0.081986747	-0.09884515	4.040983754	5.66E-05	0.0301757	1.561913038	-0.147576094	0.3816396	-0.040526348	0.319255172	chr5	43874085	-	RP11-8L21.1	TSS1500
cg25278010	-0.104172896	1.137114413	-4.039986418	5.68E-05	0.030282976	1.558075943	1.1668688	0.433042931	1.101505825	0.473222556	chr6	10139415	+	OFCC1	3'UTR
cg12193731	-0.08903876	-1.858557207	-4.039255159	5.70E-05	0.030358132	1.555521896	-1.791821657	0.441742309	-1.938567461	0.399336854	chr12	52300911	+	ACVRL1;ACVRL1	TSS1500;5'UTR
cg20629986	-0.139313404	1.127459289	-4.038689565	5.71E-05	0.030390585	1.553087878	1.180889431	0.568871729	1.063516718	0.614916364	chr3	69639223	+	RP11-444P10.1	TSS1500
cg01764020	0.090184741	-2.449159929	4.038681956	5.71E-05	0.030390585	1.553058617	-2.443248934	0.477485069	-2.456233918	0.464066476	chr13	38444087	-	TRPC4;TRPC4;TRPC4;TRPC4	1stExon;TSS200;TSS1500;5'UTR
cg17435250	0.192456703	-1.163532153	4.038068418	5.73E-05	0.03044836	1.550699322	-1.229109012	0.808408453	-1.085052988	0.794595012	chr19	41386441	+
cg14886365	-0.083618961	-0.266615478	-4.037923311	5.73E-05	0.03044836	1.550141379	-0.202658877	0.442855603	-0.343155598	0.371138491	chr4	106943422	+	RP11-710F7.3;RP11-710F7.3	1stExon;3'UTR
cg20298541	0.158643382	-0.994723814	4.037727733	5.74E-05	0.030453763	1.549389403	-1.037806336	0.658983232	-0.943164767	0.685059103	chr19	3721383	+	TJP3;TJP3;TJP3	TSS1500;5'UTR;5'UTR
cg09614754	0.135216326	-1.195565594	4.037424581	5.74E-05	0.030472959	1.548223889	-1.254640729	0.524379137	-1.124867372	0.615464483	chr6	26367571	+	BTN3A2;BTN3A2;BTN3A2;BTN3A2;BTN3A2;BTN3A2;BTN3A2;BTN3A2;BTN3A2;BTN3A2;BTN3A2;BTN3A2;BTN3A2;BTN3A2	5'UTR;5'UTR;5'UTR;5'UTR;5'UTR;5'UTR;5'UTR;5'UTR;5'UTR;5'UTR;5'UTR;5'UTR;5'UTR;5'UTR
cg07335131	-0.142608902	1.267419073	-4.037265315	5.75E-05	0.030473737	1.547611603	1.324132662	0.604725909	1.199547034	0.584810348	chr10	37890915	+	MTRNR2L7	1stExon
cg25955968	0.159037744	2.478628604	4.036818727	5.76E-05	0.030486176	1.545894848	2.424080341	0.663858788	2.543909288	0.66625622	chr6	151412379	-	RP1-292B18.4	3'UTR
cg08098438	0.254746986	-0.041592354	4.03678986	5.76E-05	0.030486176	1.545783886	-0.159280008	1.1157833	0.099250453	0.980407827	chr19	35577163	+
cg08991255	-0.253346235	2.333855758	-4.036709207	5.76E-05	0.030486176	1.545473863	2.441964845	1.033012484	2.204476111	1.102720244	chr18	34478626	-	KIAA1328	5'UTR
cg23471770	0.099317099	-0.87674626	4.035987994	5.78E-05	0.030539528	1.54270187	-0.92567295	0.408116033	-0.818193199	0.423693717	chr6	31464699	+	MICB;MICB;MICB;MICB;Y_RNA	5'UTR;TSS1500;TSS1500;TSS1500;TSS200
cg10409443	0.083863893	1.191971514	4.035987676	5.78E-05	0.030539528	1.542700649	1.147291642	0.361277415	1.245442192	0.360497082	chr16	32252365	+
cg16606859	0.117431532	1.431061797	4.035515733	5.79E-05	0.030571623	1.54088699	1.343741165	0.578830073	1.535562842	0.521472819	chrX	71497408	-	RPS4X;RPS4X;RPS4X	TSS1500;TSS1500;TSS1500
cg14396117	0.138721578	0.480886157	4.035432543	5.79E-05	0.030571623	1.540567315	0.42082627	0.578897798	0.55276288	0.582108718	chr13	109248047	-	MYO16	TSS1500
cg07032164	0.107579033	-0.580347364	4.035129065	5.80E-05	0.03059103	1.539401194	-0.606918316	0.440658953	-0.548548555	0.469110817	chr3	47619113	-	CSPG5;CSPG5	1stExon;5'UTR
cg06618764	0.281409559	4.079684433	4.034840825	5.81E-05	0.030592446	1.5382937	3.958999237	1.238814783	4.22411455	1.106470982	chr7	2719090	-	AMZ1	TSS200
cg23851026	-0.115196207	1.521883654	-4.034583294	5.81E-05	0.030592446	1.53730427	1.573330446	0.492030997	1.460314659	0.488115452	chr2	136556271	-
cg04494534	0.100751447	2.113383172	4.034557508	5.81E-05	0.030592446	1.5372052	2.062317611	0.463728725	2.174495928	0.401749998	chr7	135874525	+	AC009784.3;AC009784.3	5'UTR;5'UTR
cg17723206	0.46731703	1.683068213	4.034509045	5.81E-05	0.030592446	1.537019017	1.481416985	1.982375234	1.924394501	1.882960325	chr10	118931160	-
cg24982343	-0.098907039	0.099394112	-4.033818864	5.83E-05	0.030661697	1.534367691	0.116380809	0.449378273	0.079065266	0.490449516	chr1	158369334	-	OR10T2	TSS200
cg04057455	0.104311774	0.714134664	4.033469295	5.84E-05	0.030687164	1.53302499	0.643504002	0.488089385	0.798661972	0.408140692	chr11	2172168	+	IGF2;IGF2;INS-IGF2;INS-IGF2	TSS1500;5'UTR;3'UTR;3'UTR
cg14720093	0.120963802	1.0405731	4.032768048	5.86E-05	0.030758064	1.530331838	1.031471928	0.564177201	1.051464937	0.6038587	chrY	10033382	+	AC010970.1	TSS1500
cg17746570	0.130454956	0.275817609	4.03247618	5.86E-05	0.030770066	1.529211046	0.239649766	0.531016486	0.319101507	0.568541353	chr17	9804355	-	RCVRN;RCVRN	3'UTR;1stExon
cg13616132	0.152191992	-0.694768395	4.032371675	5.87E-05	0.030770066	1.528809757	-0.753107328	0.617004707	-0.624951224	0.640128494	chr8	145801004	+
cg06734435	0.065659986	1.33244952	4.032083829	5.87E-05	0.030787677	1.527704517	1.297699148	0.280322354	1.374037059	0.302259893	chr7	157822373	+	AC011899.10	5'UTR
cg11345143	0.111467614	1.697692936	4.031767918	5.88E-05	0.030808939	1.5264916	1.664317157	0.481977546	1.73763543	0.48922026	chr13	20989349	-
cg00667789	0.105885901	-2.166110954	4.0311648	5.90E-05	0.030816588	1.524176236	-2.154411145	0.517939828	-2.18011271	0.520722727	chr1	59042065	-	TACSTD2	1stExon
cg16276523	-0.193305886	2.318391599	-4.030952036	5.90E-05	0.030816588	1.523359518	2.415884135	0.795575942	2.201717318	0.822643262	chr1	161049579	+	PVRL4	3'UTR
cg27037608	0.166319578	-0.091550707	4.030922231	5.90E-05	0.030816588	1.523245109	-0.142053404	0.708921112	-0.031111558	0.719074285	chr5	110062618	-	TMEM232;TMEM232;TMEM232;TMEM232;TMEM232;TMEM232;TMEM232;TMEM232	TSS200;TSS1500;TSS1500;TSS1500;TSS1500;3'UTR;5'UTR;5'UTR
cg19869592	0.137858323	-0.722557054	4.030873705	5.90E-05	0.030816588	1.523058845	-0.801044737	0.582828166	-0.628626849	0.573830249	chr2	130864699	-	AC018804.3	TSS1500
cg05105722	0.090530502	1.889001252	4.030801647	5.90E-05	0.030816588	1.522782256	1.857219534	0.396555281	1.927036052	0.365794468	chr19	36820428	-	AC092296.2;AC092296.1	TSS1500;3'UTR
cg24643105	0.592874824	0.99306386	4.03080155	5.90E-05	0.030816588	1.522781884	0.796996259	2.537013061	1.227707938	2.468534422	chr11	113928473	+
cg26795848	-0.080959693	1.992192366	-4.027733217	5.98E-05	0.031196249	1.511008823	2.010761315	0.361254571	1.969969959	0.356466035	chr8	6756730	+
cg24004178	0.102204415	0.429733522	4.026669687	6.01E-05	0.031315918	1.50693014	0.400395581	0.445533551	0.464843729	0.422254119	chr17	22051469	+
cg13971866	0.149111613	0.930266131	4.026199227	6.02E-05	0.031350641	1.505126241	0.890059314	0.72852515	0.978383675	0.533179564	chr2	26679393	-	CCDC164	3'UTR
cg14698339	0.10210247	-2.630636644	4.026103899	6.02E-05	0.031350641	1.504760746	-2.671035235	0.397045946	-2.582289593	0.460647715	chr17	27071930	+	TRAF4;TRAF4;TRAF4;TRAF4	5'UTR;5'UTR;5'UTR;5'UTR
cg26924408	-0.127394428	1.317735357	-4.025922029	6.03E-05	0.031354745	1.504063467	1.377307048	0.468151963	1.246442882	0.589794776	chr5	1394484	-	SLC6A3;SLC6A3;SLC6A3	3'UTR;3'UTR;3'UTR
cg23716421	0.099876814	2.117206599	4.025336994	6.04E-05	0.031398181	1.501820684	2.060734773	0.448674801	2.184789307	0.407907321	chr11	134349156	+	RP11-627G23.1;RP11-627G23.1;RP11-627G23.1	TSS200;5'UTR;5'UTR
cg07138551	0.10859721	-1.907723494	4.025290862	6.04E-05	0.031398181	1.501643849	-1.928441069	0.450861179	-1.882929716	0.492555972	chr18	5196738	+
cg06995548	0.076307884	-1.402870326	4.024910191	6.05E-05	0.031428513	1.5001847	-1.421463687	0.316412659	-1.380618705	0.336251436	chr1	47009527	+
cg22993535	0.108785302	0.230984293	4.024598297	6.06E-05	0.031449812	1.49898928	0.185898566	0.457019116	0.284940678	0.46587365	chr4	83483735	-	TMEM150C;TMEM150C;TMEM150C;TMEM150C	TSS1500;TSS1500;TSS1500;TSS1500
cg23790219	-0.102619656	-0.305725404	-4.024088232	6.07E-05	0.031497293	1.49703451	-0.25917787	0.457805409	-0.361431207	0.406684319	chr17	71301599	+	CDC42EP4;CDC42EP4	5'UTR;5'UTR
cg23085154	0.124967462	1.177182411	4.023780737	6.08E-05	0.031518075	1.495856182	1.127719613	0.534152677	1.236377061	0.531097658	chr5	71014409	+	CARTPT;CARTPT	TSS1500;TSS1500
cg12483005	-0.091730483	1.380718998	-4.023212145	6.10E-05	0.031573417	1.49367756	1.397253606	0.471091716	1.360931191	0.434471049	chr1	23474871	-	LUZP1;LUZP1;LUZP1;LUZP1	5'UTR;5'UTR;5'UTR;5'UTR
cg18333061	0.093045436	-1.158908738	4.022184379	6.12E-05	0.031664131	1.489740319	-1.151834324	0.499199	-1.167375051	0.492449983	chr20	60642089	-	TAF4;TAF4	TSS1500;TSS1500
cg11777043	0.088775955	-0.95292538	4.022016026	6.13E-05	0.031664131	1.489095475	-0.984016877	0.359191108	-0.915716604	0.40720037	chr5	151922571	-
cg27307378	0.135678982	-0.56355098	4.021959036	6.13E-05	0.031664131	1.48887719	-0.605760965	0.585767931	-0.513036142	0.547878087	chr11	94134015	+
cg26448016	0.15982467	1.922971207	4.021928075	6.13E-05	0.031664131	1.488758603	1.87024373	0.664578217	1.986072862	0.699918856	chr10	95289	+	TUBB8;TUBB8;TUBB8;TUBB8;TUBB8;TUBB8;TUBB8;TUBB8	5'UTR;5'UTR;5'UTR;1stExon;5'UTR;TSS200;TSS200;TSS200
cg13764877	-0.089942424	0.434743405	-4.021673728	6.13E-05	0.031678024	1.487784447	0.463776848	0.390552601	0.399997606	0.373073026	chr12	57612970	-	NXPH4	TSS1500
cg01249606	-0.092237088	1.64584274	-4.021034507	6.15E-05	0.031743079	1.485336469	1.692042804	0.417899372	1.590552772	0.422333023	chr2	202525173	+	MPP4	3'UTR
cg13149877	0.079973592	1.650704037	4.020815422	6.16E-05	0.031752333	1.484497543	1.619225596	0.355529779	1.68837589	0.352664998	chr12	122661845	+	LRRC43	5'UTR
cg19449738	0.15451863	-1.590729449	4.020355288	6.17E-05	0.031793689	1.48273573	-1.652725615	0.64162886	-1.516535481	0.6486766	chr14	94952599	+
cg03286609	0.107132492	0.946042492	4.019850343	6.18E-05	0.03182711	1.480802563	0.885747346	0.43994131	1.018200763	0.467889316	chr5	76252218	-	CRHBP	5'UTR
cg19360852	0.114760818	-1.234515185	4.019741746	6.18E-05	0.03182711	1.480386835	-1.273586846	0.463898903	-1.18775614	0.510914253	chr12	12848977	+	GPR19;GPR19;GPR19;GPR19	5'UTR;5'UTR;3'UTR;3'UTR
cg06500717	-0.122690567	1.686939306	-4.01965669	6.19E-05	0.03182711	1.48006123	1.725572926	0.529304312	1.640704486	0.543393923	chr11	78625134	+	ODZ4	3'UTR
cg18939097	-0.143604552	-0.416223246	-4.019503081	6.19E-05	0.031827713	1.479473221	-0.372835315	0.576452427	-0.468147793	0.651697117	chr16	62673412	-
cg01030624	0.099935926	1.115537432	4.019106055	6.20E-05	0.031856116	1.477953512	1.095151067	0.491544409	1.139934831	0.405872108	chr6	151814669	+	C6orf97;C6orf97	TSS1500;TSS1500
cg07982935	-0.103545725	-1.89986066	-4.018851732	6.21E-05	0.031856116	1.47698011	-1.847935981	0.402908307	-1.962001566	0.489917157	chr16	75529346	-	CHST6;CHST6	TSS200;TSS1500
cg23342718	-0.104714832	-2.677638387	-4.018802946	6.21E-05	0.031856116	1.47679339	-2.598937477	0.553176982	-2.771823771	0.416162946	chr12	115135576	+
cg19107655	0.102655406	1.236721533	4.018694612	6.21E-05	0.031856116	1.476378776	1.201523062	0.434164575	1.278845334	0.440115907	chr13	112838528	+
cg06095777	0.099249744	-2.380844223	4.018493992	6.22E-05	0.031857181	1.47561099	-2.425564476	0.398813401	-2.32732522	0.433383274	chr1	145714010	-	CD160;CD160	5'UTR;5'UTR
cg01575930	0.131025999	2.075522917	4.018275359	6.22E-05	0.031857181	1.474774306	2.047469964	0.564405383	2.109095314	0.573413054	chr5	140733385	-	PCDHGA4	TSS1500
cg14752068	0.154489393	-1.216154584	4.018240927	6.22E-05	0.031857181	1.474642542	-1.282889579	0.642337945	-1.13628942	0.659173763	chr1	17004633	-
cg07163295	0.077214473	0.702487275	4.017633228	6.24E-05	0.031918502	1.472317208	0.67737468	0.316158353	0.732540796	0.347667385	chr9	133792033	-	FIBCD1	3'UTR
cg19961056	0.094541713	0.889884711	4.01739427	6.25E-05	0.031930616	1.471402938	0.811700154	0.494827365	0.98345215	0.473369586	chr21	43835293	+	UBASH3A	5'UTR
cg11917734	-0.434241895	-1.883172545	-4.017200405	6.25E-05	0.031936716	1.470661236	-1.759865567	1.755647531	-2.030740281	1.908946746	chr6	31237029	-	HLA-C;HLA-C;HLA-C;HLA-C	3'UTR;3'UTR;3'UTR;3'UTR
cg13060334	0.094328529	-0.197967847	4.016858072	6.26E-05	0.031951037	1.469351601	-0.240053452	0.376752647	-0.14760186	0.416117751	chr15	100274176	+	LYSMD4;LYSMD4;LYSMD4;LYSMD4;LYSMD4;LYSMD4;LYSMD4	TSS1500;TSS1500;TSS1500;TSS1500;TSS1500;TSS1500;TSS1500
cg01936559	0.121690757	0.529500741	4.016797089	6.26E-05	0.031951037	1.469118315	0.478230953	0.517402857	0.590857905	0.494557673	chr19	1682718	-
cg24208023	0.075469309	-2.301646771	4.01648064	6.27E-05	0.031973575	1.467907814	-2.313087189	0.347264795	-2.28795544	0.342119023	chr20	55840633	-	RP4-813D12.3;RP4-813D12.3	TSS1500;TSS1500
cg16364121	-0.084772143	-2.48860321	-4.015928157	6.28E-05	0.03202776	1.465794646	-2.4093101	0.500307354	-2.583497311	0.405386754	chr17	35291924	-	RP11-445F12.1;RP11-445F12.1;RP11-445F12.1;RP11-445F12.1	3'UTR;3'UTR;3'UTR;3'UTR
cg15603424	-0.106131905	-3.46612145	-4.015707876	6.29E-05	0.032037474	1.464952182	-3.395690015	0.47792139	-3.550410334	0.449715934	chr11	13300592	+	ARNTL;ARNTL;ARNTL;ARNTL;ARNTL;ARNTL;ARNTL;ARNTL;ARNTL;ARNTL;ARNTL;ARNTL;ARNTL	5'UTR;5'UTR;5'UTR;5'UTR;5'UTR;5'UTR;5'UTR;5'UTR;5'UTR;5'UTR;5'UTR;5'UTR;5'UTR
cg02916323	0.102959516	-1.222389108	4.015538228	6.29E-05	0.032040127	1.464303397	-1.267387701	0.42741964	-1.168537002	0.462106269	chr6	28756672	-
cg14150640	-0.095976155	0.759944627	-4.01539269	6.30E-05	0.032040127	1.463746835	0.788664556	0.416442217	0.725574026	0.434523148	chr11	126525773	-	RP11-115C10.1;RP11-115C10.1;KIRREL3;KIRREL3;KIRREL3	TSS1500;5'UTR;3'UTR;3'UTR;3'UTR
cg10415021	0.421357642	0.875849194	4.01499485	6.31E-05	0.032073698	1.462225528	0.748146212	1.829165051	1.028677852	1.705281724	chr11	110890228	+
cg23861120	-0.102418758	-2.417282608	-4.014840299	6.31E-05	0.032074646	1.461634576	-2.378722723	0.459024592	-2.463429186	0.440199891	chr12	67835705	+	RP11-473M14.3	3'UTR
cg08051964	0.096208007	0.772296389	4.014201453	6.33E-05	0.032140659	1.45919208	0.723628874	0.392632907	0.830539282	0.408511925	chr15	25330341	-	SNORD116-19;SNHG14;SNORD116-18;SNHG14;SNHG14;SNHG14	TSS1500;TSS200;TSS200;5'UTR;5'UTR;5'UTR
cg21340320	0.076966935	0.438912976	4.013424828	6.35E-05	0.032224854	1.456223321	0.430181948	0.436193058	0.449361843	0.421132132	chr8	131000521	+	FAM49B;FAM49B;FAM49B;FAM49B;FAM49B;FAM49B;FAM49B;FAM49B;FAM49B;FAM49B;FAM49B;FAM49B;FAM49B	3'UTR;3'UTR;3'UTR;3'UTR;3'UTR;3'UTR;5'UTR;5'UTR;5'UTR;5'UTR;5'UTR;5'UTR;5'UTR
cg08321518	0.075984121	-0.380044063	4.013281429	6.35E-05	0.032224854	1.455675219	-0.380096147	0.38744622	-0.379981731	0.37351274	chr22	30476204	-	HORMAD2;HORMAD2;CTA-85E5.10;CTA-85E5.10;CTA-85E5.10;HORMAD2;HORMAD2;CTA-85E5.10;CTA-85E5.10;CTA-85E5.10;MTMR3	TSS1500;TSS1500;1stExon;1stExon;1stExon;1stExon;5'UTR;3'UTR;3'UTR;3'UTR;5'UTR
cg22657530	0.095046735	1.182516039	4.013050959	6.36E-05	0.032232082	1.454794354	1.137758359	0.410518276	1.236079833	0.387859633	chr1	10848143	-	CASZ1;CASZ1	5'UTR;5'UTR
cg09437994	0.088633284	3.187577326	4.012933529	6.36E-05	0.032232082	1.45434555	3.119682177	0.479308622	3.268830906	0.393790882	chr16	89035147	+	CBFA2T3	5'UTR
cg09435875	0.092529324	0.050439679	4.012562945	6.37E-05	0.03223604	1.452929306	0.01636035	0.393799786	0.091224147	0.388053741	chr9	21031931	-	PTPLAD2;PTPLAD2	TSS1500;TSS1500
cg12707343	-0.103545358	2.147560406	-4.012513316	6.37E-05	0.03223604	1.452739654	2.187335144	0.426166396	2.099959952	0.48290436	chr6	168418439	+	KIF25;KIF25;KIF25;KIF25	TSS200;TSS200;5'UTR;5'UTR
cg23417643	-0.127075908	-2.46938636	-4.012463398	6.38E-05	0.03223604	1.452548896	-2.381303142	0.63453329	-2.57480003	0.527828178	chr7	100942853	+	RP11-132A1.3	TSS200
cg05170706	-0.146129733	0.186167235	-4.012002358	6.39E-05	0.032278432	1.45078718	0.260908863	0.618933717	0.096720124	0.642010892	chr13	112861507	+
cg20087192	0.112224853	-0.098375537	4.011713682	6.40E-05	0.032297602	1.449684198	-0.148430181	0.471334033	-0.038472597	0.469219553	chr3	58318260	+	PXK;PXK;PXK;PXK;PXK;PXK;PXK;PXK;PXK;PXK	TSS1500;TSS1500;TSS1500;TSS1500;TSS1500;TSS1500;TSS1500;TSS1500;TSS1500;TSS1500
cg07101360	0.116313203	2.120049539	4.010977297	6.42E-05	0.032353102	1.446870948	2.064115263	0.486578414	2.186988935	0.497976678	chr12	104145753	+	RP11-341G23.4	3'UTR
cg12271079	0.113266382	1.726523231	4.010909883	6.42E-05	0.032353102	1.446613428	1.677436919	0.489824458	1.785267319	0.458435509	chr10	117997745	-
cg00362322	-0.134524333	1.995270178	-4.010834244	6.42E-05	0.032353102	1.446324496	2.049773811	0.57417408	1.930042907	0.600306919	chr16	88704230	+	IL17C;IL17C	TSS1500;TSS1500
cg20761322	0.109396512	-1.690923419	4.010607201	6.43E-05	0.032353102	1.445457241	-1.736821478	0.485960864	-1.635994877	0.440967739	chr15	78423564	-	IDH3A;CIB2;CIB2;CIB2;CIB2;CIB2;CIB2;CIB2;CIB2;CIB2;CIB2;CIB2;CIB2;CIB2;CIB2;CIB2	TSS1500;1stExon;1stExon;1stExon;1stExon;1stExon;1stExon;1stExon;5'UTR;5'UTR;5'UTR;5'UTR;5'UTR;5'UTR;5'UTR;5'UTR
cg19159759	0.15103389	2.392411116	4.010570816	6.43E-05	0.032353102	1.445318263	2.350848528	0.653479742	2.442151181	0.647132633	chr13	20989818	-
cg02329205	0.104656254	1.158685649	4.009619311	6.45E-05	0.032461096	1.441684281	1.115641956	0.447848978	1.210198228	0.420643059	chr15	100274128	+	LYSMD4;LYSMD4;LYSMD4;LYSMD4;LYSMD4;LYSMD4;LYSMD4	TSS1500;TSS1500;TSS1500;TSS1500;TSS1500;TSS1500;TSS1500
cg19418458	-0.268526538	0.409499946	-4.009384622	6.46E-05	0.032461096	1.440788088	0.543811605	1.159203397	0.248762347	1.112796894	chr7	158789849	+
cg25205844	0.093916523	2.260235953	4.009335148	6.46E-05	0.032461096	1.440599169	2.220466486	0.420541395	2.307830099	0.381895212	chr14	73110259	-
cg23912081	-0.101035439	1.128891116	-4.008140969	6.49E-05	0.032571835	1.436039868	1.177246555	0.427155587	1.0710217	0.422876583	chr2	4156091	-
cg15673188	0.092632652	2.231883189	4.008074886	6.49E-05	0.032571835	1.435787608	2.186431972	0.432745226	2.286276974	0.329664878	chr1	18689063	+	IGSF21	5'UTR
cg15787146	0.1311921	-0.430461925	4.007955069	6.50E-05	0.032571835	1.435330234	-0.50406169	0.568401707	-0.34238134	0.537509086	chr17	70107185	+	AC005152.2;AC005152.2;AC005152.2;AC005152.2;AC005152.2;AC005152.2;AC005152.2;AC005152.2	3'UTR;3'UTR;3'UTR;3'UTR;3'UTR;TSS1500;TSS1500;3'UTR
cg22389438	-0.122664634	2.193572053	-4.007819587	6.50E-05	0.032571835	1.434813078	2.247955762	0.521280877	2.1284883	0.503521406	chr1	18926496	-
cg06582394	0.099982891	-1.470021561	4.007791042	6.50E-05	0.032571835	1.434704122	-1.480585141	0.464385869	-1.457379587	0.456260981	chr3	121902622	+	CASR;CASR;CASR	TSS1500;1stExon;5'UTR
cg15345107	0.094257341	1.185050878	4.006405478	6.54E-05	0.032740971	1.429416232	1.135526575	0.417796333	1.244319133	0.429384435	chr7	55198494	-	EGFR;EGFR;EGFR	5'UTR;5'UTR;5'UTR
cg18335681	0.061385144	-1.923161502	4.006213351	6.54E-05	0.032747344	1.428683136	-1.920558835	0.334342606	-1.926276246	0.36127616	chr19	1354361	+	MUM1;MUM1	TSS1500;5'UTR
cg00698263	-0.139779925	-3.736575998	-4.00598613	6.55E-05	0.03275853	1.427816173	-3.675228584	0.607750124	-3.809993571	0.5658217	chr17	78962984	-
cg15970640	-0.325169518	2.584351343	-4.005203556	6.57E-05	0.032845806	1.424830634	2.734313903	1.231981286	2.404883514	1.523021334	chr4	7638169	+	SORCS2	5'UTR
cg12912139	0.166328849	-0.016269423	4.004707256	6.59E-05	0.032893974	1.422937535	-0.085556919	0.703020545	0.06665045	0.742395211	chr11	111300077	+	POU2AF1;POU2AF1;POU2AF1	3'UTR;3'UTR;5'UTR
cg05238478	0.085678668	-0.346827548	4.004160749	6.60E-05	0.032949121	1.420853182	-0.393430607	0.358888178	-0.291055294	0.392790418	chr3	59545600	+
cg20730770	0.15153876	-0.943607403	4.003772579	6.61E-05	0.03298256	1.419372893	-1.002361962	0.613636516	-0.873292832	0.69839423	chr5	140563241	-	PCDHB16	1stExon
cg25565608	-0.104230178	-1.443168903	-4.002308348	6.65E-05	0.033118798	1.413790282	-1.323084493	0.94791048	-1.586880028	0.881799322	chrX	47930609	+	ZNF630;ZNF630;ZNF630;ZNF630	5'UTR;TSS200;TSS200;5'UTR
cg11779440	-0.137971744	-1.396983965	-4.002248723	6.65E-05	0.033118798	1.413562994	-1.341387933	0.613664315	-1.463518566	0.560143172	chr13	100639515	+
cg18734987	0.127913859	2.026650454	4.002192509	6.66E-05	0.033118798	1.413348712	1.97016293	0.570895674	2.094251949	0.497266647	chr13	19837510	+	LINC00414;LINC00414	3'UTR;TSS1500
cg14298830	0.191790247	0.967209241	4.002085661	6.66E-05	0.033118798	1.412941426	0.881752302	0.81945493	1.069479911	0.805813851	chr20	23168700	-	RP4-737E23.2	TSS200
cg16673751	0.089453377	0.96374076	4.00206018	6.66E-05	0.033118798	1.412844299	0.910911055	0.36163392	1.026964758	0.394914726	chr10	38000145	-
cg25210871	0.121548918	1.670087959	4.001779352	6.67E-05	0.033137614	1.411773891	1.630301742	0.528599165	1.717702151	0.518141036	chr22	40072187	-
cg26904260	0.117813693	-2.177136643	4.001033958	6.69E-05	0.03320299	1.408933086	-2.235496555	0.509149141	-2.107294364	0.49362626	chr11	45714651	+
cg08830157	0.08199767	-1.024814653	4.001017743	6.69E-05	0.03320299	1.408871294	-1.041964144	0.381368483	-1.004290984	0.353735694	chr5	1107192	-
cg04036196	-0.434315566	-0.464966581	-4.000650294	6.70E-05	0.033233886	1.407471089	-0.281847975	1.839765446	-0.684113938	1.792588939	chr7	33054710	+	AC083863.7;NT5C3;NT5C3	TSS1500;3'UTR;3'UTR
cg01354088	0.138486396	-2.070133806	4.000485756	6.70E-05	0.033236679	1.406844139	-2.098817921	0.546632003	-2.035806066	0.682155765	chr2	10183140	+	KLF11;KLF11;KLF11;KLF11;KLF11;KLF11	TSS1500;TSS1500;TSS1500;TSS1500;1stExon;5'UTR
cg05396671	0.094026106	0.815160423	4.000220591	6.71E-05	0.033253437	1.405833818	0.773939514	0.388460967	0.864491583	0.408137351	chr16	3416070	+	LA16c-306E5.2;LA16c-306E5.2	5'UTR;5'UTR
cg25532776	0.126663297	-0.731964567	3.999824706	6.72E-05	0.033268856	1.404325551	-0.779794091	0.530248415	-0.674724541	0.548422562	chr17	53813651	-
cg27106643	0.070353009	2.299954617	3.999821059	6.72E-05	0.033268856	1.404311655	2.23300898	0.472408084	2.380071868	0.470719797	chr18	77257352	+
cg00949442	-0.133301324	-2.288399418	-3.999137712	6.74E-05	0.033333428	1.401708543	-2.211634894	0.593589239	-2.38026743	0.561012843	chr16	2391828	-	ABCA17P;ABCA3;ABCA17P;ABCA3;ABCA3;ABCA17P;ABCA17P;ABCA17P	5'UTR;TSS1500;5'UTR;TSS1500;TSS1500;5'UTR;5'UTR;TSS1500
cg09130658	-0.069371514	2.101374962	-3.999067987	6.74E-05	0.033333428	1.401442961	2.101861152	0.324962692	2.100793113	0.345952835	chr17	77901030	+	RP11-353N14.5	TSS1500
cg04118124	-0.102522305	1.837726455	-3.998804678	6.75E-05	0.033350025	1.400440055	1.895847128	0.462684854	1.768170488	0.441682628	chr1	43231249	-	LEPRE1;LEPRE1;LEPRE1	3'UTR;3'UTR;3'UTR
cg05125667	0.572827503	0.019356252	3.998027926	6.77E-05	0.033438137	1.397481896	-0.230094206	2.377721332	0.317886314	2.441722281	chr10	73772762	+	CHST3	3'UTR
cg18270390	-0.08902587	0.829776062	-3.99762576	6.78E-05	0.033474171	1.395950518	0.851216079	0.376116464	0.804117702	0.431600196	chr16	2068076	-	NPW;NPW	TSS1500;TSS1500
cg04497611	0.390285586	1.698479317	3.997084276	6.80E-05	0.033483776	1.393888877	1.494063816	1.766946704	1.943113752	1.46843997	chr17	80860250	-	TBCD;TBCD;TBCD	5'UTR;3'UTR;5'UTR
cg01554873	0.127033131	1.332036948	3.996945198	6.80E-05	0.033483776	1.3933594	1.258873011	0.512620888	1.419595955	0.586164513	chr1	33478978	-	AK2;AK2;AK2;AK2;RP1-117O3.2;AK2	TSS1500;3'UTR;TSS200;ExonBnd;5'UTR;3'UTR
cg02849754	-0.163648908	2.16902189	-3.996930854	6.80E-05	0.033483776	1.39330479	2.253770156	0.625382295	2.067599327	0.769455213	chr20	40627977	-	RP5-1121H13.4	5'UTR
cg20862309	0.119113902	-0.198074419	3.996735613	6.81E-05	0.033483776	1.392561527	-0.247119029	0.522458566	-0.139380237	0.489897484	chr14	89029074	-	ZC3H14;ZC3H14;ZC3H14;ZC3H14;ZC3H14;ZC3H14;ZC3H14;ZC3H14;ZC3H14;ZC3H14;ZC3H14;ZC3H14;ZC3H14	TSS1500;TSS1500;TSS1500;TSS1500;TSS1500;TSS1500;TSS1500;TSS1500;TSS1500;TSS1500;TSS1500;TSS1500;TSS200
cg25593560	-0.108808005	-2.209123206	-3.996702785	6.81E-05	0.033483776	1.392436557	-2.14836854	0.433547469	-2.281831408	0.514657121	chr19	16187364	+	TPM4;TPM4	5'UTR;1stExon
cg01959516	-0.104328457	-2.008292557	-3.996695919	6.81E-05	0.033483776	1.392410421	-1.935494217	0.496949789	-2.095414035	0.422212141	chr6	2449276	+
cg03832506	-0.088821917	2.892319934	-3.995895824	6.83E-05	0.033564707	1.389364933	2.89287717	0.528845853	2.891653061	0.611673299	chrX	53286187	-
cg20619170	-0.143465051	2.07580807	-3.995830203	6.83E-05	0.033564707	1.389115181	2.139636592	0.621328181	1.99942123	0.588306462	chr5	92665928	-
cg22150270	0.086847663	2.448907642	3.995569794	6.84E-05	0.033581119	1.388124102	2.420244321	0.414334678	2.483210498	0.341627049	chr17	75522182	-
cg25668052	0.09452542	2.048270169	3.99491191	6.86E-05	0.033653229	1.385620573	2.030855177	0.427869849	2.069111575	0.465322877	chr16	74489790	-	GLG1;U6;GLG1;GLG1	3'UTR;TSS1500;3'UTR;3'UTR
cg03257379	0.122158802	-0.261103678	3.994566167	6.87E-05	0.033681671	1.384305033	-0.321122538	0.513026683	-0.189276053	0.5051727	chr3	10803452	+	AC018495.2;AC018495.2	3'UTR;3'UTR
cg17786496	0.059284539	0.015963106	3.994262656	6.88E-05	0.033704217	1.383150277	0.009386955	0.264710822	0.023833121	0.272097252	chr17	22051566	+
cg06704673	-0.107398874	2.768934885	-3.993040782	6.91E-05	0.033856022	1.378502324	2.812277331	0.304210397	2.717064774	0.589119234	chr5	142024795	+	FGF1;FGF1;FGF1;FGF1;FGF1;FGF1;FGF1;FGF1;FGF1;FGF1;AC005592.2	TSS1500;3'UTR;3'UTR;3'UTR;5'UTR;5'UTR;5'UTR;5'UTR;5'UTR;5'UTR;5'UTR
cg13524586	0.164895863	0.165481495	3.99264185	6.93E-05	0.033892157	1.376985104	0.119495806	0.70150122	0.22051491	0.718988885	chr6	28693928	-
cg07557024	-0.148409247	2.617194848	-3.992097019	6.94E-05	0.033948952	1.374913237	2.696600581	0.63536034	2.522165965	0.616927923	chr2	3663715	-	COLEC11	5'UTR
cg03553404	0.087021585	1.273400892	3.991259185	6.97E-05	0.034018224	1.371727688	1.23582676	0.367797873	1.318367767	0.381147834	chr19	4340326	+	STAP2	TSS1500
cg00855703	0.09571267	0.153889377	3.991137837	6.97E-05	0.034018224	1.371266361	0.140923027	0.504664597	0.169406868	0.555507009	chr2	11674071	-	GREB1	TSS200
cg13484245	0.11071318	-1.672999282	3.990997316	6.97E-05	0.034018224	1.370732164	-1.618744192	1.052630241	-1.73792911	1.089547968	chrX	100673096	-	ARMCX4;ARMCX4;ARMCX4;ARMCX4	TSS1500;TSS200;TSS200;TSS200
cg10909857	0.113719791	-0.132344507	3.990919533	6.98E-05	0.034018224	1.370436476	-0.194586041	0.494751081	-0.057856894	0.483897569	chr3	25534856	+	RARB;RARB;RARB	5'UTR;5'UTR;5'UTR
cg16813187	0.144858913	2.385328219	3.990779808	6.98E-05	0.034018224	1.369905331	2.319704708	0.680073081	2.463863214	0.517099416	chr7	155959515	-
cg18810655	0.087392715	1.125082898	3.990628556	6.98E-05	0.034018224	1.369330386	1.088386294	0.398221245	1.168999593	0.380377405	chr13	111856767	+	ARHGEF7;ARHGEF7;ARHGEF7;ARHGEF7;ARHGEF7;ARHGEF7;ARHGEF7;ARHGEF7;ARHGEF7;ARHGEF7	TSS1500;5'UTR;5'UTR;5'UTR;5'UTR;5'UTR;5'UTR;5'UTR;5'UTR;5'UTR
cg26021627	0.093675751	-1.875753644	3.990610763	6.98E-05	0.034018224	1.369262753	-1.899116228	0.399972579	-1.847794451	0.425600544	chr8	53478706	-	FAM150A;FAM150A	TSS1500;TSS1500
cg12042135	0.266865471	1.888298923	3.990449001	6.99E-05	0.034021014	1.368647887	1.769805392	1.285137271	2.030106164	0.895518841	chr7	194798	+	FAM20C;FAM20C;AC093627.12	TSS1500;TSS1500;TSS1500
cg12787226	0.181262492	2.164224026	3.989458678	7.02E-05	0.034141325	1.364884135	2.050409461	0.832989315	2.30043171	0.766217537	chr6	31921065	-	RDBP;RDBP;RDBP	3'UTR;3'UTR;3'UTR
cg15156941	0.0663282	0.285617211	3.988271909	7.05E-05	0.034250065	1.360374986	0.230737263	0.375700207	0.351294838	0.364191682	chr15	76578733	-	ETFA;ETFA;ETFA;ETFA;ETFA;ETFA;ETFA;ETFA	3'UTR;5'UTR;5'UTR;1stExon;3'UTR;3'UTR;3'UTR;3'UTR
cg15557662	-0.123035567	-3.038963231	-3.988230839	7.05E-05	0.034250065	1.360218964	-2.970675744	0.503471064	-3.120686342	0.541104382	chr6	11044552	+	RP1-62D2.3;ELOVL2;RP1-62D2.3	TSS1500;TSS200;5'UTR
cg03052469	0.086047393	1.965130803	3.988196749	7.06E-05	0.034250065	1.360089459	1.912530153	0.417118135	2.02808068	0.331051315	chr17	2650488	-
cg14931645	0.109236952	-3.258128487	3.988095923	7.06E-05	0.034250065	1.359706435	-3.300349472	0.346749854	-3.207600485	0.575972791	chr1	249133278	-	ZNF672;ZNF672;ZNF672;ZNF672;ZNF672;ZNF672;ZNF672;ZNF672	TSS200;TSS200;1stExon;5'UTR;5'UTR;5'UTR;5'UTR;5'UTR
cg12713128	0.081292872	2.881631312	3.987985415	7.06E-05	0.034250065	1.359286644	2.833166826	0.38146968	2.939631228	0.348675152	chr10	126176571	+	LHPP;LHPP	TSS1500;TSS1500
cg22062231	0.209396504	1.584829936	3.987021826	7.09E-05	0.034367359	1.355626687	1.486339605	0.963348658	1.702698329	0.751162744	chr7	158883817	+
cg23058405	0.152142062	-0.719336555	3.986857871	7.09E-05	0.034370569	1.35500403	-0.732792144	0.687049053	-0.703233566	0.686550004	chr3	105072537	-
cg08949671	-0.10245253	2.347698244	-3.98659588	7.10E-05	0.034387806	1.35400911	2.380876362	0.436508982	2.3079923	0.496318582	chr5	15117838	-	RP1-251I12.1	TSS1500
cg15920400	-0.089565798	0.29404225	-3.9863059	7.11E-05	0.034409065	1.352907972	0.332514558	0.38049817	0.248000481	0.377463219	chr19	48547320	+	CABP5	TSS200
cg03619468	0.18220485	0.751041123	3.985945459	7.12E-05	0.034434962	1.351539386	0.660661225	0.80942948	0.859203347	0.754964954	chr5	134792069	-	CTB-138E5.1	5'UTR
cg18194227	0.100275172	-0.406819084	3.985842481	7.12E-05	0.034434962	1.351148403	-0.459072658	0.429863191	-0.344284572	0.427828758	chr19	50353410	-	PTOV1;PTOV1	TSS1500;TSS1500
cg05156120	0.099251078	2.11472604	3.98516584	7.14E-05	0.034511708	1.348579604	2.081157764	0.44191825	2.154898904	0.387568017	chr17	41723125	-
cg00095626	0.110665626	2.400848421	3.984894457	7.15E-05	0.034530409	1.347549441	2.332817119	0.49116475	2.482264942	0.535135997	chr7	2878672	-
cg08125436	0.154415655	0.034212759	3.984048331	7.18E-05	0.034613356	1.344338018	-0.022139178	0.705436459	0.10165199	0.593790024	chr16	7855305	+
cg03626783	0.107517578	2.354433772	3.98390876	7.18E-05	0.034613356	1.34380835	2.31690593	0.472606954	2.399345251	0.472092007	chr9	34957254	-	KIAA1045;KIAA1045;KIAA1045;KIAA1045	TSS1500;TSS1500;TSS1500;TSS1500
cg00645241	0.077805686	2.409216791	3.983894438	7.18E-05	0.034613356	1.343753997	2.356410008	0.395487852	2.472413357	0.325395546	chr5	4585327	-	RP11-445O3.2	3'UTR
cg18067236	0.08128363	2.041518376	3.983667235	7.19E-05	0.034625791	1.342891808	1.994594056	0.369494262	2.097675098	0.335337343	chr5	538582	-
cg17840583	0.116733883	0.628237154	3.983098633	7.21E-05	0.034687412	1.340734283	0.566306682	0.544807446	0.702352503	0.448077709	chr3	11043947	-	SLC6A1;SLC6A1;SLC6A1	5'UTR;5'UTR;5'UTR
cg24279914	0.089409092	0.652970022	3.982953557	7.21E-05	0.034688053	1.340183849	0.607028425	0.385019107	0.707950669	0.374378128	chr13	19600701	-	RP11-301J16.7	TSS1500
cg12673103	-0.1123687	-1.202476819	-3.982774302	7.22E-05	0.034693632	1.339503765	-1.144019911	0.529373016	-1.272435175	0.429176423	chr5	134364717	-
cg07853941	-0.120364982	1.391559843	-3.98246634	7.23E-05	0.034705832	1.338335439	1.447155718	0.489811052	1.325025431	0.537829302	chr7	38330997	+
cg04771413	0.123088627	2.072393907	3.98240881	7.23E-05	0.034705832	1.338117197	2.031143894	0.547492398	2.121759896	0.490414688	chr2	5896549	-
cg21279095	0.089977027	2.289717281	3.981809453	7.24E-05	0.034772073	1.335843682	2.239917859	0.434867912	2.349314784	0.359039598	chr10	99771148	-	CRTAC1	TSS200
cg10305969	0.141468285	0.821381695	3.981586418	7.25E-05	0.034784031	1.334997741	0.759921266	0.637963181	0.89493452	0.541324654	chr12	98107291	-	RP11-1016B18.1	3'UTR
cg11261237	0.147151582	1.79880131	3.980638897	7.28E-05	0.034900856	1.331404427	1.769298627	0.651215442	1.834108672	0.654766212	chr16	87027776	+
cg26605683	0.152408222	-0.502078656	3.980481573	7.28E-05	0.034903348	1.330807883	-0.56313799	0.661053234	-0.429005842	0.623771877	chr5	172751269	+	STC2;STC2	3'UTR;1stExon
cg07423149	0.0924158	0.103185881	3.979829584	7.30E-05	0.03497762	1.328335902	0.08357651	0.434205977	0.126653413	0.475110321	chr1	203156246	-	CHI3L1	TSS1500
cg18964988	0.118584536	-0.956073655	3.979616466	7.31E-05	0.034988242	1.327527964	-1.004255687	0.525338043	-0.898411764	0.482185367	chr12	111470767	+	CUX2	TSS1500
cg21221054	-0.096918024	-3.149690348	-3.978626898	7.34E-05	0.035111868	1.323777022	-3.111835495	0.389821313	-3.194993179	0.440920917	chr9	94903088	+	LINC00475;LINC00475;LINC00475;LINC00475	TSS1500;TSS1500;TSS1500;TSS1500
cg17725807	0.08971517	-0.514406629	3.978486585	7.35E-05	0.035111933	1.323245241	-0.533828587	0.441703298	-0.491163384	0.421536366	chr21	34601817	+	IFNAR2;IFNAR2;IFNAR2;IFNAR2;IFNAR2;IFNAR2;IFNAR2;IFNAR2;IFNAR2	TSS1500;TSS1500;TSS1500;TSS1500;TSS1500;TSS1500;TSS1500;TSS1500;TSS1500
cg01337931	-0.095921984	2.142773167	-3.977901746	7.36E-05	0.035176622	1.32102892	2.163878061	0.412043853	2.117515866	0.458608616	chr22	32651693	+	SLC5A4;RP1-90G24.10	TSS1500;5'UTR
cg13731934	-0.189757516	2.069309278	-3.97752435	7.37E-05	0.035176622	1.319598903	2.14492196	0.694417176	1.978819733	0.938567718	chr1	17920673	-	ARHGEF10L	5'UTR
cg27434638	0.114387227	2.48827478	3.97733425	7.38E-05	0.035176622	1.31887863	2.423426725	0.524706825	2.565881748	0.460330336	chr12	130567996	+
cg23808421	0.100691877	-2.439016416	3.977239399	7.38E-05	0.035176622	1.318519259	-2.468307244	0.449037657	-2.403962592	0.43317071	chr8	11422433	+
cg10382605	0.118209151	1.422928361	3.977180284	7.39E-05	0.035176622	1.318295288	1.364483327	0.527617843	1.492872508	0.491585245	chr1	213596817	-
cg04154465	0.100003551	-1.029129856	3.977107881	7.39E-05	0.035176622	1.31802098	-1.06335304	0.421673123	-0.98817323	0.427168395	chr1	113045271	+	WNT2B	5'UTR
cg24523635	-0.158067239	3.657849011	-3.977066104	7.39E-05	0.035176622	1.317862702	3.723504455	0.523480991	3.579275798	0.813860748	chr16	21993514	-	UQCRC2;UQCRC2	5'UTR;3'UTR
cg06660670	0.084406549	2.182775725	3.976433324	7.41E-05	0.035241725	1.315465552	2.09216002	0.58653852	2.291220152	0.515362783	chrX	123266975	-	snoU13;STAG2	TSS200;5'UTR
cg05515560	-0.072861842	-1.455404471	-3.976321557	7.41E-05	0.035241725	1.315042184	-1.427551961	0.322406893	-1.488736987	0.306317882	chr2	11092208	-
cg16049598	0.104752031	-1.330108476	3.976202865	7.42E-05	0.035241725	1.314592598	-1.280921785	1.02540543	-1.388972692	1.080599198	chrX	106243646	+	MORC4;MORC4	TSS200;TSS1500
cg10132097	0.098970935	1.393241639	3.975840594	7.43E-05	0.035274374	1.313220458	1.3280097	0.461587879	1.471308022	0.420676784	chr22	26153670	+	MYO18B;MYO18B;MYO18B	5'UTR;5'UTR;5'UTR
cg19954839	0.087148544	1.267737342	3.975561807	7.44E-05	0.035281024	1.312164606	1.215657362	0.405176349	1.330064106	0.358122969	chr8	8830864	-	RP11-62H7.2	5'UTR
cg26275242	-0.095978282	-3.417221302	-3.97551726	7.44E-05	0.035281024	1.311995899	-3.371135896	0.406819211	-3.472374054	0.420450779	chr1	44820858	+	ERI3;ERI3;ERI3;ERI3;ERI3;ERI3;ERI3;ERI3;ERI3;ERI3;ERI3	1stExon;1stExon;1stExon;1stExon;1stExon;5'UTR;5'UTR;5'UTR;5'UTR;3'UTR;5'UTR
cg25583253	0.133134378	2.369430725	3.975198789	7.45E-05	0.035306434	1.31078985	2.323600852	0.604776486	2.424277666	0.563758463	chr1	151105469	-	RP11-68I18.10;SEMA6C	TSS1500;TSS200
cg16329085	-0.177872462	3.181007164	-3.974937949	7.45E-05	0.035306434	1.309802121	3.259010525	0.684369011	3.087656571	0.819341189	chr1	82062214	-	RP5-837I24.4;LPHN2;LPHN2;LPHN2	3'UTR;5'UTR;5'UTR;5'UTR
cg13192155	0.121841764	-0.808169513	3.974927409	7.45E-05	0.035306434	1.309762209	-0.750805559	1.00338385	-0.876819877	1.057207028	chrX	48685943	+	ERAS	TSS1500
cg17788603	0.089165406	1.008862186	3.974424806	7.47E-05	0.035359771	1.307859172	0.984952311	0.389750258	1.037476351	0.392461964	chr6	167320081	-	RPS6KA2	TSS200
cg09728985	0.126042199	1.906553283	3.973372994	7.50E-05	0.035493927	1.303877391	1.851269301	0.560715587	1.972714439	0.502112261	chr16	53543985	-
cg00172799	0.115690277	1.626791241	3.973032093	7.51E-05	0.035523723	1.30258708	1.59759265	0.499337606	1.66173468	0.527396311	chr3	138724564	-	MRPS22;PRR23A	TSS200;1stExon
cg00670637	0.097817139	-0.138466007	3.972799924	7.52E-05	0.035523806	1.301708382	-0.185775861	0.411815205	-0.081847897	0.412087044	chr7	91142388	-	RP11-115N4.1;RP11-142A5.1	5'UTR;3'UTR
cg12121516	0.1231547	1.786373236	3.972642612	7.53E-05	0.035523806	1.301113028	1.734454572	0.540401897	1.848506945	0.51191348	chr19	35213503	-	AC020910.1	TSS200
cg21711075	0.09606132	2.665076374	3.972521343	7.53E-05	0.035523806	1.300654097	2.635201746	0.436525562	2.700828863	0.36603643	chr7	1350803	+
cg20379760	0.121108288	2.316542789	3.972478262	7.53E-05	0.035523806	1.300491065	2.259515531	0.539233008	2.384790211	0.468109158	chr6	40366261	+
cg02722613	-0.275672892	-1.904541809	-3.971859639	7.55E-05	0.035594626	1.298150171	-1.795493648	1.231034174	-2.035045294	1.106372189	chr4	25162898	-	SEPSECS;SEPSECS;SEPSECS;PI4K2B;SEPSECS;SEPSECS;PI4K2B;PI4K2B	TSS1500;TSS1500;TSS1500;5'UTR;TSS1500;TSS1500;5'UTR;5'UTR
cg21410853	0.074609512	-0.205754974	3.971590988	7.56E-05	0.035606039	1.297133696	-0.212980302	0.406168614	-0.197108057	0.381211221	chr17	80807530	-	TBCD	3'UTR
cg10187894	0.16712385	1.312406447	3.971491409	7.57E-05	0.035606039	1.298295569	1.275872495	0.761434946	1.356568366	0.702890823	chr10	38015525	+
cg01882498	0.158428005	0.64929929	3.971358376	7.57E-05	0.035606039	1.296253632	0.57497789	0.659817409	0.738243493	0.671539742	chr4	83934956	-	LIN54;LIN54;LIN54	TSS1500;TSS1500;TSS1500
cg04999756	-0.270717809	2.521250208	-3.97112523	7.57E-05	0.035606039	1.295371602	2.610649242	1.136666272	2.414261833	1.175506086	chr11	117316545	-
cg03544800	-0.462829164	1.102885976	-3.971092673	7.57E-05	0.035606039	1.295248435	1.274495094	1.901552936	0.89751261	2.02671861	chr1	94336935	+	DNTTIP2;DNTTIP2;DNTTIP2	3'UTR;3'UTR;TSS1500
cg26163234	0.145558637	-1.211931769	3.97044985	7.59E-05	0.035624365	1.292816802	-1.234400421	0.634509796	-1.185042389	0.770176047	chr15	99789622	-	TTC23;TTC23;TTC23;TTC23;TTC23;TTC23;TTC23;TTC23;TTC23;TTC23;TTC23;TTC23;TTC23;TTC23;TTC23;TTC23;TTC23;TTC23;TTC23	3'UTR;1stExon;1stExon;1stExon;1stExon;1stExon;1stExon;1stExon;1stExon;1stExon;3'UTR;5'UTR;5'UTR;5'UTR;5'UTR;5'UTR;5'UTR;5'UTR;5'UTR
cg22516162	0.082097598	2.400164903	3.970331089	7.60E-05	0.035624365	1.292367604	2.386100777	0.369944676	2.416996157	0.399684002	chr12	133363304	+
cg25953930	0.098031232	0.843890344	3.970220284	7.60E-05	0.035624365	1.291948505	0.810758756	0.389380153	0.883540602	0.457228868	chr6	41462541	+
cg00808170	0.094217292	0.963116242	3.970180421	7.60E-05	0.035624365	1.291797737	0.947596966	0.418587062	0.981688949	0.41794364	chr5	140807787	+	PCDHGB8P	5'UTR
cg14926494	0.133194995	0.809062821	3.970171918	7.60E-05	0.035624365	1.291765576	0.746269293	0.573828513	0.884211031	0.555294253	chr11	130764201	+	SNX19;SNX19;SNX19;SNX19	TSS1500;TSS1500;3'UTR;3'UTR
cg01193368	0.131989873	1.339367714	3.970143406	7.60E-05	0.035624365	1.291657738	1.283804128	0.558016811	1.405863487	0.6106839	chr7	56855195	+
cg24539848	-0.114155173	2.55550098	-3.969663202	7.62E-05	0.035675015	1.289841639	2.606324429	0.486409375	2.494677972	0.51621323	chr2	241458974	+	ANKMY1	3'UTR
cg17583204	0.155355566	0.272148014	3.969454231	7.63E-05	0.035685624	1.289051389	0.196167828	0.648077122	0.36307737	0.67920635	chr3	120514413	+
cg16728813	0.100266494	-1.376304462	3.969126842	7.64E-05	0.03571376	1.287813413	-1.412776094	0.402306432	-1.332657003	0.451177783	chr9	101440686	-
cg12767898	0.119665803	1.39231028	3.968897818	7.64E-05	0.035727367	1.286947446	1.351453377	0.544757318	1.441205816	0.461662475	chr21	45627659	+	AP001058.3	TSS1500
cg22374940	0.09404457	-1.953913822	3.967653442	7.68E-05	0.035891593	1.282243175	-1.936773622	0.558048146	-1.974426373	0.525185976	chr1	26551782	+	RP11-231P20.2	TSS200
cg06013060	0.077027084	1.817889415	3.967476838	7.69E-05	0.035894846	1.281575653	1.775266145	0.358455822	1.868898852	0.328003313	chr10	131813094	-
cg17513925	0.21727197	-1.374809085	3.967252302	7.70E-05	0.035894846	1.280727	-1.452928589	0.906438075	-1.281319499	0.974990495	chr19	46929698	-
cg26730416	-0.134291222	-1.684665456	-3.967220938	7.70E-05	0.035894846	1.280608459	-1.615931329	0.595518741	-1.766923084	0.542440954	chr11	4233502	+
cg21179305	0.094766133	2.783003269	3.966886422	7.71E-05	0.035924253	1.279344227	2.756480058	0.45111368	2.814744946	0.368083542	chr9	37119968	+	ZCCHC7;ZCCHC7;ZCCHC7;ZCCHC7	TSS1500;TSS1500;TSS1500;TSS1500
cg01882036	0.091977097	2.589013979	3.966647127	7.71E-05	0.035939521	1.278439926	2.538295445	0.437123232	2.649711431	0.334054297	chr17	63127590	+
cg15574588	-0.112962908	0.811486963	-3.966307642	7.73E-05	0.035969721	1.277157093	0.866532728	0.504700127	0.745610895	0.495256188	chr5	108071664	-
cg01136458	-0.138008637	0.184879584	-3.965794282	7.74E-05	0.036025872	1.275217434	0.236462488	0.528635124	0.123147696	0.647222225	chr8	4853275	+	CSMD1;CSMD1;CSMD1	TSS1500;TSS1500;TSS1500
cg00498772	0.093533925	1.030230672	3.96488905	7.77E-05	0.036140678	1.271797731	0.986888408	0.384781655	1.082100565	0.427033639	chr16	12184067	+	RP11-276H1.3;RP11-276H1.3	1stExon;5'UTR
cg12837402	0.166959176	-0.972715312	3.964612781	7.78E-05	0.036160776	1.270754221	-1.046798764	0.744019796	-0.884055875	0.661463082	chr12	126034582	-	TMEM132B	5'UTR
cg15965578	0.091800865	0.230183659	3.964481953	7.78E-05	0.036160776	1.270260088	0.188422307	0.371874573	0.280161594	0.41289278	chr17	72438885	+	GPRC5C;GPRC5C	TSS1500;5'UTR
cg06939792	0.124871904	-0.617524959	3.963720864	7.81E-05	0.036231462	1.267385794	-0.605497045	0.808708878	-0.631919376	0.838303317	chrX	37764816	-	AL121578.2	TSS1500
cg14254745	0.135851732	-1.319422177	3.963651079	7.81E-05	0.036231462	1.267122273	-1.349926812	0.608874011	-1.282915727	0.608209598	chr1	26758306	-	DHDDS;DHDDS;DHDDS;DHDDS;DHDDS;DHDDS;DHDDS;DHDDS;DHDDS;DHDDS;DHDDS;DHDDS;DHDDS;DHDDS;DHDDS;DHDDS;DHDDS;DHDDS;DHDDS;DHDDS;DHDDS	TSS1500;TSS1500;TSS1500;TSS1500;TSS1500;TSS1500;TSS1500;TSS1500;TSS1500;TSS1500;TSS1500;TSS1500;TSS1500;TSS1500;TSS1500;TSS1500;TSS1500;TSS1500;TSS1500;TSS1500;TSS1500
cg17711567	0.143285768	-0.906229139	3.963553566	7.81E-05	0.036231462	1.266754055	-0.947246794	0.641414782	-0.857141224	0.578351292	chr19	44325008	+	LYPD5	TSS1500
cg05672344	-0.091808831	0.062168328	-3.963280802	7.82E-05	0.036231462	1.26572412	0.100872804	0.401281127	0.015848713	0.38025922	chr19	6313614	-
cg25751172	0.103630893	-1.457064235	3.963198904	7.83E-05	0.036231462	1.265414894	-1.48006395	0.475534416	-1.429539305	0.45725266	chr10	54074967	+	RP11-573I11.2;DKK1;DKK1;DKK1	TSS1500;5'UTR;TSS200;5'UTR
cg14381623	-0.108022838	-1.163889685	-3.963064635	7.83E-05	0.036231462	1.264907938	-1.087517816	0.501640893	-1.255287787	0.465724934	chr9	139091650	-
cg06940110	0.156510755	0.500205707	3.963057546	7.83E-05	0.036231462	1.264881175	0.467792128	0.702802494	0.538996686	0.695925784	chr2	118616430	-	HTR5BP	TSS1500
cg20867648	0.118346403	-1.858280777	3.962573911	7.85E-05	0.036283632	1.263055275	-1.899789578	0.496637154	-1.808605082	0.576668967	chr18	74780177	+	MBP;MBP;MBP;MBP;MBP	3'UTR;3'UTR;3'UTR;3'UTR;3'UTR
cg22639802	0.10831899	0.546469565	3.962301298	7.85E-05	0.036293111	1.262026158	0.506009246	0.497701625	0.594890488	0.430038872	chr19	57259687	-
cg04893786	-0.09481496	2.099331013	-3.962215844	7.86E-05	0.036293111	1.261703584	2.134533295	0.399964065	2.057202651	0.425618409	chr6	37391769	+
cg08129673	0.0799678	-0.192903699	3.961776276	7.87E-05	0.036293111	1.260044388	-0.228605205	0.314055592	-0.150177889	0.358504022	chr3	50242103	-	SLC38A3;SLC38A3;SLC38A3;SLC38A3;SLC38A3	TSS1500;TSS1500;TSS1500;TSS1500;TSS1500
cg16616390	0.121399706	-0.195453579	3.961617191	7.88E-05	0.036293111	1.25944395	-0.241723848	0.489485418	-0.140079594	0.554094962	chr16	61076499	+
cg18646602	0.074716792	1.70827026	3.961602174	7.88E-05	0.036293111	1.259387271	1.650102379	0.390541898	1.777882724	0.382956537	chr6	147296415	-	RP11-497D6.4;RP11-497D6.4;RP11-497D6.4;RP11-497D6.4;RP11-497D6.4	3'UTR;3'UTR;3'UTR;3'UTR;3'UTR
cg15255946	0.192380691	1.817979677	3.961566133	7.88E-05	0.036293111	1.259251247	1.790487355	0.813488713	1.850881137	0.914198432	chr6	32729563	+
cg08271804	0.10281319	-2.12520767	3.961464358	7.88E-05	0.036293111	1.258867131	-2.123184862	0.594428114	-2.127628467	0.527361749	chr19	22816896	-	ZNF492	TSS1500
cg05092309	0.064645727	-1.266273232	3.961427058	7.88E-05	0.036293111	1.258726356	-1.286315182	0.281570752	-1.24228801	0.288370816	chr2	26995339	+	C2orf18;CENPA;C2orf18	5'UTR;5'UTR;5'UTR
cg27380904	-0.097578543	1.270624229	-3.961260387	7.89E-05	0.036297844	1.258097342	1.28598536	0.448861137	1.252240782	0.475634063	chr5	178808910	+
cg14805880	0.115774071	-0.515858873	3.960655215	7.91E-05	0.036368465	1.255813639	-0.568799834	0.491010253	-0.45250173	0.49496809	chr3	59545340	-
cg11124651	-0.136906026	1.790907235	-3.960480467	7.91E-05	0.03637444	1.255154269	1.846904186	0.601423923	1.723892832	0.569774291	chr19	28462153	-
cg24585035	0.08300432	0.386355963	3.960080709	7.93E-05	0.036414283	1.253645976	0.369227261	0.393952343	0.406854752	0.400950698	chr5	32522852	-
cg18982625	-0.076588403	-0.278682417	-3.959026869	7.96E-05	0.036552863	1.249670535	-0.234525321	0.317080016	-0.331527461	0.34745996	chr22	43485660	+	TTLL1;TTLL1;TTLL1	TSS1500;TSS1500;TSS1500
cg00004771	0.110784737	2.652864474	3.958646991	7.97E-05	0.036556203	1.248237761	2.605970899	0.502678874	2.708984402	0.42898725	chr6	72294826	+	AL354933.1	5'UTR
cg14168080	0.393358697	2.005437631	3.958495213	7.98E-05	0.036556203	1.24766534	1.854559559	1.716334916	2.1860011	1.630980795	chr7	157504135	+
cg11679871	0.110256988	2.273911817	3.958319215	7.99E-05	0.036556203	1.247001607	2.226216864	0.476211822	2.330990795	0.503179549	chr10	13388567	+	SEPHS1;SEPHS1;SEPHS1;SEPHS1;SEPHS1	5'UTR;5'UTR;5'UTR;TSS1500;5'UTR
cg15971074	0.092575873	2.310250455	3.958190364	7.99E-05	0.036556203	1.246515692	2.270332752	0.438916672	2.358022003	0.374328325	chr5	165498202	+
cg13625026	0.095868106	-1.138849053	3.95812891	7.99E-05	0.036556203	1.246283946	-1.189111725	0.443007975	-1.078697156	0.40671027	chr11	1146419	+
cg27301423	-0.08998126	1.957272637	-3.958059215	7.99E-05	0.036556203	1.246021127	1.978766014	0.401262255	1.931550417	0.430062368	chrX	142716024	+	SLITRK4;SLITRK4	3'UTR;3'UTR
cg11713424	0.109903712	1.642042183	3.957885164	8.00E-05	0.036556203	1.245364804	1.608334351	0.495466145	1.682382061	0.494792351	chr19	33647514	-
cg09044186	0.140586335	4.097713397	3.957637191	8.01E-05	0.036556203	1.244429778	4.044149548	0.682366085	4.16181598	0.631955267	chr11	116661388	-
cg13193077	-0.106478624	3.538236754	-3.957425134	8.01E-05	0.036556203	1.243630224	3.59038001	0.424826131	3.475834266	0.52497037	chr17	3417186	+	TRPV3;TRPV3;RP11-147K16.2;TRPV3;TRPV3;SPATA22;TRPV3;TRPV3	3'UTR;3'UTR;TSS200;3'UTR;3'UTR;TSS200;3'UTR;3'UTR
cg11633102	0.113437397	0.62172781	3.957395712	8.02E-05	0.036556203	1.243519294	0.575949111	0.484629097	0.676513511	0.492959552	chr7	67084376	-
cg17255631	0.089593186	2.323265877	3.957321931	8.02E-05	0.036556203	1.243241118	2.274153928	0.389460259	2.382040646	0.417646928	chr17	21256192	-
cg03288653	0.080136706	-1.25987688	3.957262146	8.02E-05	0.036556203	1.243015714	-1.257166493	0.434214795	-1.263120538	0.447556351	chr19	3548338	+
cg05274242	0.091536381	-2.040242199	3.957257426	8.02E-05	0.036556203	1.242997917	-2.065480034	0.390239521	-2.010038796	0.447601072	chr16	31540559	+
cg11210703	-0.081407865	1.536219691	-3.956494628	8.05E-05	0.036617075	1.240122282	1.548611061	0.389036621	1.521390307	0.377534776	chr4	22693739	+	GBA3;GBA3	TSS1500;TSS1500
cg01943931	-0.312696818	1.611760251	-3.956400634	8.05E-05	0.036617075	1.239767975	1.749987281	1.264209172	1.446336928	1.461838549	chr14	73373205	-
cg26779347	-0.085521796	2.108802864	-3.956380511	8.05E-05	0.036617075	1.239692123	2.133392946	0.367218069	2.079374662	0.412718031	chr2	177894420	+	AC079305.11;AC079305.11	3'UTR;3'UTR
cg04746632	0.072908064	1.192378151	3.95631939	8.05E-05	0.036617075	1.239461734	1.159298019	0.302122823	1.231966828	0.312595948	chr22	23077093	-	IGLV2-18	TSS200
cg08913396	0.098233677	-1.552183663	3.955709062	8.07E-05	0.036689236	1.237161377	-1.577149103	0.393084322	-1.522306251	0.461899739	chr10	71334578	-	RP11-343J3.2	TSS1500
cg02481697	0.107100246	0.102356674	3.955016703	8.10E-05	0.036773992	1.234552258	0.078763803	0.461789663	0.130591464	0.481305294	chr17	8928012	-
cg03395898	0.072537678	-0.1717032	3.954816059	8.10E-05	0.036784183	1.233796224	-0.203200985	0.344857172	-0.134008196	0.322425452	chr14	76448011	+	TGFB3;TGFB3;TGFB3;TGFB3;IFT43	3'UTR;TSS1500;3'UTR;TSS1500;5'UTR
cg08655148	0.109904925	3.871606683	3.954665587	8.11E-05	0.036786765	1.233229264	3.824802488	0.519157004	3.927619647	0.403661085	chr1	22915653	+
cg10015091	0.124111255	0.345145083	3.954332836	8.12E-05	0.036813349	1.231975577	0.278646712	0.556339669	0.424727068	0.490731706	chr1	214329779	-
cg07184578	-0.120808862	-2.562092442	-3.95422388	8.12E-05	0.036813349	1.231565089	-2.464996009	0.631657889	-2.678292685	0.533295155	chr6	99291343	+
cg17010254	0.090921212	-2.208608165	3.954041775	8.13E-05	0.036820771	1.230879044	-2.217296544	0.444640492	-2.198210338	0.422759243	chr5	73445334	+
cg19240678	0.099968331	3.204562401	3.95364586	8.14E-05	0.036860726	1.229387615	3.173191006	0.469779794	3.242106147	0.426943661	chr11	132582550	+	OPCML;OPCML	3'UTR;3'UTR
cg26665769	0.100374926	2.054899517	3.952734802	8.17E-05	0.036979272	1.225956177	1.989867265	0.469053964	2.132726923	0.422271072	chr1	30943065	+
cg05137263	0.119499515	-1.726743869	3.952067139	8.19E-05	0.037060942	1.223441955	-1.590415228	1.553976035	-1.889895295	1.603257983	chrX	30327625	-	NR0B1;NR0B1;NR0B1;NR0B1	TSS1500;5'UTR;TSS200;1stExon
cg22362837	0.085014353	1.978451223	3.951846676	8.20E-05	0.037074314	1.222611848	1.938055445	0.36199536	2.026794907	0.38537848	chr18	9845630	-	RN5S449	TSS1500
cg14304364	0.136913455	-2.84541167	3.951321408	8.22E-05	0.037134372	1.220634244	-2.910543444	0.521077263	-2.767465161	0.650120958	chr8	143807962	+	C8orf55;C8orf55;CTD-2292P10.4	TSS1500;TSS1500;3'UTR
cg17612680	0.114992562	2.199173628	3.95070348	8.24E-05	0.037195454	1.218308108	2.141325168	0.498570264	2.268403825	0.475740595	chr2	207503316	-	AC010731.3	TSS1500
cg06802641	0.115417639	3.035567431	3.950657258	8.24E-05	0.037195454	1.218134125	2.983863262	0.517763419	3.097444442	0.445729791	chr1	1267252	+
cg18305433	0.10842964	2.509792731	3.950381494	8.25E-05	0.037196364	1.217096158	2.489373089	0.493202126	2.534229956	0.493246928	chr6	28972963	+	ZNF311;ZNF311;ZNF311;ZNF311;ZNF311	5'UTR;5'UTR;1stExon;1stExon;3'UTR
cg09439915	0.121637625	0.920703392	3.950372583	8.25E-05	0.037196364	1.217062622	0.874027819	0.537109727	0.976562426	0.489615602	chr12	132192278	+
cg22352152	0.098302446	-1.326235225	3.95024924	8.26E-05	0.037196364	1.216598387	-1.364640991	0.416591235	-1.280273089	0.45401135	chr1	180201319	-	LHX4	5'UTR
cg21530419	-0.136308802	-2.546769924	-3.950120578	8.26E-05	0.037196364	1.21611415	-2.476833845	0.657772894	-2.630465989	0.482529611	chr3	186490728	+	U6	TSS1500
cg06959657	0.069883805	1.549390177	3.949835036	8.27E-05	0.037219849	1.215039526	1.520527382	0.302856102	1.583931754	0.286297759	chr20	60518853	+
cg02043000	0.130033139	-0.035134034	3.949261787	8.29E-05	0.037276818	1.212882357	-0.081778115	0.562459251	0.020687312	0.547440626	chr5	1228081	-	SLC6A18	5'UTR
cg16411244	-0.088757794	3.164302565	-3.949199352	8.29E-05	0.037276818	1.212647428	3.205912325	0.364948604	3.114506046	0.413968603	chr7	33045284	+	FKBP9;FKBP9;FKBP9	3'UTR;3'UTR;3'UTR
cg07613512	0.090677773	0.335965271	3.949050017	8.30E-05	0.037279432	1.212085531	0.282687685	0.424923583	0.39972527	0.396529052	chr11	125199884	-	PKNOX2;PKNOX2;PKNOX2;PKNOX2;PKNOX2;PKNOX2;PKNOX2;PKNOX2;PKNOX2;PKNOX2;PKNOX2;PKNOX2;PKNOX2	TSS1500;5'UTR;5'UTR;5'UTR;5'UTR;5'UTR;5'UTR;5'UTR;5'UTR;5'UTR;5'UTR;5'UTR;5'UTR
cg09714852	-0.156072761	2.903228704	-3.948448776	8.32E-05	0.037335257	1.209823474	2.970696256	0.571876349	2.822486849	0.758420309	chr7	157628140	-
cg04463155	0.099824932	0.222290859	3.948422683	8.32E-05	0.037335257	1.209725312	0.179437191	0.429045274	0.273576024	0.442392786	chr21	39559558	+	snoU13;DSCR8;KCNJ15;TMPRSS3	1stExon;5'UTR;5'UTR;3'UTR
cg26203582	0.079393307	-0.823163329	3.947684022	8.34E-05	0.037428735	1.206946715	-0.805375833	0.544792691	-0.844450531	0.477882632	chr7	38236541	+	STARD3NL;STARD3NL;STARD3NL;STARD3NL;STARD3NL;STARD3NL;STARD3NL;STARD3NL	5'UTR;5'UTR;5'UTR;5'UTR;5'UTR;5'UTR;5'UTR;5'UTR
cg12643970	-0.148727639	1.955044282	-3.94717647	8.36E-05	0.037486712	1.205037766	2.028603653	0.655123189	1.867012038	0.622178164	chr14	75390401	-	RPS6KL1;RPS6KL1;RPS6KL1;RPS6KL1;RPS6KL1;RPS6KL1;RPS6KL1;RPS6KL1	TSS1500;TSS1500;TSS1500;TSS1500;TSS1500;TSS1500;TSS1500;TSS1500
cg21517946	-0.260634245	-1.77364924	-3.946704341	8.38E-05	0.037487723	1.20326226	-1.638316755	1.116905453	-1.935608514	1.127996304	chr6	35697810	-	FKBP5;FKBP5	TSS1500;TSS1500
cg22976313	-0.141769641	1.160310025	-3.946650993	8.38E-05	0.037487723	1.203061649	1.21358749	0.621577136	1.09655017	0.585984825	chr14	105070340	+
cg25527396	0.083367102	2.866024386	3.946464585	8.39E-05	0.037487723	1.202360702	2.834035375	0.387419042	2.904307264	0.359054642	chr14	54086778	+	AL163953.3	5'UTR
cg04835841	0.074285724	0.39055829	3.946442764	8.39E-05	0.037487723	1.202278652	0.371656645	0.319704678	0.413178851	0.324598053	chr11	113659927	-	ATF4P4	TSS200
cg14707525	0.094878962	2.698537489	3.946402286	8.39E-05	0.037487723	1.20212645	2.627730769	0.574093912	2.783275495	0.461285043	chrX	107306969	-	VSIG1	TSS1500
cg02268650	0.100930856	-1.863994623	3.946378797	8.39E-05	0.037487723	1.20203813	-1.865944969	0.584668781	-1.861660544	0.632162387	chrX	68348465	-
cg05194983	0.138597824	-2.245632427	3.946183862	8.40E-05	0.037494552	1.201305166	-2.323309597	0.588448836	-2.152672203	0.611037622	chr5	180257804	+	CTC-205M6.2;CTC-205M6.2;CTC-205M6.2;CTC-205M6.2;CTC-205M6.2	TSS1500;TSS200;TSS1500;TSS1500;TSS1500
cg11679458	0.062844806	-0.443074599	3.946055656	8.40E-05	0.037494552	1.200823129	-0.426713438	0.467918088	-0.462654832	0.47837061	chr4	154001197	+	RP11-285C1.2	5'UTR
cg19593949	0.093205778	-1.264445632	3.94593994	8.40E-05	0.037494552	1.200388065	-1.29967606	0.371947174	-1.222283586	0.42812794	chr1	205312444	+	KLHDC8A	3'UTR
cg12622242	-0.117200486	0.535331256	-3.945089142	8.43E-05	0.03760586	1.197189648	0.581163092	0.558837399	0.480481965	0.439942382	chr8	19203257	+
cg25597878	0.09494594	1.530619396	3.944871329	8.44E-05	0.0376127	1.196370929	1.491766387	0.425049475	1.57711677	0.404751427	chr22	40099982	+
cg03961824	-0.107037642	0.862351015	-3.944782322	8.44E-05	0.0376127	1.19603638	0.913765639	0.478669438	0.800820518	0.460733984	chr8	82530967	+
cg03140521	0.087795584	-0.662773281	3.944623363	8.45E-05	0.037616996	1.195438924	-0.684665787	0.388687229	-0.636573405	0.380426339	chr1	68299388	-	GNG12;GNG12;RP11-518D3.1;RP11-518D3.1	TSS1500;TSS1500;5'UTR;5'UTR
cg26098972	-0.098436495	0.101948178	-3.944167664	8.47E-05	0.037646474	1.193726283	0.131759495	0.427240622	0.066271458	0.421618112	chr12	131166906	+	RP11-662M24.2;RIMBP2	3'UTR;5'UTR
cg12914964	0.127852038	-0.124697212	3.944040066	8.47E-05	0.037646474	1.193246768	-0.202526385	0.613949728	-0.031555079	0.529942426	chr1	18230144	-
cg00004082	-0.116274049	-2.476972901	-3.94403989	8.47E-05	0.037646474	1.193246107	-2.420447927	0.55341658	-2.544619214	0.514707776	chr4	10020360	+	SLC2A9;SLC2A9;SLC2A9	3'UTR;3'UTR;3'UTR
cg07262842	0.117698809	-0.770040229	3.943321502	8.50E-05	0.037737669	1.190546685	-0.81421562	0.53716465	-0.717173291	0.50303863	chr1	18391262	-	RP11-174G17.2	TSS1500
cg04154653	0.118592578	2.938108067	3.943113592	8.50E-05	0.037749635	1.18976553	2.895906698	0.598737452	2.988612594	0.447489869	chr1	1133248	+	TTLL10;TTLL10	3'UTR;3'UTR
cg12169771	0.097215148	4.009741112	3.942867235	8.51E-05	0.037767595	1.188839972	3.963621859	0.454945957	4.064934371	0.373343179	chr6	29768248	+
cg14582108	0.086293211	2.691877484	3.942304055	8.53E-05	0.037834899	1.186724335	2.632089781	0.425925693	2.763428471	0.376201918	chr9	138439003	-	OBP2A	ExonBnd
cg14523898	0.144410896	0.318494405	3.942127028	8.54E-05	0.03784211	1.186059375	0.260526363	0.588059392	0.387867711	0.639786689	chr1	38220138	+	EPHA10;EPHA10;EPHA10	TSS1500;3'UTR;5'UTR
cg09509819	0.073738862	-0.422710293	3.9410751	8.57E-05	0.037985909	1.18210867	-0.431940814	0.344896408	-0.411663659	0.340223316	chr10	20912020	+
cg16216269	-0.097801738	0.703454072	-3.940777655	8.58E-05	0.038012	1.180991747	0.727978112	0.405974237	0.674104906	0.454645182	chr4	24280583	-
cg05660251	0.089440009	2.426872993	3.940621736	8.59E-05	0.038015965	1.180406297	2.399063704	0.454901543	2.460153784	0.356282979	chr10	87409213	-	GRID1	TSS1500
cg22712890	0.070372702	2.681737614	3.940310665	8.60E-05	0.038044228	1.17923834	2.62738079	0.395867496	2.746789192	0.375925926	chr3	9794287	+	OGG1	5'UTR
cg01135754	0.09095464	-1.991253394	3.939764164	8.62E-05	0.038109425	1.177186647	-2.00931047	0.398199001	-1.969643573	0.426151486	chr16	54318044	-	IRX3	3'UTR
cg01470535	-0.081787718	1.620973392	-3.938775839	8.66E-05	0.038244198	1.173476954	1.640077255	0.351777727	1.598110826	0.377442866	chr4	74963112	-	CXCL2	3'UTR
cg25376316	0.08516058	-2.779457443	3.938635173	8.66E-05	0.038245821	1.172949035	-2.784014946	0.463205708	-2.774003247	0.497523484	chrX	15756714	+	CA5B;CA5B;CA5B;CA5B;CA5B	5'UTR;5'UTR;5'UTR;5'UTR;5'UTR
cg10201382	0.092276376	-0.984890215	3.938239033	8.67E-05	0.038268191	1.171462421	-1.016883647	0.441022436	-0.946602047	0.422614338	chr5	1102675	-
cg04789092	0.095043627	3.099660117	3.938232526	8.67E-05	0.038268191	1.171438004	3.053912375	0.492471926	3.154408768	0.295497458	chr10	105931636	+
cg15177000	-0.085921069	1.631102598	-3.938009099	8.68E-05	0.038282876	1.170599603	1.603332558	0.62659338	1.66433642	0.667168753	chrX	48356970	+
cg05698846	0.112464788	1.753861584	3.93720434	8.71E-05	0.038378827	1.167580169	1.69658592	0.52209604	1.822406286	0.442684583	chr4	3784489	-
cg02208793	0.115518504	2.268785309	3.937140391	8.71E-05	0.038378827	1.167340257	2.236755969	0.534694365	2.307116451	0.519284376	chr11	84634615	-	DLG2;DLG2;DLG2;DLG2;DLG2;DLG2	1stExon;5'UTR;TSS1500;TSS1500;TSS200;TSS200
cg00772850	0.117183348	3.410538935	3.936696901	8.73E-05	0.038428342	1.165676579	3.364244405	0.511073042	3.465941955	0.486002328	chr7	57247891	-
cg04067339	0.087623763	-1.275229181	3.935845357	8.76E-05	0.038533334	1.162482663	-1.305499888	0.413668374	-1.239002685	0.417557152	chrX	71760492	-	HDAC8;HDAC8;HDAC8	3'UTR;5'UTR;3'UTR
cg11185291	-0.09168448	2.267385346	-3.935763984	8.76E-05	0.038533334	1.162177489	2.305288888	0.379249861	2.222024247	0.434121301	chr9	139744617	+	PHPT1;PHPT1;PHPT1;MAMDC4;PHPT1	5'UTR;5'UTR;5'UTR;TSS1500;5'UTR
cg00753142	0.135155348	-1.119956625	3.935643768	8.77E-05	0.038533334	1.161726655	-1.166986795	0.562733576	-1.063673227	0.594540916	chr1	17804158	-
cg11492411	0.09467655	2.575211079	3.93522383	8.78E-05	0.038579334	1.160151905	2.492873766	0.558012101	2.673748333	0.43659825	chrX	102320443	-	BEX1	TSS1500
cg09212610	0.0993204	1.813739845	3.934971376	8.79E-05	0.038598809	1.159205289	1.768236912	0.399209128	1.868195522	0.45023121	chr15	90892496	+	GABARAPL3;GABARAPL3	1stExon;5'UTR
cg03402351	-0.11584895	-0.003209492	-3.934725135	8.80E-05	0.038602567	1.158282032	0.049232182	0.483202656	-0.065969114	0.523824802	chr16	11759492	+
cg13862597	-0.09927023	2.666791451	-3.934688493	8.80E-05	0.038602567	1.158144651	2.69109008	0.427790286	2.637712045	0.463044285	chr20	34865432	+
cg01697477	0.11724399	-0.21695414	3.933893876	8.83E-05	0.038708244	1.155165711	-0.256505472	0.573626624	-0.169621048	0.467777402	chr3	25614606	-	RARB	5'UTR
cg00689580	-0.082906153	-2.094931131	-3.93323278	8.86E-05	0.038789052	1.152687775	-2.053489272	0.36456707	-2.144526713	0.3487044	chr6	10420798	+	TFAP2A;TFAP2A;TFAP2A;TFAP2A	TSS1500;TSS1500;TSS1500;TSS1500
cg26927545	-0.082300691	2.142817483	-3.933127562	8.86E-05	0.038789052	1.152293433	2.148701975	0.406442744	2.135775211	0.459614903	chr3	42737176	+	HHATL;HHATL;CCDC13	3'UTR;TSS1500;3'UTR
cg19997946	0.127656436	-0.745761037	3.932677939	8.88E-05	0.038840134	1.150608422	-0.801442297	0.515922233	-0.679124438	0.573776496	chr6	166399986	-	RP11-252P19.3;LINC00473;LINC00473	TSS200;3'UTR;3'UTR
cg01649334	0.095552178	-1.682335906	3.932380488	8.89E-05	0.038859417	1.149493796	-1.733026818	0.429961546	-1.621671511	0.415074185	chr3	101547296	+	NFKBIZ;NFKBIZ	5'UTR;5'UTR
cg08890645	0.102270931	1.454721169	3.932298623	8.89E-05	0.038859417	1.149187038	1.41237686	0.46103842	1.505396759	0.439718246	chr2	195411062	+
cg09646655	0.115806058	0.484677701	3.93148756	8.92E-05	0.038968428	1.146148253	0.433368779	0.469155341	0.5460817	0.525266948	chr9	115821352	-
cg15998406	-0.112875341	-1.984938244	-3.93119592	8.93E-05	0.038994452	1.14505572	-1.92959096	0.51937116	-2.051175156	0.443400575	chr19	1287832	+	MUM1	5'UTR
cg12027647	-0.07775859	0.855962547	-3.930925357	8.94E-05	0.039017123	1.144042221	0.883674314	0.307806513	0.822798465	0.387969799	chr8	10573327	-
cg20068058	0.112158557	0.621973404	3.930749606	8.95E-05	0.039021408	1.143383911	0.609745876	0.535459618	0.63660671	0.489535299	chr11	46317859	-	CREB3L1	5'UTR
cg12916349	-0.111186445	1.020699628	-3.930640697	8.95E-05	0.039021408	1.142975987	1.046105359	0.44797011	0.990295296	0.53662451	chr16	3540866	+	LA16c-306E5.3	5'UTR
cg16553589	0.068513568	2.224675104	3.930336851	8.96E-05	0.03904946	1.141837972	2.192716183	0.310791937	2.262921972	0.308508082	chr5	122766566	+
cg25047768	-0.092304345	1.752920737	-3.930156847	8.97E-05	0.039057671	1.14116383	1.76840305	0.419119857	1.734392264	0.467250262	chr8	25633771	-	RP11-219J21.2	TSS1500
cg07988148	0.085110233	2.805105373	3.929673759	8.99E-05	0.039114543	1.139354744	2.775345264	0.39565699	2.84072081	0.370223016	chr22	26726727	-
cg16329788	0.103507912	1.238854977	3.929070812	9.01E-05	0.039177801	1.137097111	1.180564423	0.493874074	1.30861425	0.42449394	chr20	61463039	-	COL9A3;COL9A3;COL9A3;COL9A3;COL9A3;COL9A3;COL9A3;COL9A3;COL9A3;COL9A3;COL9A3	3'UTR;1stExon;5'UTR;TSS1500;TSS1500;TSS1500;TSS200;1stExon;5'UTR;1stExon;5'UTR
cg04575427	0.079208118	2.04535051	3.929022864	9.01E-05	0.039177801	1.136917591	1.982036872	0.439960018	2.121121164	0.373462798	chr20	44144711	-	SPINT3	TSS1500
cg04927537	0.079578043	0.385181315	3.92857509	9.03E-05	0.039229174	1.135241215	0.333892553	0.346804678	0.446561186	0.364000527	chr17	76976091	-	LGALS3BP;LGALS3BP	TSS200;TSS200
cg23665710	-0.095352252	1.346055062	-3.927928797	9.05E-05	0.039312639	1.132821949	1.363542145	0.453825665	1.325127379	0.426726575	chr8	28476677	-	EXTL3	5'UTR
cg11028313	-0.108337372	-3.044621185	-3.92770868	9.06E-05	0.039317528	1.131998075	-3.00385446	0.467817377	-3.093408799	0.464716924	chr17	43209292	-	ACBD4;PLCD3;PLCD3;PLCD3	TSS1500;3'UTR;3'UTR;5'UTR
cg21225740	-0.105463353	1.888110755	-3.927641633	9.06E-05	0.039317528	1.131747134	1.935562982	0.45138664	1.831322258	0.490154791	chr13	44362256	+	ENOX1	TSS1500
cg14304349	-0.238169852	-3.092474506	-3.927267132	9.07E-05	0.039357269	1.130345545	-2.973818665	1.106613751	-3.234475991	0.912387335	chr11	5617812	+	TRIM6;TRIM6;TRIM6;TRIM34;TRIM6-TRIM34;TRIM6;TRIM6;TRIM6;TRIM6;TRIM6;TRIM6;HBG2;AC015691.13	TSS1500;TSS200;TSS200;TSS200;TSS200;TSS200;5'UTR;5'UTR;5'UTR;5'UTR;5'UTR;5'UTR;3'UTR
cg01393991	0.086205876	-1.720689554	3.926846544	9.09E-05	0.039379971	1.12877163	-1.778494992	0.377586274	-1.651510845	0.380016528	chr1	41328487	-	RP5-1066H13.4;CITED4	TSS1500;TSS1500
cg03546671	-0.097059171	1.133389228	-3.926563059	9.10E-05	0.039379971	1.127710868	1.161869019	0.424386522	1.099306012	0.475040486	chr3	62789196	+
cg24891660	0.107259837	0.636827431	3.926555595	9.10E-05	0.039379971	1.12768294	0.570025175	0.437275006	0.71677309	0.553048451	chr8	145003653	+
cg11294692	0.078441781	-2.190799203	3.92650972	9.10E-05	0.039379971	1.12751129	-2.201843971	0.356841229	-2.177581366	0.356502974	chr14	92790711	+	SLC24A4;SLC24A4	5'UTR;5'UTR
cg23785275	-0.201490529	1.066018968	-3.926379593	9.11E-05	0.039379971	1.127024403	1.146515813	0.780308566	0.969684296	0.960300805	chr6	32725270	+
cg14343580	0.139279796	-0.985709462	3.926357852	9.11E-05	0.039379971	1.126943057	-1.037204528	0.609741943	-0.924082695	0.573893793	chr18	30427899	-
cg22181382	-0.296591096	2.144379377	-3.926110358	9.12E-05	0.039399103	1.126017081	2.231127265	1.304630882	2.040563763	1.261287859	chr20	16559406	+
cg02207086	0.072090968	1.229337372	3.925983723	9.12E-05	0.039399103	1.125543308	1.175435699	0.385662452	1.293844248	0.374337979	chr4	186316100	-	ANKRD37;ANKRD37;LRP2BP;LRP2BP	TSS1500;TSS1500;1stExon;5'UTR
cg18091165	0.17476406	-2.613614819	3.925608834	9.14E-05	0.039439065	1.124140841	-2.690156383	0.752761556	-2.522013633	0.757780752	chr6	31509352	+	DDX39B;ATP6V1G2-DDX39B;DDX39B;DDX39B;DDX39B;DDX39B;DDX39B;DDX39B;DDX39B;DDX39B;DDX39B;DDX39B;DDX39B;DDX39B-AS1;DDX39B-AS1;DDX39B;DDX39B;DDX39B;DDX39B;ATP6V1G2-DDX39B;DDX39B;DDX39B	1stExon;3'UTR;5'UTR;5'UTR;5'UTR;5'UTR;5'UTR;5'UTR;5'UTR;5'UTR;5'UTR;5'UTR;TSS1500;TSS1500;TSS1500;5'UTR;TSS200;TSS200;3'UTR;3'UTR;3'UTR;3'UTR
cg11713727	0.133427499	-0.126501044	3.925050608	9.16E-05	0.039508774	1.122052752	-0.181782678	0.578583697	-0.0603427	0.55202055	chr2	150444569	-	MMADHC;MMADHC;MMADHC;MMADHC;MMADHC;AC144449.1	TSS1500;TSS1500;TSS1500;TSS1500;TSS1500;5'UTR
cg09104321	0.081955653	1.234905015	3.92479448	9.17E-05	0.039510276	1.121094783	1.199446096	0.345686883	1.27734051	0.363038667	chr12	34755856	+
cg00635343	0.089222128	1.615736017	3.924752395	9.17E-05	0.039510276	1.120937383	1.566963832	0.405946673	1.674104172	0.42006118	chr18	5193969	-
cg00808511	0.104198888	2.016771082	3.924542014	9.18E-05	0.039510276	1.120150568	1.966375895	0.477685044	2.077081567	0.43177345	chr16	52495237	-
cg08521777	0.132311263	-1.470315156	3.924471567	9.18E-05	0.039510276	1.119887109	-1.519271299	0.571751495	-1.411726847	0.565025702	chr16	3550080	-	CLUAP1;CLUAP1;CLUAP1;CLUAP1;CLUAP1;CLUAP1;CLUAP1;CLUAP1;LA16c-306E5.3	TSS1500;TSS1500;TSS1500;TSS1500;TSS1500;TSS1500;TSS1500;TSS1500;5'UTR
cg19779076	0.093741229	-1.537360176	3.924056714	9.19E-05	0.039510276	1.11833573	-1.565030528	0.409543052	-1.504245658	0.42167859	chr17	4544513	+	ALOX15;ALOX15	3'UTR;TSS1500
cg00469310	-0.075067283	0.929782004	-3.92388501	9.20E-05	0.039510276	1.117693672	0.934862773	0.387899101	0.923701589	0.382820993	chr2	42237305	-
cg00533298	-0.210823162	0.163986833	-3.923603959	9.21E-05	0.039510276	1.116642791	0.250688784	0.787920417	0.060226194	1.038476109	chr2	220200242	+
cg26704870	0.074429775	-1.530018543	3.923543538	9.21E-05	0.039510276	1.116416881	-1.533049781	0.380260826	-1.526390905	0.355157214	chr2	73144279	-	EMX1;EMX1	TSS1500;TSS1500
cg14005211	0.136454846	-1.464572302	3.923426431	9.22E-05	0.039510276	1.115979035	-1.494047441	0.581870158	-1.429297904	0.625624969	chr2	171676925	+	GAD1;GAD1	TSS1500;5'UTR
cg21911677	0.108345592	-1.102263233	3.923403294	9.22E-05	0.039510276	1.115892529	-1.154074592	0.451730475	-1.040257942	0.488476815	chr20	30828285	-
cg08089567	-0.105202696	-0.008190241	-3.923297426	9.22E-05	0.039510276	1.115496715	0.030766929	0.446241994	-0.05481227	0.45577348	chr21	45705994	+	AIRE;AIRE;AIRE;AIRE;AIRE	1stExon;1stExon;1stExon;5'UTR;5'UTR
cg16331929	-0.10461401	-2.077337896	-3.923120377	9.23E-05	0.039510276	1.114834798	-2.016291764	0.47998136	-2.150394909	0.416415877	chr4	185937863	+
cg13920856	-0.358795773	1.851063062	-3.923034201	9.23E-05	0.039510276	1.114512631	2.00357997	1.483069445	1.668538315	1.612754195	chr2	159867184	+	TANC1;TANC1	5'UTR;5'UTR
cg23238315	0.186361754	2.072017899	3.923003858	9.23E-05	0.039510276	1.114399193	2.0015558	0.805409268	2.156343479	0.791218605	chr7	156259194	-
cg13861244	0.134837475	1.61988122	3.92296194	9.24E-05	0.039510276	1.114242487	1.566442513	0.589180714	1.68383404	0.565912319	chr1	18214635	-
cg24616736	0.097260818	-1.836566282	3.922931914	9.24E-05	0.039510276	1.114130239	-1.768253729	1.151906883	-1.918319391	1.222595294	chrX	48659713	-	HDAC6;HDAC6;HDAC6;HDAC6;HDAC6;HDAC6;HDAC6;HDAC6;HDAC6;HDAC6;HDAC6;HDAC6;HDAC6;HDAC6;HDAC6;HDAC6;HDAC6;HDAC6;HDAC6;HDAC6;HDAC6;HDAC6;HDAC6	TSS1500;TSS1500;TSS1500;TSS1500;TSS1500;TSS1500;TSS1500;TSS1500;TSS1500;TSS1500;TSS1500;TSS1500;TSS1500;TSS1500;TSS1500;TSS1500;TSS1500;TSS1500;TSS200;TSS200;TSS1500;TSS1500;TSS1500
cg06634590	0.125627397	1.390777232	3.92287944	9.24E-05	0.039510276	1.113934076	1.330253107	0.561473057	1.463209533	0.506905162	chr22	16292001	-
cg15109953	-0.105725071	1.640773004	-3.922718869	9.25E-05	0.039515778	1.113333822	1.691177599	0.446780718	1.58045126	0.483429091	chr2	233534098	-	EFHD1	3'UTR
cg24129722	-0.091890923	2.521273972	-3.922573146	9.25E-05	0.039518885	1.112789097	2.560393222	0.384356629	2.474457975	0.438859255	chr6	13329549	-	TBC1D7;TBC1D7;TBC1D7;TBC1D7;TBC1D7	TSS1500;TSS1500;TSS1500;TSS1500;TSS1500
cg26482665	-0.119036792	-3.542810164	-3.922098058	9.27E-05	0.0395754	1.111013312	-3.463369058	0.617452256	-3.637881378	0.456284675	chr19	59073902	-
cg09387382	-0.077418651	0.016361801	-3.921252744	9.30E-05	0.039672411	1.107854213	0.03107186	0.32167441	-0.001242476	0.393806464	chr17	78418426	-
cg06740227	0.145574191	-1.719616884	3.921247915	9.30E-05	0.039672411	1.107836169	-1.788364149	0.60034561	-1.637343532	0.674726684	chr12	86229804	-
cg11173148	0.15119657	1.722006319	3.920541082	9.33E-05	0.039766902	1.105195116	1.667871254	0.66491679	1.786792508	0.648541819	chr7	157724162	+
cg24317406	0.104371148	1.009026349	3.919917678	9.35E-05	0.039844549	1.102866174	0.968578357	0.414895271	1.057432521	0.499639674	chr1	174967663	-	CACYBP;CACYBP;CACYBP;CACYBP;CACYBP;CACYBP;CACYBP	TSS1500;TSS1500;TSS1500;TSS1500;TSS1500;TSS1500;TSS1500
cg10265016	0.093430762	0.84970772	3.919812509	9.36E-05	0.039844549	1.102473315	0.828171309	0.378941908	0.875481439	0.466244672	chr2	18061319	+	KCNS3;KCNS3;KCNS3;KCNS3;KCNS3	5'UTR;5'UTR;5'UTR;5'UTR;5'UTR
cg25601457	0.135960501	-0.226190475	3.919629541	9.36E-05	0.039853822	1.101789859	-0.312637324	0.640596493	-0.12273513	0.529513538	chr22	27366942	+
cg06954368	-0.093183245	1.449053204	-3.919347054	9.37E-05	0.039868264	1.100734725	1.470740593	0.412326601	1.423098802	0.474215712	chr5	38930080	-
cg10027161	-0.082242787	2.313200942	-3.919174157	9.38E-05	0.039868264	1.100088964	2.345419943	0.351477928	2.274642824	0.385911491	chr6	162959683	+	PARK2;PARK2	5'UTR;5'UTR
cg19301366	0.270725443	1.646958181	3.919162949	9.38E-05	0.039868264	1.100047105	1.546887518	1.197054974	1.766717837	1.113607691	chr6	32627845	-	HLA-DQB1;HLA-DQB1;HLA-DQB1-AS1;HLA-DQB1;XXbac-BPG254F23.6	3'UTR;3'UTR;5'UTR;3'UTR;3'UTR
cg02770479	-0.091462785	1.480293665	-3.918499851	9.41E-05	0.039956084	1.097570734	1.505027491	0.419418462	1.450693437	0.466064402	chr22	32740149	+	RP1-149A16.12	TSS1500
cg23071740	0.07360189	-0.68182634	3.918339471	9.41E-05	0.03996173	1.096971847	-0.715241315	0.320950742	-0.641836938	0.310684449	chr1	224180516	-
cg13496755	-0.216216473	0.935506155	-3.917764827	9.44E-05	0.040035253	1.094826228	1.039255258	0.876606085	0.811344322	0.977511833	chr9	92681430	-
cg03299065	0.117778865	-0.327647128	3.91707428	9.46E-05	0.040127948	1.092248252	-0.378565167	0.506796723	-0.26671092	0.497783486	chr13	19919394	+	LINC00421	5'UTR
cg07506916	0.057990531	0.021184533	3.916659326	9.48E-05	0.040175496	1.090699342	0.000642941	0.240548344	0.045767702	0.262433294	chr10	42738538	+
cg05038747	0.10414832	-0.747390874	3.916259649	9.49E-05	0.040220589	1.089207611	-0.811409385	0.460127223	-0.670776664	0.444978324	chr20	2752413	+
cg22502448	-0.108945824	1.272810991	-3.916094794	9.50E-05	0.040230609	1.089014077	1.322491774	0.4768707	1.21314005	0.520140699	chr3	44622831	+	ZNF660;RP11-944L7.4	5'UTR;3'UTR
cg26751824	0.092801893	1.160370386	3.915790697	9.51E-05	0.040250151	1.087457508	1.112951645	0.424878115	1.217118807	0.415791082	chr6	27954869	-
cg17058475	0.087520921	-2.384040406	3.915702905	9.52E-05	0.040250151	1.087129894	-2.405497857	0.431699383	-2.358361183	0.404557955	chr11	68607737	-	CPT1A;CPT1A;CPT1A;CPT1A	TSS1500;5'UTR;5'UTR;5'UTR
cg21436055	-0.086360879	1.534838738	-3.915578036	9.52E-05	0.040250151	1.086663935	1.576608175	0.392285885	1.484851127	0.362148665	chr1	227746111	-
cg18063495	0.093990807	-2.053346072	3.915451649	9.52E-05	0.040250316	1.086192327	-2.089794414	0.40902952	-2.009726485	0.434408481	chr5	50262796	+	CTD-2089N3.1;CTD-2089N3.1	3'UTR;1stExon
cg03534008	0.055218973	-0.45551457	3.915051401	9.54E-05	0.040252403	1.08469891	-0.448191199	0.29553613	-0.464278821	0.277878709	chr9	45763353	+
cg13987429	0.142110796	0.650393403	3.915012689	9.54E-05	0.040252403	1.084554476	0.545982186	0.699805269	0.77534762	0.685006883	chrX	51698578	-
cg08615070	0.11196531	-0.832183458	3.914881093	9.55E-05	0.040252403	1.084063498	-0.863061439	0.475159341	-0.795230206	0.507929809	chr16	53407013	+	RP11-44F14.2	TSS1500
cg06134692	-0.092133248	2.088871366	-3.914654665	9.56E-05	0.040252403	1.083218747	2.111191935	0.414008941	2.062159205	0.407900012	chr16	84005252	+	NECAB2;NECAB2	5'UTR;1stExon
cg17562433	-0.084019974	-0.42125205	-3.914631794	9.56E-05	0.040252403	1.083553608	-0.38294405	0.378813267	-0.467263288	0.363722871	chr17	72270155	+	DNAI2;DNAI2	TSS1500;TSS1500
cg10965265	-0.092478552	1.272228546	-3.914609131	9.56E-05	0.040252403	1.083048873	1.313506246	0.429376297	1.222829421	0.436641905	chr7	128306480	-
cg24089360	0.092851752	1.289953164	3.914563005	9.56E-05	0.040252403	1.082876798	1.24690602	0.404666048	1.341469872	0.397421479	chr19	57699963	+
cg15786028	0.093108789	1.69720895	3.914308788	9.57E-05	0.040254885	1.081928448	1.678549327	0.404111913	1.71953987	0.445106775	chr6	28534159	+
cg01603291	0.12517618	-0.047598877	3.914298196	9.57E-05	0.040254885	1.081888936	-0.101488261	0.536378837	0.016893291	0.54538937	chr6	51618661	+
cg23205660	0.082731717	1.941202381	3.914120378	9.58E-05	0.040263623	1.081225632	1.882792705	0.402402566	2.011104213	0.394754342	chr15	90212699	+
cg08413962	0.093087128	2.593980452	3.912906332	9.62E-05	0.040429257	1.076697709	2.528529996	0.600091628	2.672308345	0.514372747	chrX	118726465	-	NKRF;NKRF;NKRF;NKRF;NKRF	TSS1500;1stExon;ExonBnd;5'UTR;5'UTR
cg26937706	0.084580753	-0.392174038	3.91286756	9.63E-05	0.040429257	1.076553127	-0.420400435	0.441823453	-0.358394072	0.367885504	chr6	156601452	+
cg05458851	0.071700558	1.308587496	3.912705672	9.63E-05	0.04043542	1.07594946	1.257927495	0.348425899	1.369214898	0.329221328	chr3	55232816	+
cg13953532	-0.110282488	0.934777991	-3.912412618	9.64E-05	0.040449083	1.074856742	0.963392247	0.468070555	0.900533855	0.536286591	chr19	56364183	+
cg07783843	0.097257607	-0.560474223	3.912242302	9.65E-05	0.040449083	1.074221718	-0.591137921	0.397887565	-0.523777415	0.447402052	chr2	176997311	+	HOXD-AS2;HOXD8;HOXD8	3'UTR;3'UTR;3'UTR
cg17537924	0.12519345	1.113760797	3.912142741	9.65E-05	0.040449083	1.073850515	1.05095871	0.609076415	1.188919252	0.579628438	chrX	57927544	-
cg16147201	-0.276123696	1.928849108	-3.912035559	9.66E-05	0.040449083	1.073450907	2.060809499	1.086906072	1.77092539	1.289085704	chr14	105041159	-
cg05269323	0.124995581	2.261821996	3.911882401	9.67E-05	0.040449083	1.072879909	2.210041192	0.54424069	2.32379072	0.556062967	chr7	150067712	+	REPIN1;REPIN1;REPIN1;REPIN1;REPIN1;REPIN1;REPIN1;RP4-584D14.5;ZNF775	5'UTR;5'UTR;5'UTR;5'UTR;TSS1500;3'UTR;3'UTR;3'UTR;5'UTR
cg11367038	0.064232726	1.314205189	3.911876559	9.67E-05	0.040449083	1.07285813	1.288354009	0.259181779	1.345142612	0.292999059	chr7	65447489	-	GUSB;GUSB;GUSB;GUSB;GUSB;GUSB;GUSB;GUSB;GUSB	TSS1500;TSS1500;TSS200;TSS1500;TSS1500;TSS1500;TSS1500;TSS1500;TSS1500
cg19541622	0.076372968	0.49454901	3.911468661	9.68E-05	0.040469074	1.071337526	0.458028845	0.332200343	0.538254551	0.32045872	chr4	56180	-	ZNF595;ZNF595;ZNF595;ZNF595	5'UTR;5'UTR;5'UTR;5'UTR
cg27569863	0.140222837	-0.488932289	3.911312	9.69E-05	0.040469074	1.070753549	-0.535809384	0.602319733	-0.432832084	0.610694261	chr18	73627887	-
cg06623017	0.102047818	0.172757342	3.911232799	9.69E-05	0.040469074	1.070458327	0.134896887	0.437084338	0.218066877	0.447315602	chr15	54124220	-
cg01640684	0.196376187	1.340968357	3.911007632	9.70E-05	0.040469074	1.069619041	1.239849337	0.908620567	1.461982636	0.80103878	chr17	80870529	-	TBCD;TBCD;TBCD	3'UTR;5'UTR;5'UTR
cg18254983	0.140824785	1.618862471	3.911001564	9.70E-05	0.040469074	1.069596423	1.573351511	0.581137812	1.673327755	0.640897163	chr19	51330299	-
cg26802685	0.124975213	-0.537452579	3.910930428	9.70E-05	0.040469074	1.069331284	-0.580010983	0.561084903	-0.486520771	0.543996381	chr3	74316993	+	CNTN3	TSS1500
cg12998425	0.119154517	0.584918705	3.910887494	9.70E-05	0.040469074	1.069171259	0.534977497	0.546700617	0.644685889	0.482035662	chr6	168558545	-
cg18651192	0.128580184	2.368930549	3.910581735	9.72E-05	0.040499194	1.068031686	2.325583581	0.54966155	2.420806071	0.567417636	chr3	125677574	+
cg25692524	0.163621756	-2.509527599	3.909877548	9.74E-05	0.040595414	1.06540749	-2.565317999	0.676339429	-2.442760388	0.745907329	chr13	52769662	+	THSD1P1;THSD1P1	TSS1500;3'UTR
cg15118745	0.052572266	0.512553796	3.909556254	9.76E-05	0.040628217	1.064210321	0.48615879	0.227339975	0.544142042	0.245804286	chr17	33580897	-	SLFN5;SLFN5	5'UTR;5'UTR
cg01145910	0.087950135	0.840255514	3.909311247	9.77E-05	0.040648376	1.063297469	0.780790534	0.40178161	0.911420282	0.409003676	chr1	5729401	+	RP11-154H17.1	TSS1500
cg22262702	0.113896972	4.255859191	3.909073882	9.78E-05	0.040667284	1.062413141	4.215054131	0.510698638	4.304692683	0.465151547	chr20	60638679	+
cg08602008	0.094112516	-0.403674794	3.908905301	9.78E-05	0.040674771	1.061785106	-0.415621425	0.440021636	-0.389377652	0.437614322	chr19	48076841	-
cg12014008	0.072270904	-0.351044843	3.908647473	9.79E-05	0.040697111	1.060824644	-0.369214523	0.324464277	-0.329300262	0.322821786	chr10	48439443	+	GDF10;GDF10	TSS1500;TSS1500
cg01326018	0.110957948	-0.391825333	3.908327576	9.81E-05	0.040729802	1.059633043	-0.44895997	0.475057804	-0.323449406	0.482419348	chr6	57350270	+	PRIM2	5'UTR
cg08684580	-0.177240087	-0.95358507	-3.907985546	9.82E-05	0.040753928	1.058736712	-0.856327254	0.791434849	-1.070400164	0.720545972	chr7	98029266	+	BAIAP2L1;BAIAP2L1	3'UTR;3'UTR
cg22443762	0.096603776	-0.332750769	3.907935976	9.82E-05	0.040753928	1.058174487	-0.365541167	0.422394763	-0.293508831	0.414968474	chr1	197890608	+
cg21773724	0.09797501	-0.579098926	3.90777263	9.83E-05	0.040760605	1.057566126	-0.60369541	0.418967419	-0.549663062	0.460209315	chr14	61125177	-	SIX1	TSS1500
cg09146471	0.150753755	-0.702284207	3.907317657	9.85E-05	0.040811622	1.055871776	-0.737850977	0.637090467	-0.659719642	0.768607219	chr15	99789833	+	TTC23;TTC23;TTC23;TTC23;TTC23;TTC23;TTC23;TTC23;TTC23;TTC23	TSS200;TSS200;TSS200;TSS200;TSS200;ExonBnd;TSS200;TSS200;5'UTR;5'UTR
cg02491912	0.072439958	-1.931309968	3.907220141	9.85E-05	0.040811622	1.055508645	-1.95267108	0.308709064	-1.905746038	0.321019857	chr16	74809091	+	FA2H;FA2H	TSS1500;TSS1500
cg09359568	-0.101546154	1.066261307	-3.906123742	9.90E-05	0.040974213	1.051426466	1.072687007	0.431446772	1.058571345	0.557071671	chrX	8372536	-
cg20948500	0.080924524	1.230149993	3.905729115	9.91E-05	0.041001246	1.049957441	1.175824275	0.373317376	1.295164346	0.377033857	chr17	6094006	-	RP11-960B9.2;RP11-960B9.2	TSS1500;TSS200
cg24577191	0.127959951	-1.469034352	3.905716203	9.91E-05	0.041001246	1.04990938	-1.514302272	0.535700052	-1.414859927	0.560878955	chr19	18344621	-	PDE4C;PDE4C;PDE4C	TSS200;5'UTR;5'UTR
cg24405381	0.106099164	2.793191113	3.905381112	9.93E-05	0.041036785	1.048662099	2.732113441	0.484864649	2.866285873	0.428554229	chr1	52464193	-
cg18935108	0.14095426	1.510311865	3.904791342	9.95E-05	0.04110189	1.0464671	1.481486558	0.629392912	1.544808576	0.617637214	chr11	113660932	+	ATF4P4	5'UTR
cg10643431	-0.13341686	1.938180421	-3.904632436	9.96E-05	0.04110189	1.04587574	1.992894043	0.563429847	1.872701845	0.60097767	chr12	38557634	+	RN5S359	TSS1500
cg18963800	0.161559761	-1.965340132	3.90462439	9.96E-05	0.04110189	1.045845798	-2.033787454	0.708120893	-1.883425737	0.703846093	chr10	38644991	-	HSD17B7P2	TSS1500
cg27144368	0.08582898	0.329468967	3.904265489	9.97E-05	0.041141544	1.044510259	0.276392904	0.392959009	0.392987794	0.35511755	chr14	100286635	+	EML1;EML1;EML1;EML1	5'UTR;5'UTR;5'UTR;5'UTR
cg07217215	0.08652827	-1.264911538	3.904133791	9.98E-05	0.041143059	1.044020217	-1.2999072	0.383469938	-1.223030447	0.377118716	chr13	42535514	+	KIAA0564;KIAA0564;KIAA0564;KIAA0564	TSS1500;TSS1500;TSS1500;TSS1500
cg27136847	0.123279682	2.765712293	3.903855586	9.99E-05	0.041163988	1.042985077	2.719306636	0.646558651	2.821248304	0.451593116	chr6	49705602	-	CRISP3;CRISP3	TSS1500;5'UTR
[truncated: 335 more rows]
