# Supplementary material for: Epigenome-wide DNA methylation analysis of late-stage mild cognitive impairment
Source: Front Cell Dev Biol. 2024 Jan 16;12:1276288. doi: 10.3389/fcell.2024.1276288 (PMC10824854; doi:10.3389/fcell.2024.1276288)
Supplement: Supplementary file 1 [file DataSheet1.ZIP › Supplementary Material Presentation/Supplementary Table3.csv]

Supplementary Table 2. List of differentially methylated region (DMR) in LMCI versus CN.
seqnames	start	end	width	strand	no.cpgs	min_smoothed_fdr	Stouffer	HMFDR	Fisher	maxdiff	meandiff	overlapping.genes
chr10	2543474	2544596	1123	*	8	1.30E-46	1.13E-18	5.07E-07	4.33E-21	-0.059164185	-0.034474667	RP11-526P5.2
chr2	242002695	242003549	855	*	4	6.73E-28	9.65E-10	1.40E-07	1.58E-12	-0.04665332	-0.028804395	SNED1, AC005237.4
chr7	63505584	63506261	678	*	9	1.57E-30	4.87E-09	6.13E-05	2.34E-10	0.039068521	0.025238438	ZNF727, RP11-3N2.13
chr2	190043537	190044983	1447	*	8	1.78E-28	6.38E-05	0.000674517	3.01E-10	0.022156929	0.014508983	COL5A2
chr1	108022767	108023486	720	*	7	2.20E-26	1.86E-09	0.00151832	5.72E-10	0.035613638	0.026159955	NTNG1
chr11	85393571	85394069	499	*	6	7.68E-24	3.49E-10	0.001324085	3.73E-09	0.039566355	0.030831992	CREBZF
chr5	1102675	1104195	1521	*	6	1.19E-18	5.78E-09	0.001390054	5.84E-08	0.017865655	0.012641813	SLC12A7
chr1	63249197	63249765	569	*	9	1.06E-26	0.037935988	6.02E-05	6.43E-08	0.042942047	0.016302146	NA
chr16	53543684	53544321	638	*	5	2.44E-18	1.90E-08	0.000685237	1.33E-07	0.02474101	0.020139575	NA
chr15	99789622	99791336	1715	*	13	3.04E-22	3.90E-07	0.003247043	2.59E-07	0.026226129	0.018334059	TTC23
chr2	110969641	110970909	1269	*	8	2.17E-22	1.15E-05	0.006554616	3.21E-07	0.038808542	0.021260177	LINC00116
chr8	141358980	141361266	2287	*	9	3.62E-14	0.001665658	0.00261796	7.51E-07	0.025842818	0.013443777	TRAPPC9
chr16	12241554	12241816	263	*	3	2.36E-13	3.67E-07	0.000393399	1.21E-06	0.027391998	0.018422031	SNX29
chr6	31275148	31276669	1522	*	20	7.90E-35	0.030724269	3.35E-05	1.76E-06	0.048661948	0.017236691	XXbac-BPG248L24.10
chr12	132293329	132294117	789	*	6	1.47E-17	0.000595277	0.005663334	3.18E-06	0.034460136	0.02357555	NA
chr17	6557720	6559109	1390	*	7	9.07E-20	0.002186091	0.005761968	3.75E-06	0.073981749	0.040254141	CTC-281F24.1, MIR4520A
chr10	38644675	38645740	1066	*	10	3.53E-23	0.000439577	0.012993589	4.11E-06	0.027161981	0.017348252	HSD17B7P2
chr8	6418978	6420242	1265	*	6	6.95E-19	1.51E-05	0.001301484	7.12E-06	0.034181661	0.020682542	MCPH1, ANGPT2
chr2	129659018	129659946	929	*	6	7.29E-17	8.91E-06	0.002502639	8.99E-06	0.034280956	0.021567682	NA
chr12	7780736	7781431	696	*	6	2.15E-16	0.000166095	0.006035296	1.07E-05	-0.043943272	-0.024459134	NA
chr3	11952697	11953406	710	*	3	1.17E-12	1.20E-05	0.000282535	1.08E-05	0.019989535	0.01582621	MARK2P14
chr1	28098848	28099570	723	*	7	2.31E-19	0.026670991	0.001025769	2.39E-05	0.027544772	0.014084721	NA
chr7	948567	949834	1268	*	5	1.02E-14	0.011599253	0.002597203	3.78E-05	0.053926285	0.024957701	ADAP1, COX19
chr6	166901660	166901831	172	*	3	1.54E-11	1.48E-05	0.003369344	4.07E-05	0.015159365	0.012697886	RPS6KA2
chr1	40024971	40025761	791	*	5	1.02E-14	0.00763838	0.008929122	4.59E-05	0.025241652	0.015340963	NA
chr9	112969839	112969867	29	*	3	2.98E-12	2.19E-05	0.003144628	5.16E-05	-0.022958891	-0.017589779	C9orf152
chr7	158045980	158046838	859	*	7	1.30E-16	0.001523259	0.016351189	6.11E-05	-0.040896559	-0.022868404	PTPRN2
chr1	228297864	228298377	514	*	4	8.60E-16	0.007421946	0.00384785	6.53E-05	0.022118071	0.013895457	NA
chr3	113234510	113235258	749	*	4	4.58E-15	3.59E-05	0.006717428	6.87E-05	0.031527597	0.025000918	NA
chr10	11053166	11055034	1869	*	6	1.06E-08	5.87E-05	0.008088171	7.71E-05	0.013464948	0.010678781	CELF2
chr12	133179338	133180238	901	*	6	4.17E-15	0.001182083	0.002676857	0.000107744	-0.02664971	-0.017245755	LRCOL1
chr15	24142920	24143000	81	*	3	2.86E-09	0.001711707	0.001511251	0.000162541	0.021224671	0.016209965	NA
chr5	1107098	1107837	740	*	4	1.49E-12	6.37E-05	0.010579761	0.000186846	0.021344043	0.015416216	SLC12A7
chr4	83934767	83934956	190	*	3	4.69E-11	8.51E-05	0.00866727	0.000267009	0.029537929	0.027314422	NA
chr4	3704852	3705147	296	*	3	3.56E-09	0.01035483	0.003172043	0.000427668	-0.022176845	-0.014516389	NA
chr2	98377791	98377939	149	*	3	1.44E-09	0.000132001	0.014034426	0.000429053	-0.017960645	-0.013786645	TMEM131
chr19	28462153	28462270	118	*	3	2.50E-08	0.022912681	0.000434916	0.000450699	-0.019432835	-0.013135605	LLNLF-65H9.1, AC022153.1
chr3	44753865	44754587	723	*	10	4.88E-18	0.03452589	0.001083037	0.00045748	0.036153919	0.010481199	ZNF502
chr19	59073902	59074994	1093	*	7	5.54E-15	0.000196685	0.027776653	0.000508834	-0.015766525	-0.007689987	AC016629.8, MZF1
chr13	113677188	113677892	705	*	5	3.73E-13	0.005828854	0.005552725	0.000756758	0.018375041	0.010174383	MCF2L
chr14	105944604	105945699	1096	*	8	9.98E-16	0.000520896	0.041220124	0.000960955	0.030542693	0.019342771	CRIP2
chr7	63360217	63361617	1401	*	8	5.92E-14	0.001228515	0.024760529	0.000996514	0.029283131	0.015303745	RP11-340I6.8, AC092634.1, RP11-340I6.7
chr3	186489934	186490915	982	*	6	4.46E-12	0.010649703	0.014460327	0.001512049	-0.019649538	-0.011347462	RP11-573D15.6
chr1	248300255	248300479	225	*	3	6.12E-08	0.00065516	0.018904237	0.001576169	0.020528793	0.018047334	NA
chr10	682693	682871	179	*	3	4.95E-08	0.002022825	0.003224278	0.001661465	0.018388938	0.01305928	DIP2C
chr2	139538222	139539181	960	*	6	2.62E-13	0.001315638	0.042911212	0.001720587	-0.034743361	-0.022234199	NA
chr19	51330265	51330469	205	*	4	4.37E-09	0.004562387	0.00404811	0.00189046	0.033531207	0.020778473	KLK15
chr6	167070053	167070616	564	*	4	7.55E-10	0.000624502	0.034348555	0.002001515	-0.024121113	-0.017464595	RPS6KA2
chr10	13388178	13388567	390	*	3	1.10E-08	0.002964491	0.005289857	0.002078499	0.016235889	0.011504982	SEPHS1
chr17	3416252	3417186	935	*	6	2.05E-10	0.003888626	0.019535541	0.002124819	-0.013639043	-0.008113351	SPATA22, TRPV3
chr7	98028520	98029285	766	*	4	3.28E-10	0.003264926	0.00405796	0.002190045	-0.029948552	-0.020213252	BAIAP2L1
chr15	57592040	57592438	399	*	4	2.11E-08	0.015969884	0.017619912	0.002195751	-0.034471108	-0.021968393	NA
chr6	9399094	9399677	584	*	4	1.49E-09	0.043561509	0.002366716	0.002517916	0.025666179	0.014524073	NA
chr2	239983650	239984105	456	*	4	4.22E-09	0.004998472	0.029659937	0.003541149	0.022983667	0.016167638	HDAC4
chr14	75800724	75801091	368	*	4	5.37E-09	0.001233808	0.033689505	0.003607789	0.00983838	0.007365334	NA
chr6	41207376	41207615	240	*	4	2.50E-08	0.004101068	0.017539615	0.004274509	0.029988209	0.02230168	NA
chr7	154684327	154684629	303	*	5	1.33E-10	0.005544226	0.010228903	0.004382518	-0.034821926	-0.02044359	DPP6
chr17	7350001	7350413	413	*	4	2.86E-09	0.041461815	0.00269135	0.00463562	0.025446087	0.013664897	CHRNB1
chr11	69933927	69934128	202	*	5	2.92E-09	0.014997229	0.030443926	0.004781068	-0.025748223	-0.016268642	ANO1
chr8	74903761	74904535	775	*	4	2.32E-08	0.003307632	0.012219994	0.00480328	0.019679262	0.013310205	LY96
chr16	86421097	86421336	240	*	3	7.22E-08	0.003017149	0.025251293	0.004826633	0.02323938	0.018218915	NA
chr1	117529772	117530009	238	*	3	6.66E-07	0.002615727	0.028015349	0.004887869	0.02238831	0.017996814	PTGFRN
chr13	24914324	24914782	459	*	3	4.45E-08	0.003342817	0.020647272	0.005290781	0.015117166	0.014325548	NA
chr4	170695598	170696369	772	*	4	9.41E-08	0.011674954	0.021011457	0.005341095	0.026238508	0.015572012	NA
chr13	112861499	112861518	20	*	3	9.04E-08	0.007447204	0.014901146	0.005555926	-0.02747381	-0.021311391	NA
chr11	43968792	43969000	209	*	3	1.08E-06	0.024047957	0.002910803	0.005565753	0.034248031	0.005438888	RP11-613D13.4
chr2	233323532	233324053	522	*	4	1.32E-08	0.017523572	0.003308249	0.006175336	-0.024448664	-0.017606622	ALPI
chr11	96123557	96123826	270	*	3	6.97E-07	0.014952165	0.007783591	0.007169065	0.010910439	0.008983879	JRKL
chr17	10634140	10634532	393	*	3	2.73E-07	0.00495346	0.031031283	0.007465155	-0.015800263	-0.013213351	CTC-297N7.5
chr20	61462430	61463240	811	*	4	4.54E-07	0.035982382	0.037131545	0.007872885	0.018541467	0.012520128	COL9A3
chr11	39183312	39183488	177	*	3	1.24E-06	0.004333281	0.023354709	0.007958935	0.011879971	0.010757682	RP11-313M3.1
chr3	350602	351003	402	*	5	7.03E-09	0.014758969	0.011400296	0.00814151	0.030580178	0.018822536	CHL1, RPS8P6
chr7	2316636	2316906	271	*	4	1.70E-06	0.043234415	0.039513778	0.008234946	0.01682357	0.010647023	SNX8
chr2	118616155	118616576	422	*	5	1.73E-09	0.004450473	0.035627262	0.008601654	0.027506964	0.02009864	NA
chr7	99150098	99150264	167	*	4	2.60E-08	0.007321501	0.031157392	0.008618732	0.022034857	0.012479028	FAM200A
chr5	322705	322816	112	*	4	1.37E-07	0.021952587	0.020880084	0.011174039	0.033664525	0.022567984	PDCD6, AHRR
chr5	140768213	140768431	219	*	3	2.38E-08	0.024579893	0.011762643	0.01157193	0.023476101	0.010580161	PCDHGA1, PCDHGA2, PCDHGA3, PCDHGB1, PCDHGA4, PCDHGB2, PCDHGA5, PCDHGB3, PCDHGA6, PCDHGA7, PCDHGB4
chr18	61604237	61604367	131	*	3	2.23E-06	0.013224536	0.032375234	0.013856492	0.019089437	0.014077043	AC009802.1
chr22	18063857	18064224	368	*	5	2.78E-08	0.017767108	0.022624877	0.014567216	0.016748852	0.011441304	SLC25A18, AC004019.13
chr4	4049816	4050335	520	*	3	4.12E-06	0.021892965	0.020205964	0.016298302	0.013033461	0.002293389	NA
chr1	149149314	149149691	378	*	4	1.46E-07	0.016026777	0.0143154	0.016506334	0.03256651	0.017698747	NA
chr13	92051576	92051786	211	*	3	1.43E-07	0.017328472	0.029851732	0.017746953	0.018999035	0.014140851	GPC5
chr7	19183231	19183325	95	*	3	1.91E-06	0.017707761	0.016780653	0.018206636	0.012021921	0.010372305	NA
chr1	102312608	102312671	64	*	3	2.85E-06	0.036136556	0.035773128	0.02068768	0.026386247	0.019313738	OLFM3
chr8	11141355	11141424	70	*	4	3.73E-07	0.028162294	0.049565265	0.029871576	0.025479868	0.01944685	NA
