# Supplementary material for: Epigenome-wide DNA methylation analysis of late-stage mild cognitive impairment
Source: Front Cell Dev Biol. 2024 Jan 16;12:1276288. doi: 10.3389/fcell.2024.1276288 (PMC10824854; doi:10.3389/fcell.2024.1276288)
Supplement: Supplementary file 1 [file DataSheet1.ZIP › Supplementary Material Presentation/Supplementary Table4.xlsx]

## Sheet: Supplementary Table4
Supplementary Table 4. Types of DMPs annotated genes.
Genes	Probes	Types		Unique Probes		Unique PCGs		Unique NCGs
AB015752.3	cg02303505	lincRNA		cg02303505		ABCA3		AB015752.3
ABCA17P	cg00949442	unitary_pseudogene		cg00949442		ABHD12		ABCA17P
ABCA3	cg00949442	protein_coding		cg16310958		AC138969.4		AC003958.2
ABHD12	cg16310958	protein_coding		cg00948857		ACBD4		AC003986.5
AC003958.2	cg00948857	antisense		cg15509361		ACSBG1		AC004019.13
AC003986.5	cg15509361	antisense		cg14372753		ACTR3C		AC005237.4
AC004019.13	cg14372753	antisense		cg04167842		ACVR1B		AC005592.2
AC004019.13	cg04167842	antisense		cg21239079		ACVRL1		AC005808.3
AC005237.4	cg21239079	antisense		cg15361291		ADAMTS7		AC007563.5
AC005237.4	cg15361291	antisense		cg06704673		ADAP1		AC007966.1
AC005592.2	cg06704673	antisense		cg04060356		ADCY10		AC008984.2
AC005808.3	cg04060356	lincRNA		cg22522886		ADCYAP1		AC009236.2
AC007563.5	cg22522886	antisense		cg13445615		ADCYAP1R1		AC009518.4
AC007966.1	cg13445615	antisense		cg15691140		ADK		AC009784.3
AC008984.2	cg15691140	processed_transcript		cg21000454		ADM2		AC010136.2
AC009236.2	cg21000454	lincRNA		cg26996244		ADPRHL1		AC010731.3
AC009518.4	cg26996244	lincRNA		cg25903144		AFAP1		AC010745.4
AC009518.4	cg25903144	lincRNA		cg04494534		AHRR		AC011899.10
AC009784.3	cg04494534	lincRNA		cg20225999		AIRE		AC013727.1
AC010136.2	cg20225999	antisense		cg17612680		AK2		AC015691.13
AC010731.3	cg17612680	antisense		cg06756927		AKAP13		AC016995.3
AC010745.4	cg06756927	lincRNA		cg06734435		ALG9		AC018804.3
AC011899.10	cg06734435	antisense		cg15661709		ALOX15		AC018890.6
AC013727.1	cg15661709	lincRNA		cg14304349		ALPI		AC026904.1
AC015691.13	cg14304349	antisense		cg19999275		ALPP		AC062021.1
AC016995.3	cg19999275	lincRNA		cg19869592		ALPPL2		AC068134.8
AC018804.3	cg19869592	antisense		cg11246222		ALS2CR12		AC068858.1
AC018890.6	cg11246222	antisense		cg25342894		ALX4		AC079135.1
AC026904.1	cg25342894	lincRNA		cg19487640		AMOT		AC079305.11
AC062021.1	cg19487640	lincRNA		cg16335841		AMPD3		AC091729.8
AC068134.8	cg16335841	antisense		cg26853071		AMZ1		AC093627.12
AC068858.1	cg26853071	lincRNA		cg00051154		ANKMY1		AC093642.5
AC079135.1	cg00051154	antisense		cg26779347		ANKRD37		AC093818.1
AC079305.11	cg26779347	lincRNA		cg16542356		ANO1		AC093822.1
AC091729.8	cg16542356	antisense		cg12012581		ANO2		AC093838.4
AC093627.12	cg12012581	antisense		cg12042135		AP002884.2		AC114765.1
AC093627.12	cg12042135	antisense		cg09328330		APOBEC3B		AC144449.1
AC093642.5	cg09328330	transcribed_unprocessed_pseudogene		cg03141520		ARC		AC144450.1
AC093642.5	cg03141520	transcribed_unprocessed_pseudogene		cg11862180		ARF3		ACVRL1
AC093818.1	cg11862180	antisense		cg17394506		ARHGAP9		AIRE
AC093822.1	cg19999275	lincRNA		cg03172493		ARHGEF10		AJ003147.9
AC093838.4	cg17394506	transcribed_processed_pseudogene		cg06643214		ARHGEF10L		AK2
AC114765.1	cg03172493	lincRNA		cg11713727		ARHGEF4		AL109767.1
AC138969.4	cg06643214	protein_coding		cg13529733		ARHGEF40		AL121578.2
AC144449.1	cg11713727	antisense		cg04922526		ARHGEF7		AL163953.3
AC144450.1	cg13529733	antisense		cg11028313		ARL17A		ALG9-IT1
AC144450.1	cg04922526	antisense		cg04242342		ARMCX4		AP001058.3
ACBD4	cg11028313	protein_coding		cg01601712		ARMCX5		AP001891.1
ACSBG1	cg04242342	protein_coding		cg02534417		ARNTL		ARHGEF10
ACTR3C	cg01601712	protein_coding		cg12193731		ARPC3		ATF4P4
ACVR1B	cg02534417	protein_coding		cg18456761		ASB1		ATXN8OS
ACVRL1	cg12193731	LRG_gene		cg25612754		ATF6		AXIN2
ACVRL1	cg12193731	protein_coding		cg14597098		ATF6B		BPIFA4P
ADAMTS7	cg18456761	protein_coding		cg19665696		ATG4C		BX322559.3
ADAP1	cg25612754	protein_coding		cg04933176		ATP11C		C20orf166-AS1
ADAP1	cg14597098	protein_coding		cg16288125		ATP1A4		C3
ADAP1	cg19665696	protein_coding		cg02378702		ATP2B2		C4B
ADCY10	cg04933176	protein_coding		cg13085507		ATP6AP2		C5orf17
ADCYAP1	cg16288125	protein_coding		cg02227453		ATP6V1G2-DDX39B		CALCA
ADCYAP1R1	cg02378702	protein_coding		cg21243846		AURKC		CD40
ADK	cg13085507	protein_coding		cg19473989		AVL9		CD40LG
ADM2	cg02227453	protein_coding		cg09454315		AXIN2		CDKN2A
ADPRHL1	cg21243846	protein_coding		cg08089567		BAIAP2L1		CECR5-AS1
AFAP1	cg19473989	protein_coding		cg13928275		BANP		COL6A3
AHRR	cg09454315	protein_coding		cg05036635		BARX1		COLEC11
AIRE	cg08089567	LRG_gene		cg01554873		BASP1		CTA-249B10.1
AIRE	cg08089567	protein_coding		cg14150071		BEX1		CTB-138E5.1
AJ003147.9	cg13928275	antisense		cg18088723		BPIFA3		CTC-209H22.3
AJ003147.9	cg05036635	antisense		cg23334467		BRAT1		CTC-281F24.1
AK2	cg01554873	LRG_gene		cg05768367		BTBD16		CTC-529L17.2
AK2	cg01554873	protein_coding		cg06939792		BTN3A2		CTC-756D1.2
AK2	cg14150071	LRG_gene		cg25527396		BTNL9		CTD-2009A10.1
AK2	cg14150071	protein_coding		cg06201763		C10orf11		CTD-2026D20.2
AKAP13	cg18088723	protein_coding		cg19779076		C10orf90		CTD-2089N3.1
AKAP13	cg23334467	protein_coding		cg11278311		C11orf16		CTD-2144E22.6
AL109767.1	cg05768367	antisense		cg12307638		C11orf96		CTD-2144E22.8
AL121578.2	cg06939792	lincRNA		cg16700265		C12orf45		CTD-2203A3.1
AL163953.3	cg25527396	processed_transcript		cg07227024		C12orf73		CTD-2210P24.1
ALG9	cg06201763	protein_coding		cg24008884		C14orf166		CTD-2292P10.4
ALG9-IT1	cg06201763	sense_intronic		cg13866977		C16orf89		CTD-2552K11.2
ALOX15	cg19779076	protein_coding		cg01584086		C16orf95		CTD-2587M23.1
ALOX15	cg11278311	protein_coding		cg06618764		C17orf51		CYLD
ALPI	cg12307638	protein_coding		cg24539848		C1orf141		CYP1B1-AS1
ALPP	cg16335841	protein_coding		cg02207086		C1orf204		CYP2AB1P
ALPPL2	cg16700265	protein_coding		cg05846633		C1QL2		DDX39B-AS1
ALS2CR12	cg07227024	protein_coding		cg24891434		C20orf85		DLEU7-AS1
ALX4	cg24008884	protein_coding		cg15632675		C2orf73		DLX6-AS1
AMOT	cg13866977	protein_coding		cg18508362		C3		DPPA3P1
AMPD3	cg01584086	protein_coding		cg12767898		C3orf14		EGFR
AMZ1	cg06618764	protein_coding		cg19623012		C4B		ESR1
ANKMY1	cg24539848	protein_coding		cg25634977		C7orf50		GABARAPL3
ANKRD37	cg02207086	protein_coding		cg20734760		C9orf152		GBA3
ANO1	cg05846633	protein_coding		cg13172906		CA2		GLDC
ANO1	cg24891434	protein_coding		cg14225847		CA5B		GS1-124K5.2
ANO1	cg15632675	protein_coding		cg25010880		CABP5		GS1-57L11.1
ANO2	cg18508362	protein_coding		cg25055223		CABYR		H19
AP001058.3	cg12767898	lincRNA		cg00783409		CACYBP		HCG16
AP001891.1	cg19623012	lincRNA		cg13731934		CADPS		HCG9
AP002884.2	cg25634977	protein_coding		cg23415434		CAGE1		HCP5
APOBEC3B	cg20734760	protein_coding		cg06019884		CALB1		HLA-DQB1-AS1
ARC	cg13172906	protein_coding		cg16347828		CALCA		HLA-P
ARC	cg14225847	protein_coding		cg18810655		CALCB		HOTTIP
ARF3	cg25010880	protein_coding		cg02665463		CAMK1		HOXC-AS1
ARHGAP9	cg25055223	protein_coding		cg13484245		CAMK1D		HOXD-AS2
ARHGEF10	cg00783409	LRG_gene		cg03657257		CARTPT		HSD17B7P2
ARHGEF10	cg00783409	protein_coding		cg10670396		CASP8AP2		HTR5BP
ARHGEF10L	cg13731934	protein_coding		cg15603424		CASR		IDI2-AS1
ARHGEF4	cg23415434	protein_coding		cg10738648		CASZ1		IGLV2-18
ARHGEF4	cg06019884	protein_coding		cg09969882		CBFA2T3		IGLV3-27
ARHGEF40	cg16347828	protein_coding		cg11189868		CBX1		LA16c-306E5.3
ARHGEF7	cg18810655	protein_coding		cg04835841		CC2D1B		LA16c-366D1.3
ARL17A	cg02665463	protein_coding		cg18935108		CCDC103		LA16c-444G7.1
ARMCX4	cg13484245	protein_coding		cg09661228		CCDC126		LIFR-AS1
ARMCX4	cg03657257	protein_coding		cg24367957		CCDC13		LINC00159
ARMCX5	cg10670396	protein_coding		cg27629145		CCDC140		LINC00354
ARNTL	cg15603424	protein_coding		cg09756865		CCDC158		LINC00421
ARPC3	cg10738648	protein_coding		cg24082680		CCDC82		LINC00467
ASB1	cg09969882	protein_coding		cg22683036		CCDC85C		LINC00472
ASB1	cg11189868	protein_coding		cg06366791		CCK		LINC00473
ATF4P4	cg04835841	transcribed_processed_pseudogene		cg00578645		CCND3		LINC00475
ATF4P4	cg18935108	transcribed_processed_pseudogene		cg00084271		CCNE2		LINC00504
ATF6	cg09661228	protein_coding		cg15567995		CCNI2		LY86-AS1
ATF6	cg24367957	protein_coding		cg24446235		CD160		MIR449A
ATF6B	cg27629145	protein_coding		cg11014998		CD38		MIR449B
ATG4C	cg09756865	protein_coding		cg18091165		CD4		MIR516B2
ATG4C	cg24082680	protein_coding		cg24401870		CD40		MTM1
ATG4C	cg22683036	protein_coding		cg26730619		CD40LG		MUC2
ATG4C	cg06366791	protein_coding		cg13308392		CD86		MYH9
ATP11C	cg00578645	protein_coding		cg22792735		CDC42EP4		NEBL
ATP1A4	cg00084271	protein_coding		cg08684580		CDCA7		OSTM1-AS1
ATP2B2	cg15567995	protein_coding		cg02270952		CDH13		PCDHGB8P
ATP2B2	cg24446235	protein_coding		cg06915202		CDH20		PDGFRA
ATP6AP2	cg11014998	protein_coding		cg18676679		CDH4		PIK3CD
ATP6V1G2-DDX39B	cg18091165	protein_coding		cg04486617		CDH5		POTEA
ATXN8OS	cg24401870	antisense		cg21979559		CDKL5		PRX
AURKC	cg26730619	protein_coding		cg11492411		CDKN2A		RNU7-34P
AVL9	cg13308392	protein_coding		cg03817912		CDT1		RP1-117O3.2
AXIN2	cg22792735	LRG_gene		cg11854007		CECR5		RP1-149A16.12
AXIN2	cg22792735	protein_coding		cg12514963		CELF3		RP1-15D23.2
BAIAP2L1	cg08684580	protein_coding		cg24027848		CELF4		RP1-230L10.1
BAIAP2L1	cg02270952	protein_coding		cg14345882		CENPA		RP1-251I12.1
BAIAP2L1	cg06915202	protein_coding		cg08168669		CEP57L1		RP1-251M9.3
BANP	cg18676679	protein_coding		cg09614754		CERKL		RP1-292B18.4
BARX1	cg04486617	protein_coding		cg17009574		CGRRF1		RP1-309F20.3
BASP1	cg21979559	protein_coding		cg01882933		CHAT		RP1-310O13.7
BEX1	cg11492411	protein_coding		cg22975726		CHFR		RP1-37C10.3
BPIFA3	cg03817912	protein_coding		cg25786525		CHI3L1		RP1-40E16.2
BPIFA4P	cg11854007	transcribed_unitary_pseudogene		cg25652381		CHIC1		RP1-4G17.2
BRAT1	cg12514963	protein_coding		cg12906748		CHIT1		RP1-90G24.10
BTBD16	cg24027848	protein_coding		cg21428460		CHL1		RP11-1016B18.1
BTN3A2	cg14345882	protein_coding		cg09342454		CHRNA3		RP11-1028N23.4
BTN3A2	cg08168669	protein_coding		cg22927789		CHRNB1		RP11-107I14.4
BTN3A2	cg09614754	protein_coding		cg08516400		CHST3		RP11-108K3.1
BTN3A2	cg17009574	protein_coding		cg06487937		CHST6		RP11-10J21.5
BTNL9	cg01882933	protein_coding		cg08490791		CIB2		RP11-113K21.4
BX322559.3	cg22975726	antisense		cg13502414		CITED4		RP11-114H23.1
C10orf11	cg25786525	protein_coding		cg14995803		CLCN4		RP11-115C10.1
C10orf90	cg25652381	protein_coding		cg18532727		CLCN5		RP11-115N4.1
C11orf16	cg12906748	protein_coding		cg22654157		CLDN11		RP11-121G22.3
C11orf96	cg21428460	protein_coding		cg17833169		CLDN14		RP11-132A1.3
C12orf45	cg09342454	protein_coding		cg11235152		CLIP4		RP11-134D3.2
C12orf73	cg22927789	protein_coding		cg03340356		CLUAP1		RP11-142A5.1
C14orf166	cg08516400	protein_coding		cg12217625		CLVS1		RP11-149F8.5
C16orf89	cg06487937	protein_coding		cg08011119		CMTM8		RP11-152K4.2
C16orf95	cg08490791	protein_coding		cg03331263		CNTN3		RP11-152L7.1
C17orf51	cg13502414	protein_coding		cg20003983		COL11A2		RP11-154H17.1
C17orf51	cg14995803	protein_coding		cg11526274		COL5A2		RP11-156P1.3
C17orf51	cg18532727	protein_coding		cg05284873		COL6A3		RP11-168K9.1
C1orf141	cg22654157	protein_coding		cg12845975		COL9A3		RP11-168L22.2
C1orf141	cg17833169	protein_coding		cg13009361		COLEC11		RP11-170M17.1
C1orf141	cg11235152	protein_coding		cg25381085		CORO2B		RP11-174G17.2
C1orf141	cg03340356	protein_coding		cg24773040		CORO7		RP11-175E9.1
C1orf204	cg12217625	protein_coding		cg03310603		COX16		RP11-177H13.2
C1QL2	cg08011119	protein_coding		cg02691222		COX19		RP11-178L8.5
C20orf166-AS1	cg03331263	antisense		cg25376316		COX7B		RP11-180D21.3
C20orf85	cg20003983	protein_coding		cg10149529		CPLX4		RP11-196G11.4
C2orf73	cg11526274	protein_coding		cg15920400		CPT1A		RP11-204E4.3
C3	cg05284873	LRG_gene		cg18988170		CPXM2		RP11-206L10.2
C3	cg05284873	protein_coding		cg24317406		CRCT1		RP11-215A21.2
C3orf14	cg12845975	protein_coding		cg14142973		CREB3L1		RP11-219J21.2
C4B	cg13009361	processed_transcript		cg12850075		CREBZF		RP11-231P20.2
C4B	cg13009361	protein_coding		cg12402251		CRHBP		RP11-244B22.11
C4B	cg13009361	LRG_gene		cg13491234		CRIP2		RP11-24I21.1
C5orf17	cg25381085	lincRNA		cg25783352		CRISP3		RP11-260G13.1
C7orf50	cg16542356	protein_coding		cg14558573		CRMP1		RP11-276H1.3
C9orf152	cg24773040	protein_coding		cg01126931		CRTAC1		RP11-280H21.1
C9orf152	cg03310603	protein_coding		cg23085154		CRYAA		RP11-285C1.2
CA2	cg02691222	protein_coding		cg13799429		CSMD1		RP11-301J16.7
CA5B	cg25376316	protein_coding		cg06582394		CSMD2		RP11-327F22.4
CABP5	cg10149529	protein_coding		cg26427827		CSPG5		RP11-333E1.1
CABP5	cg15920400	protein_coding		cg22657530		CTNNA2		RP11-33B1.1
CABYR	cg18988170	protein_coding		cg09437994		CUX2		RP11-340I6.7
CACYBP	cg24317406	protein_coding		cg20185832		CWH43		RP11-340I6.8
CADPS	cg14142973	protein_coding		cg03947026		CXCL2		RP11-341G23.4
CAGE1	cg12850075	protein_coding		cg19026811		CYLD		RP11-341N2.1
CALB1	cg12402251	protein_coding		cg23964280		CYP1B1		RP11-343J18.2
CALCA	cg13491234	protein_coding		cg26927545		CYP27B1		RP11-343J3.2
CALCA	cg13491234	LRG_gene		cg10269365		DAB1		RP11-347H15.4
CALCA	cg25783352	protein_coding		cg02093808		DCC		RP11-353N14.5
CALCA	cg25783352	LRG_gene		cg06488988		DCT		RP11-364L4.3
CALCB	cg25783352	protein_coding		cg01675158		DDX24		RP11-364P22.1
CALCB	cg13491234	protein_coding		cg11142705		DDX39B		RP11-367F23.2
CAMK1	cg14558573	protein_coding		cg14029001		DGKB		RP11-379C10.1
CAMK1D	cg01126931	protein_coding		cg13521769		DHDDS		RP11-380I10.4
CARTPT	cg23085154	protein_coding		cg11688376		DHX37		RP11-384F7.2
CASP8AP2	cg13799429	protein_coding		cg06095777		DHX40		RP11-384L8.1
CASR	cg06582394	protein_coding		cg00400760		DIEXF		RP11-386M24.3
CASZ1	cg26427827	protein_coding		cg02125896		DIO1		RP11-386M24.6
CASZ1	cg22657530	protein_coding		cg06571407		DIP2C		RP11-390F4.6
CBFA2T3	cg09437994	protein_coding		cg16468913		DISP1		RP11-400N13.2
CBX1	cg20185832	protein_coding		cg27057600		DKK1		RP11-420N3.2
CC2D1B	cg03947026	protein_coding		cg23790219		DKK2		RP11-429B14.1
CCDC103	cg19026811	protein_coding		cg08503702		DLEU7		RP11-430H10.4
CCDC126	cg23964280	protein_coding		cg07509352		DLG2		RP11-444P10.1
CCDC13	cg26927545	protein_coding		cg02758247		DNAAF3		RP11-445F12.1
CCDC140	cg10269365	protein_coding		cg06545341		DNAI2		RP11-445O3.2
CCDC158	cg02093808	protein_coding		cg26075360		DNTTIP2		RP11-446F3.2
CCDC82	cg06488988	protein_coding		cg05515244		DOCK11		RP11-44F14.2
CCDC85C	cg01675158	protein_coding		cg25550082		DPP6		RP11-44L9.1
CCK	cg11142705	protein_coding		cg27048359		DPPA5		RP11-452F19.3
CCND3	cg14029001	protein_coding		cg26787539		DPY19L1		RP11-465N4.4
CCNE2	cg13521769	protein_coding		cg24435209		DSCR8		RP11-466F5.8
CCNI2	cg11688376	protein_coding		cg04056615		DUSP12		RP11-46H11.12
CD160	cg06095777	protein_coding		cg16869349		E2F7		RP11-473M14.3
CD38	cg00400760	protein_coding		cg05092309		EFCAB1		RP11-474D1.1
CD4	cg02125896	protein_coding		cg10991855		EFHD1		RP11-474D1.3
CD40	cg06571407	protein_coding		cg13818762		EGFR		RP11-476H24.1
CD40	cg06571407	LRG_gene		cg11825941		ELAVL4		RP11-484P15.1
CD40LG	cg16468913	protein_coding		cg06108782		ELF3		RP11-491F9.6
CD40LG	cg16468913	LRG_gene		cg17387870		ELL2		RP11-495P10.3
CD86	cg27057600	protein_coding		cg07423149		ELOVL2		RP11-495P10.5
CDC42EP4	cg23790219	protein_coding		cg12044418		EMILIN2		RP11-495P10.7
CDCA7	cg08503702	protein_coding		cg03487908		EML1		RP11-49G10.3
CDH13	cg07509352	protein_coding		cg24472477		EMX1		RP11-509A17.3
CDH20	cg02758247	protein_coding		cg13925692		ENOX1		RP11-510N19.5
CDH4	cg06545341	protein_coding		cg01879437		EPDR1		RP11-526P5.2
CDH4	cg26075360	protein_coding		cg21132352		EPHA10		RP11-533O20.2
CDH5	cg05515244	protein_coding		cg05125667		EPS8L1		RP11-543N12.1
CDKL5	cg25550082	protein_coding		cg07982935		ERAS		RP11-550P17.5
CDKN2A	cg27048359	LRG_gene		cg20761322		ERC2		RP11-554A11.8
CDKN2A	cg27048359	protein_coding		cg01393991		ERI3		RP11-556I14.2
CDT1	cg26787539	protein_coding		cg23156100		ESR1		RP11-565A3.2
CECR5	cg24435209	protein_coding		cg10775576		ETF1		RP11-573D15.3
CECR5-AS1	cg24435209	antisense		cg04341767		ETFA		RP11-587D21.4
CELF3	cg04056615	protein_coding		cg18923408		EXTL3		RP11-5P4.1
CELF4	cg16869349	protein_coding		cg05275307		F11R		RP11-613D13.4
CENPA	cg05092309	protein_coding		cg12786230		FA2H		RP11-613D13.8
CEP57L1	cg10991855	protein_coding		cg05671386		FAM101B		RP11-618G20.1
CERKL	cg13818762	protein_coding		cg08521777		FAM120B		RP11-624C23.1
CGRRF1	cg11825941	protein_coding		cg08757757		FAM122C		RP11-627G23.1
CHAT	cg06108782	protein_coding		cg20932822		FAM13C		RP11-62H7.2
CHFR	cg17387870	protein_coding		cg26802685		FAM150A		RP11-632K5.3
CHI3L1	cg07423149	protein_coding		cg08704466		FAM163B		RP11-64B16.3
CHIC1	cg12044418	protein_coding		cg10543376		FAM167A		RP11-656D10.3
CHIC1	cg03487908	protein_coding		cg22774472		FAM187A		RP11-65J3.3
CHIT1	cg24472477	protein_coding		cg10765212		FAM19A5		RP11-662M24.2
CHL1	cg13925692	protein_coding		cg09211763		FAM200A		RP11-664D1.1
CHRNA3	cg01879437	protein_coding		cg07875385		FAM208A		RP11-675F6.3
CHRNB1	cg21132352	protein_coding		cg04869122		FAM20C		RP11-68I18.10
CHST3	cg05125667	protein_coding		cg12681727		FAM49A		RP11-707M1.1
CHST6	cg07982935	protein_coding		cg14540162		FAM49B		RP11-710F7.3
CIB2	cg20761322	protein_coding		cg16329788		FAM57B		RP11-713M6.2
CITED4	cg01393991	protein_coding		cg07557024		FAM96A		RP11-718O11.1
CLCN4	cg23156100	protein_coding		cg22541341		FARS2		RP11-722M1.1
CLCN4	cg10775576	protein_coding		cg00658411		FBLIM1		RP11-727A23.10
CLCN5	cg04341767	protein_coding		cg08548311		FBXO39		RP11-760D2.1
CLDN11	cg18923408	protein_coding		cg18449462		FEV		RP11-760D2.5
CLDN14	cg05275307	protein_coding		cg12259892		FEZ2		RP11-76I14.1
CLIP4	cg12786230	protein_coding		cg17058475		FGF1		RP11-775H9.2
CLUAP1	cg05671386	protein_coding		cg18261494		FGF12		RP11-779O18.1
CLUAP1	cg08521777	protein_coding		cg03352287		FIBCD1		RP11-779O18.3
CLVS1	cg08757757	protein_coding		cg20068058		FIP1L1		RP11-787D18.2
CMTM8	cg20932822	protein_coding		cg02687418		FKBP5		RP11-798K23.4
CNTN3	cg26802685	protein_coding		cg07187133		FKBP9		RP11-815M8.1
CNTN3	cg08704466	protein_coding		cg21480542		FSIP2		RP11-867O8.5
COL11A2	cg10543376	protein_coding		cg13906860		FXN		RP11-885B4.1
COL5A2	cg22774472	protein_coding		cg20544552		GABRA5		RP11-8L21.1
COL5A2	cg10765212	protein_coding		cg03286609		GABRG3		RP11-909N17.2
COL5A2	cg09211763	protein_coding		cg04329125		GAD1		RP11-944L7.4
COL5A2	cg07875385	protein_coding		cg21137924		GALC		RP11-958J22.1
COL6A3	cg04869122	LRG_gene		cg06285241		GALNT9		RP11-960B9.2
COL6A3	cg04869122	protein_coding		cg27136847		GALR2		RP11-991C1.2
COL6A3	cg12681727	LRG_gene		cg05875617		GATA4		RP11-99L13.1
COL6A3	cg12681727	protein_coding		cg03022836		GATM		RP13-188A5.1
COL9A3	cg14540162	protein_coding		cg21279095		GBAS		RP13-492C18.2
COL9A3	cg16329788	protein_coding		cg10196650		GBX1		RP13-726E6.1
COLEC11	cg07557024	protein_coding		cg01136458		GDF10		RP13-895J2.2
COLEC11	cg07557024	LRG_gene		cg19446817		GLB1L2		RP3-437I16.1
CORO2B	cg22541341	protein_coding		cg07032164		GLB1L3		RP4-584D14.5
CORO7	cg00658411	protein_coding		cg15837636		GLDC		RP4-683L5.1
COX16	cg08548311	protein_coding		cg03619468		GLG1		RP4-737E23.2
COX19	cg19665696	protein_coding		cg14369643		GLRA1		RP4-813D12.3
COX19	cg25612754	protein_coding		cg21358336		GMNC		RP5-1024G6.7
COX19	cg14597098	protein_coding		cg08103988		GNAI2		RP5-1066H13.4
COX7B	cg18449462	protein_coding		cg24686902		GNAS		RP5-1097F14.3
CPLX4	cg12259892	protein_coding		cg08750459		GNG12		RP5-1121H13.4
CPT1A	cg17058475	protein_coding		cg14690326		GNG2		RP5-837I24.4
CPXM2	cg18261494	protein_coding		cg08322043		GNG4		RP5-884C9.2
CRCT1	cg03352287	protein_coding		cg01961256		GP5		RP5-907D15.3
CREB3L1	cg20068058	protein_coding		cg12963237		GPR141		RP5-921G16.1
CREBZF	cg02687418	protein_coding		cg18063495		GPR19		RP6-1O2.1
CREBZF	cg07187133	protein_coding		cg02547428		GPR63		RTN3P1
CREBZF	cg21480542	protein_coding		cg00702547		GPR78		SERHL
CREBZF	cg13906860	protein_coding		cg19380893		GPRASP1		SLC26A3
CREBZF	cg20544552	protein_coding		cg01127423		GPRC5C		SMARCA5-AS1
CRHBP	cg03286609	protein_coding		cg14304364		GPSM2		SNHG14
CRIP2	cg04329125	protein_coding		cg05695933		GRB7		SNORA31
CRIP2	cg21137924	protein_coding		cg01815292		GREB1		SNORD115-36
CRIP2	cg06285241	protein_coding		cg15478597		GREB1L		SNORD115-6
CRISP3	cg27136847	protein_coding		cg18964988		GRID1		SNORD116-18
CRMP1	cg05875617	protein_coding		cg25484904		GRIK4		SNORD116-19
CRMP1	cg03022836	protein_coding		cg01470535		GRIN1		snoU13
CRTAC1	cg21279095	protein_coding		cg21228068		GRINA		STAG2
CRYAA	cg10196650	protein_coding		cg05062676		GRIP1		TBX20
CSMD1	cg01136458	protein_coding		cg07060721		GRK6		TGFB3
CSMD2	cg19446817	protein_coding		cg26917638		GRM6		U1
CSPG5	cg07032164	protein_coding		cg26929547		GSDMD		U2
CTA-249B10.1	cg15837636	lincRNA		cg07897248		GSTA3		U6
CTB-138E5.1	cg03619468	antisense		cg05256043		GUSB		UGDH-AS1
CTC-209H22.3	cg14369643	antisense		cg18941085		HBG2		WT1
CTC-281F24.1	cg21358336	lincRNA		cg17795629		HDAC4		XXbac-B461K10.4
CTC-281F24.1	cg08103988	lincRNA		cg14254745		HDAC6		XXbac-BPG254F23.6
CTC-281F24.1	cg24686902	lincRNA		cg10957918		HDAC8		Y_RNA
CTC-281F24.1	cg08750459	lincRNA		cg07584066		HHATL
CTC-529L17.2	cg14690326	lincRNA		cg23166289		HHIP
CTC-756D1.2	cg08322043	lincRNA		cg09163369		HIST1H2BE
CTD-2009A10.1	cg01961256	lincRNA		cg01401694		HLA-B
CTD-2026D20.2	cg12963237	antisense		cg08410533		HLA-C
CTD-2089N3.1	cg18063495	lincRNA		cg22352176		HLA-DMB
CTD-2144E22.6	cg02547428	lincRNA		cg25751172		HLA-DQB1
CTD-2144E22.8	cg00702547	lincRNA		cg26198197		HLA-DQB2
CTD-2203A3.1	cg19380893	lincRNA		cg10359157		HMGN5
CTD-2210P24.1	cg01127423	processed_transcript		cg04119405		HOMEZ
CTD-2292P10.4	cg14304364	antisense		cg02208793		HORMAD2
CTD-2552K11.2	cg05695933	antisense		cg01778589		HOXC4
CTD-2587M23.1	cg01815292	lincRNA		cg24513020		HOXC5
CTNNA2	cg15478597	protein_coding		cg17562433		HOXC6
CUX2	cg18964988	protein_coding		cg03544800		HOXC9
CWH43	cg25484904	protein_coding		cg05071823		HOXD3
CXCL2	cg01470535	protein_coding		cg16115627		HOXD8
CYLD	cg21228068	protein_coding		cg09506081		HOXD9
CYLD	cg21228068	LRG_gene		cg25860981		HPCA
CYP1B1	cg05062676	protein_coding		cg02921294		HPDL
CYP1B1-AS1	cg05062676	antisense		cg01408260		HS1BP3
CYP27B1	cg07060721	protein_coding		cg02931604		HS2ST1
CYP2AB1P	cg26917638	transcribed_unprocessed_pseudogene		cg14276083		HSD17B7
DAB1	cg26929547	protein_coding		cg06871323		HSD3B1
DCC	cg07897248	protein_coding		cg04463155		IDH3A
DCT	cg05256043	protein_coding		cg21495308		IFI27L1
DDX24	cg18941085	protein_coding		cg22480875		IFNAR2
DDX39B	cg18091165	protein_coding		cg07679219		IFT172
DDX39B-AS1	cg18091165	antisense		cg15109953		IFT43
DDX39B-AS1	cg18091165	processed_transcript		cg15345107		IGF2
DGKB	cg17795629	protein_coding		cg15539697		IGFBP3
DHDDS	cg14254745	protein_coding		cg07154254		IGFBP5
DHX37	cg10957918	protein_coding		cg19419291		IGSF21
DHX40	cg07584066	protein_coding		cg03176996		IKZF3
DIEXF	cg23166289	protein_coding		cg15557662		IL17C
DIEXF	cg09163369	protein_coding		cg21266975		INS-IGF2
DIO1	cg01401694	protein_coding		cg27144368		INTS2
DIP2C	cg08410533	protein_coding		cg26704870		IQCJ
DISP1	cg22352176	protein_coding		cg21225740		IQCJ-SCHIP1
DKK1	cg25751172	protein_coding		cg00509187		IRX3
DKK2	cg26198197	protein_coding		cg20396289		ITGA2
DLEU7	cg10359157	protein_coding		cg23569180		ITGAV
DLEU7-AS1	cg10359157	antisense		cg03464475		ITPK1
DLG2	cg04119405	protein_coding		cg14523898		JARID2
DLG2	cg02208793	protein_coding		cg07687554		JMJD4
DLX6-AS1	cg01778589	antisense		cg13192155		JMJD8
DNAAF3	cg24513020	protein_coding		cg07186364		JRKL
DNAI2	cg17562433	protein_coding		cg10881162		KALRN
DNTTIP2	cg03544800	protein_coding		cg26275242		KANK1
DOCK11	cg05071823	protein_coding		cg25155098		KAT8
DPP6	cg16115627	protein_coding		cg18007957		KCNH7
DPP6	cg09506081	protein_coding		cg14644481		KCNJ12
DPP6	cg25860981	protein_coding		cg15156941		KCNJ15
DPPA3P1	cg02921294	processed_pseudogene		cg23665710		KCNS3
DPPA3P1	cg01408260	processed_pseudogene		cg05141217		KCNT1
DPPA5	cg02931604	protein_coding		cg00446235		KCTD18
DPPA5	cg14276083	protein_coding		cg00329300		KDELC2
DPY19L1	cg06871323	protein_coding		cg02491912		KIAA0556
DSCR8	cg04463155	protein_coding		cg13951796		KIAA1324L
DUSP12	cg21495308	protein_coding		cg18778248		KIAA1328
E2F7	cg22480875	protein_coding		cg02367320		KIF13B
E2F7	cg07679219	protein_coding		cg11064827		KIF25
EFCAB1	cg25342894	protein_coding		cg26021627		KIFC2
EFHD1	cg15109953	protein_coding		cg14584407		KIRREL3
EGFR	cg15345107	LRG_gene		cg13289413		KITLG
EGFR	cg15345107	protein_coding		cg00306664		KLF11
ELAVL4	cg15539697	protein_coding		cg13753316		KLF13
ELF3	cg07154254	protein_coding		cg14682846		KLHDC8A
ELL2	cg19419291	protein_coding		cg21093807		KLHL1
ELL2	cg03176996	protein_coding		cg14818413		KLHL25
ELOVL2	cg15557662	protein_coding		cg22994153		KLK15
EMILIN2	cg21266975	protein_coding		cg21340320		KNCN
EML1	cg27144368	protein_coding		cg06985993		KRT27
EMX1	cg26704870	protein_coding		cg19784373		KRT28
ENOX1	cg21225740	protein_coding		cg05329576		KRT72
ENOX1	cg00509187	protein_coding		cg16004427		KRT80
EPDR1	cg20396289	protein_coding		cg14970550		KRTAP5-11
EPDR1	cg23569180	protein_coding		cg17608490		KYNU
EPDR1	cg03464475	protein_coding		cg11604921		LA16c-306E5.2
EPHA10	cg14523898	protein_coding		cg21851210		LAMA1
EPS8L1	cg07687554	protein_coding		cg07163295		LAMB1
ERAS	cg13192155	protein_coding		cg25064395		LCE1A
ERC2	cg07186364	protein_coding		cg21517946		LCE3E
ERC2	cg10881162	protein_coding		cg16411244		LGALS13
ERI3	cg26275242	protein_coding		cg07983009		LGALS3BP
ESR1	cg25155098	protein_coding		cg09212610		LHPP
ESR1	cg25155098	LRG_gene		cg00028598		LHX4
ESR1	cg18007957	protein_coding		cg03325535		LIFR
ESR1	cg18007957	LRG_gene		cg16384136		LILRA5
ETF1	cg14644481	protein_coding		cg14005211		LIMD1
ETFA	cg15156941	protein_coding		cg24530522		LIME1
EXTL3	cg23665710	protein_coding		cg18677906		LIMS2
EXTL3	cg05141217	protein_coding		cg12352315		LIN54
F11R	cg00446235	protein_coding		cg00468380		LINC00116
F11R	cg00329300	protein_coding		cg13293535		LMF1
FA2H	cg02491912	protein_coding		cg04880278		LMO1
FAM101B	cg13951796	protein_coding		cg10760299		LMO3
FAM120B	cg18778248	protein_coding		cg22313821		LONRF2
FAM122C	cg02367320	protein_coding		cg15744692		LOXL2
FAM13C	cg11064827	protein_coding		cg11210703		LRCH1
FAM150A	cg26021627	protein_coding		cg17804177		LRP2BP
FAM163B	cg14584407	protein_coding		cg01696605		LRRC15
FAM167A	cg13289413	protein_coding		cg22941054		LRRC2
FAM187A	cg19026811	protein_coding		cg12014008		LRRC23
FAM19A5	cg00306664	protein_coding		cg24053664		LRRC28
FAM200A	cg13753316	protein_coding		cg11202464		LRRC34
FAM200A	cg14682846	protein_coding		cg14538238		LRRC43
FAM208A	cg21093807	protein_coding		cg25668052		LRRD1
FAM208A	cg14818413	protein_coding		cg11955641		LRRTM1
FAM20C	cg12042135	protein_coding		cg21199852		LSAMP
FAM20C	cg12012581	protein_coding		cg07733779		LTBP3
FAM49A	cg22994153	protein_coding		cg09885502		LUC7L3
FAM49B	cg21340320	protein_coding		cg03140521		LUZP1
FAM57B	cg06985993	protein_coding		cg26611815		LVRN
FAM96A	cg19784373	protein_coding		cg10866988		LYPD5
FARS2	cg05329576	protein_coding		cg03492634		LYRM4
FBLIM1	cg16004427	protein_coding		cg03933279		LYSMD4
FBXO39	cg14970550	protein_coding		cg19360852		LZTS2
FEV	cg17608490	protein_coding		cg13417420		MAD1L1
FEZ2	cg11604921	protein_coding		cg21121336		MADCAM1
FGF1	cg06704673	protein_coding		cg13697193		MAMDC4
FGF12	cg21851210	protein_coding		cg08877853		MAP2
FIBCD1	cg07163295	protein_coding		cg02847185		MAP2K3
FIP1L1	cg25064395	protein_coding		cg15965578		MAP6
FKBP5	cg21517946	protein_coding		cg20908709		MARS
FKBP9	cg16411244	protein_coding		cg17938867		MBP
FSIP2	cg13445615	protein_coding		cg22358706		MCF2L
FXN	cg07983009	protein_coding		cg17355719		MCM2
GABARAPL3	cg09212610	processed_pseudogene		cg00855703		MCPH1
GABARAPL3	cg09212610	TEC		cg03536375		MDGA2
GABRA5	cg00028598	protein_coding		cg05660251		MED21
GABRA5	cg03325535	protein_coding		cg27438880		MEGF11
GABRG3	cg16384136	protein_coding		cg00706240		MEIG1
GAD1	cg14005211	protein_coding		cg04169419		MEIS3
GALC	cg24530522	protein_coding		cg01569500		METRNL
GALNT9	cg18677906	protein_coding		cg07980830		METTL2A
GALR2	cg12352315	protein_coding		cg18209479		METTL2B
GATA4	cg00468380	protein_coding		cg05614346		MFAP2
GATA4	cg13293535	protein_coding		cg14800603		MGAT5B
GATA4	cg04880278	protein_coding		cg14737659		MICA
GATM	cg10760299	protein_coding		cg10565662		MICAL3
GATM	cg22313821	protein_coding		cg22995724		MICB
GATM	cg15744692	protein_coding		cg20443613		MIER1
GBA3	cg11210703	polymorphic_pseudogene		cg11367038		MMADHC
GBAS	cg17804177	protein_coding		cg15886040		MORC4
GBX1	cg01696605	protein_coding		cg16622920		MORF4L1
GBX1	cg22941054	protein_coding		cg07792871		MPP4
GDF10	cg12014008	protein_coding		cg03256310		MPP7
GLB1L2	cg24053664	protein_coding		cg20784693		MRPL11
GLB1L3	cg11202464	protein_coding		cg14865678		MRPL55
GLDC	cg14538238	protein_coding		cg09155776		MRPS17
GLDC	cg14538238	LRG_gene		cg24616736		MRPS18A
GLG1	cg25668052	protein_coding		cg04067339		MRPS22
GLRA1	cg11955641	protein_coding		cg19194482		MRPS31
GMNC	cg21199852	protein_coding		cg07997936		MSLN
GNAI2	cg07733779	protein_coding		cg13019553		MSX1
GNAS	cg09885502	protein_coding		cg21279459		MSX2
GNG12	cg03140521	protein_coding		cg11917734		MTM1
GNG2	cg26611815	protein_coding		cg17022232		MTMR3
GNG4	cg10866988	protein_coding		cg24376311		MTMR9
GP5	cg03492634	protein_coding		cg23214071		MTRNR2L7
GPR141	cg20396289	protein_coding		cg19301366		MUC15
GPR19	cg03933279	protein_coding		cg13896204		MUC2
GPR19	cg19360852	protein_coding		cg08696107		MUM1
GPR19	cg13417420	protein_coding		cg08560874		MXRA8
GPR19	cg21121336	protein_coding		cg16580361		MYH11
GPR19	cg13697193	protein_coding		cg05474077		MYH9
GPR63	cg08877853	protein_coding		cg13617534		MYLK
GPR78	cg02847185	protein_coding		cg08321518		MYO16
GPRASP1	cg10670396	protein_coding		cg15209808		MYO18B
GPRC5C	cg15965578	protein_coding		cg18245160		MYOM3
GPSM2	cg20908709	protein_coding		cg15410411		NAA60
GPSM2	cg17938867	protein_coding		cg05611263		NACC1
GPSM2	cg22358706	protein_coding		cg21336435		NCOR2
GRB7	cg17355719	protein_coding		cg08254359		NCS1
GREB1	cg00855703	protein_coding		cg09173768		NDRG3
GREB1L	cg03536375	protein_coding		cg07783843		NEBL
GRID1	cg05660251	protein_coding		cg06316886		NECAB2
GRIK4	cg27438880	protein_coding		cg22934308		NEDD1
GRIK4	cg00706240	protein_coding		cg02631838		NEFH
GRIK4	cg04169419	protein_coding		cg15071854		NEFM
GRIN1	cg01569500	protein_coding		cg04540199		NEUROD1
GRINA	cg07980830	protein_coding		cg22856948		NFKBIZ
GRIP1	cg18209479	protein_coding		cg25373794		NGRN
GRK6	cg05614346	protein_coding		cg04469686		NKAIN3
GRM6	cg14800603	protein_coding		cg07774025		NKRF
GS1-124K5.2	cg14737659	transcribed_unprocessed_pseudogene		cg12163508		NME9
GS1-57L11.1	cg10565662	lincRNA		cg23084528		NOX4
GSDMD	cg22995724	protein_coding		cg17219203		NPTX1
GSTA3	cg20443613	protein_coding		cg14646974		NPW
GUSB	cg11367038	protein_coding		cg18963800		NR0B1
H19	cg15886040	processed_transcript		cg03665457		NR1H2
HBG2	cg14304349	protein_coding		cg10675561		NR1I2
HCG16	cg16622920	antisense		cg06940110		NRCAM
HCG16	cg16622920	processed_transcript		cg12421087		NRXN3
HCG9	cg07792871	processed_transcript		cg17725807		NSUN2
HCG9	cg07792871	lincRNA		cg01475000		NTNG1
HCP5	cg03256310	sense_overlapping		cg12269436		NUAK1
HCP5	cg03256310	processed_transcript		cg23591853		NUBP2
HDAC4	cg20784693	protein_coding		cg03395898		NUDT6
HDAC4	cg14865678	protein_coding		cg04057455		NWD1
HDAC4	cg09155776	protein_coding		cg03776080		NXN
HDAC6	cg24616736	protein_coding		cg04746632		NXPH2
HDAC8	cg04067339	protein_coding		cg03857535		NXPH4
HHATL	cg26927545	protein_coding		cg15673188		OBP2A
HHIP	cg19194482	protein_coding		cg04778165		OFCC1
HIST1H2BE	cg07997936	protein_coding		cg26686608		OGG1
HLA-B	cg13019553	protein_coding		cg00362322		OLFM1
HLA-B	cg21279459	protein_coding		cg25400864		OLFM3
HLA-C	cg11917734	protein_coding		cg23545895		ONECUT3
HLA-DMB	cg17022232	protein_coding		cg02162900		OPCML
HLA-DQB1	cg24376311	protein_coding		cg11223552		OPN1SW
HLA-DQB1	cg23214071	protein_coding		cg01135754		OR10T2
HLA-DQB1	cg19301366	protein_coding		cg08203231		OR11H6
HLA-DQB1-AS1	cg19301366	antisense		cg03870394		OR4A16
HLA-DQB1-AS1	cg19301366	processed_transcript		cg10040594		OSTM1
HLA-DQB1-AS1	cg23214071	antisense		cg18188328		PACRG
HLA-DQB1-AS1	cg23214071	processed_transcript		cg26591829		PACSIN1
HLA-DQB2	cg13896204	protein_coding		cg06646636		PAH
HLA-P	cg08696107	unprocessed_pseudogene		cg23949492		PALLD
HLA-P	cg08560874	unprocessed_pseudogene		cg13595143		PARK2
HMGN5	cg16580361	protein_coding		cg13205013		PARP10
HMGN5	cg05474077	protein_coding		cg25668368		PCDHA11
HOMEZ	cg13617534	protein_coding		cg20961366		PCDHA8
HORMAD2	cg08321518	protein_coding		cg10265016		PCDHB13
HORMAD2	cg15209808	protein_coding		cg13739680		PCDHB15
HOTTIP	cg18245160	antisense		cg10222683		PCDHB16
HOXC-AS1	cg15410411	antisense		cg24473292		PCDHB3
HOXC4	cg05611263	protein_coding		cg07152869		PCDHB6
HOXC5	cg05611263	protein_coding		cg08541860		PCDHB7
HOXC5	cg21336435	protein_coding		cg08991255		PCDHB8
HOXC5	cg08254359	protein_coding		cg20106866		PCDHGA4
HOXC5	cg15410411	protein_coding		cg12707343		PCDHGA8
HOXC6	cg08254359	protein_coding		cg21477075		PCDHGB4
HOXC6	cg15410411	protein_coding		cg03270619		PCP4
HOXC6	cg21336435	protein_coding		cg06666727		PCSK2
HOXC9	cg15410411	protein_coding		cg14150640		PDE4C
HOXD-AS2	cg09173768	antisense		cg05504354		PDGFRA
HOXD-AS2	cg07783843	antisense		cg01354088		PELI3
HOXD3	cg06316886	protein_coding		cg24620622		PEX5L
HOXD3	cg22934308	protein_coding		cg19593949		PFKM
HOXD8	cg07783843	protein_coding		cg00664106		PGM5
HOXD9	cg09173768	protein_coding		cg15116481		PHACTR3
HPCA	cg02631838	protein_coding		cg12812068		PHPT1
HPDL	cg15071854	protein_coding		cg16488522		PI4K2B
HS1BP3	cg04540199	protein_coding		cg19698996		PIEZO2
HS2ST1	cg22856948	protein_coding		cg06628878		PIK3CD
HSD17B7	cg25373794	protein_coding		cg11051139		PITX2
HSD17B7	cg04469686	protein_coding		cg01097196		PKD1
HSD17B7	cg07774025	protein_coding		cg05636112		PKNOX2
HSD17B7P2	cg12163508	transcribed_unprocessed_pseudogene		cg00033209		PLB1
HSD17B7P2	cg23084528	transcribed_unprocessed_pseudogene		cg05396671		PLCD3
HSD17B7P2	cg17219203	transcribed_unprocessed_pseudogene		cg12916349		PLCH1
HSD17B7P2	cg14646974	transcribed_unprocessed_pseudogene		cg26722972		PLCH2
HSD17B7P2	cg18963800	transcribed_unprocessed_pseudogene		cg08951186		PLEKHH2
HSD17B7P2	cg03665457	transcribed_unprocessed_pseudogene		cg18998321		PNOC
HSD3B1	cg10675561	protein_coding		cg12755815		POF1B
HTR5BP	cg06940110	transcribed_unprocessed_pseudogene		cg14696820		POU2AF1
IDH3A	cg20761322	protein_coding		cg20232307		POU5F1
IDI2-AS1	cg12421087	antisense		cg10680514		PPFIA2
IFI27L1	cg18941085	protein_coding		cg14870271		PPFIBP2
IFNAR2	cg17725807	protein_coding		cg04927537		PPIE
IFNAR2	cg01475000	protein_coding		cg12713128		PPP1R37
IFNAR2	cg12269436	protein_coding		cg08647912		PPP2R2C
IFT172	cg23591853	protein_coding		cg22352152		PRB2
IFT43	cg03395898	protein_coding		cg21304876		PRDM13
IGF2	cg04057455	protein_coding		cg16127364		PRIM2
IGFBP3	cg03776080	protein_coding		cg06128021		PRKCE
IGFBP5	cg22522886	protein_coding		cg00446123		PRKCH
IGLV2-18	cg04746632	IG_V_gene		cg16944093		PRLHR
IGLV3-27	cg03857535	IG_V_gene		cg06618105		PRR21
IGSF21	cg15673188	protein_coding		cg01882498		PRR23A
IKZF3	cg04778165	protein_coding		cg08777963		PRX
IL17C	cg26686608	protein_coding		cg07888738		PTGFRN
IL17C	cg00362322	protein_coding		cg21885427		PTGIS
INS-IGF2	cg04057455	protein_coding		cg08570243		PTOV1
INTS2	cg25400864	protein_coding		cg03250220		PTPRR
IQCJ	cg23545895	protein_coding		cg09068086		PTPRU
IQCJ	cg02162900	protein_coding		cg02169857		PXK
IQCJ-SCHIP1	cg11223552	protein_coding		cg09470850		PYGB
IQCJ-SCHIP1	cg02162900	protein_coding		cg17070064		R3HDML
IQCJ-SCHIP1	cg23545895	protein_coding		cg03299065		RAB21
IRX3	cg01135754	protein_coding		cg22859135		RABEPK
ITGA2	cg08203231	protein_coding		cg00567190		RARB
ITGAV	cg03870394	protein_coding		cg00201779		RASSF2
ITPK1	cg10040594	protein_coding		cg03318695		RASSF9
JARID2	cg18188328	protein_coding		cg01417281		RBFOX1
JMJD4	cg26591829	protein_coding		cg19997946		RBFOX3
JMJD8	cg06646636	protein_coding		cg21221054		RBM19
JRKL	cg06488988	protein_coding		cg16033700		RCVRN
KALRN	cg23949492	protein_coding		cg08227260		REPIN1
KANK1	cg13595143	protein_coding		cg23730260		RESP18
KAT8	cg13205013	protein_coding		cg14096615		RFC4
KCNH7	cg25668368	protein_coding		cg05355757		RFX6
KCNJ12	cg20961366	protein_coding		cg12052601		RGS9
KCNJ15	cg04463155	protein_coding		cg05301945		RIF1
KCNS3	cg10265016	protein_coding		cg01205267		RIMBP2
KCNT1	cg13739680	protein_coding		cg11342437		RIMS1
KCTD18	cg10222683	protein_coding		cg07048348		RIN3
KDELC2	cg24473292	protein_coding		cg13649415		RINT1
KIAA0556	cg07152869	protein_coding		cg24524379		RNF157
KIAA1324L	cg08541860	protein_coding		cg05382798		RNF224
KIAA1328	cg08991255	protein_coding		cg00826495		RNF4
KIF13B	cg20106866	protein_coding		cg02467858		ROR2
KIF25	cg12707343	protein_coding		cg08193579		RP11-108O10.8
KIF25	cg21477075	protein_coding		cg13149877		RP11-156P1.2
KIF25	cg03270619	protein_coding		cg17063962		RP11-15K19.2
KIFC2	cg06666727	protein_coding		cg20845680		RP11-286H14.4
KIRREL3	cg14150640	protein_coding		cg19332572		RP11-697E2.6
KITLG	cg05504354	protein_coding		cg04604142		RPA1
KLF11	cg01354088	protein_coding		cg12483005		RPRD1B
KLF13	cg24620622	protein_coding		cg06644553		RPS4X
KLHDC8A	cg19593949	protein_coding		cg23069046		RPS6KA2
KLHL1	cg24401870	protein_coding		cg08436396		RPS6KL1
KLHL25	cg00664106	protein_coding		cg15634398		RPTOR
KLK15	cg15116481	protein_coding		cg17711567		RXFP1
KNCN	cg12812068	protein_coding		cg02567691		SCAMP5
KRT27	cg16488522	protein_coding		cg13060334		SCAPER
KRT28	cg19698996	protein_coding		cg02329205		SCD5
KRT72	cg06628878	protein_coding		cg02613435		SCNN1B
KRT80	cg11051139	protein_coding		cg14135248		SDHD
KRTAP5-11	cg01097196	protein_coding		cg25315312		SEC14L3
KYNU	cg05636112	protein_coding		cg13777292		SEC14L4
LA16c-306E5.2	cg00033209	protein_coding		cg11185291		SEMA6C
LA16c-306E5.2	cg05396671	protein_coding		cg13957697		SENP1
LA16c-306E5.3	cg08521777	processed_transcript		cg11761781		SEPHS1
LA16c-306E5.3	cg05671386	processed_transcript		cg06742341		SEPSECS
LA16c-306E5.3	cg12916349	processed_transcript		cg20867648		SEPT9
LA16c-306E5.3	cg00033209	processed_transcript		cg12934558		SERHL2
LA16c-366D1.3	cg26722972	antisense		cg12537329		SFRP4
LA16c-444G7.1	cg08951186	lincRNA		cg19028462		SFSWAP
LAMA1	cg18998321	protein_coding		cg17764313		SGTA
LAMB1	cg12755815	protein_coding		cg09641202		SH3BGRL
LCE1A	cg14696820	protein_coding		cg25350011		SH3TC1
LCE3E	cg20232307	protein_coding		cg20490392		SHANK1
LGALS13	cg10680514	protein_coding		cg04017131		SHFM1
LGALS3BP	cg14870271	protein_coding		cg19503462		SHKBP1
LGALS3BP	cg04927537	protein_coding		cg03572617		SIM1
LHPP	cg12713128	protein_coding		cg00576936		SIM2
LHX4	cg08647912	protein_coding		cg18038625		SIN3B
LHX4	cg22352152	protein_coding		cg22454370		SIPA1L3
LIFR	cg21304876	protein_coding		cg01908551		SIX1
LIFR-AS1	cg21304876	antisense		cg18577618		SKIV2L
LILRA5	cg15691140	protein_coding		cg23380307		SKOR1
LIMD1	cg16127364	protein_coding		cg17744878		SLC12A4
LIMD1	cg06128021	protein_coding		cg05057634		SLC15A1
LIME1	cg00446123	protein_coding		cg01910713		SLC18A3
LIMS2	cg16944093	protein_coding		cg19021236		SLC1A2
LIN54	cg06618105	protein_coding		cg23471770		SLC24A4
LIN54	cg01882498	protein_coding		cg00044354		SLC25A18
LIN54	cg08777963	protein_coding		cg01988325		SLC26A3
LINC00116	cg07888738	protein_coding		cg12280326		SLC2A1
LINC00116	cg21885427	protein_coding		cg16049598		SLC2A4
LINC00116	cg08570243	protein_coding		cg01249606		SLC2A9
LINC00116	cg03250220	protein_coding		cg14627380		SLC38A3
LINC00116	cg09068086	protein_coding		cg13485290		SLC39A10
LINC00116	cg02169857	protein_coding		cg22163199		SLC39A4
LINC00159	cg09470850	lincRNA		cg08158976		SLC39A8
LINC00354	cg17070064	lincRNA		cg09462576		SLC45A4
LINC00421	cg03299065	lincRNA		cg04842962		SLC5A4
LINC00421	cg22859135	lincRNA		cg20290983		SLC6A1
LINC00467	cg00567190	lincRNA		cg00172799		SLC6A18
LINC00472	cg00201779	lincRNA		cg09007290		SLC6A3
LINC00472	cg03318695	lincRNA		cg21350073		SLC6A5
LINC00473	cg01417281	lincRNA		cg02806645		SLC7A14
LINC00473	cg19997946	lincRNA		cg01617674		SLC8A2
LINC00475	cg21221054	lincRNA		cg02146841		SLFN13
LINC00504	cg16033700	lincRNA		cg20891301		SLFN5
LMF1	cg08227260	protein_coding		cg11951818		SLITRK1
LMO1	cg23730260	protein_coding		cg06144608		SLITRK4
LMO3	cg14096615	protein_coding		cg13007784		SMYD4
LMO3	cg05355757	protein_coding		cg24516286		SNAP47
LONRF2	cg12052601	protein_coding		cg00958204		SNAPC1
LOXL2	cg05301945	protein_coding		cg08623223		SNED1
LRCH1	cg01205267	protein_coding		cg21337580		SNRPE
LRCH1	cg11342437	protein_coding		cg07335131		SNX1
LRP2BP	cg02207086	protein_coding		cg06056884		SNX19
LRRC15	cg07048348	protein_coding		cg27483767		SNX8
LRRC2	cg13649415	protein_coding		cg18335681		SORBS2
LRRC2	cg24524379	protein_coding		cg15998406		SORBS3
LRRC23	cg05382798	protein_coding		cg18550476		SORCS1
LRRC28	cg00826495	protein_coding		cg19456032		SORCS2
LRRC28	cg02467858	protein_coding		cg01234346		SOX5
LRRC34	cg08193579	protein_coding		cg12235788		SPACA7
LRRC43	cg13149877	protein_coding		cg14396117		SPAG6
LRRD1	cg17063962	protein_coding		cg10132097		SPATA22
LRRTM1	cg15478597	protein_coding		cg06797656		SPEG
LSAMP	cg20845680	protein_coding		cg06649280		SPICE1
LTBP3	cg19332572	protein_coding		cg14564939		SPIN2A
LUC7L3	cg04604142	protein_coding		cg20254361		SPINT3
LUZP1	cg12483005	protein_coding		cg23323926		SRMS
LVRN	cg06644553	protein_coding		cg11607710		SRP68
LY86-AS1	cg23069046	antisense		cg04992022		SRRM3
LYPD5	cg08436396	protein_coding		cg01484427		SSR1
LYPD5	cg15634398	protein_coding		cg11647420		STAG2
LYPD5	cg17711567	protein_coding		cg06134692		STAP2
LYPD5	cg02567691	protein_coding		cg15621458		STARD3NL
LYRM4	cg05329576	protein_coding		cg21721825		STAU2
LYSMD4	cg13060334	protein_coding		cg21233257		STC2
LYSMD4	cg02329205	protein_coding		cg01907106		STK19
LZTS2	cg02613435	protein_coding		cg22940070		STMN4
MAD1L1	cg14135248	protein_coding		cg01649334		STX12
MAD1L1	cg25315312	protein_coding		cg15484811		STX1A
MADCAM1	cg13777292	protein_coding		cg09525112		SUB1
MAMDC4	cg11185291	protein_coding		cg08413962		SULF1
MAP2	cg13957697	protein_coding		cg01897323		SULT1A2
MAP2K3	cg11761781	protein_coding		cg05136926		SUMO3
MAP6	cg06742341	protein_coding		cg25924217		SUSD5
MARS	cg25055223	protein_coding		cg18270390		SVOP
MBP	cg20867648	protein_coding		cg05137263		SYN1
MCF2L	cg12934558	protein_coding		cg08194323		SYT10
MCF2L	cg12537329	protein_coding		cg05181799		SYT12
MCF2L	cg19028462	protein_coding		cg11021551		TACR3
MCM2	cg17764313	protein_coding		cg09340276		TACSTD2
MCPH1	cg09641202	protein_coding		cg01713812		TAF4
MCPH1	cg25350011	protein_coding		cg03502767		TAF9B
MCPH1	cg20490392	protein_coding		cg26015416		TANC1
MCPH1	cg04017131	protein_coding		cg20490874		TBC1D1
MDGA2	cg19503462	protein_coding		cg04704414		TBC1D14
MED21	cg03572617	protein_coding		cg20157874		TBC1D15
MEGF11	cg00576936	protein_coding		cg07403525		TBC1D7
MEIG1	cg18038625	protein_coding		cg19669385		TBCD
MEIS3	cg22454370	protein_coding		cg16094767		TBX20
METRNL	cg01908551	protein_coding		cg19956147		TCP11
METTL2A	cg18577618	protein_coding		cg08104960		TDGF1
METTL2B	cg23380307	protein_coding		cg08010094		TECPR1
MFAP2	cg17744878	protein_coding		cg24608381		TFAP2A
MGAT5B	cg05057634	protein_coding		cg23302570		TGFB3
MICA	cg03256310	protein_coding		cg13764877		TGFBR3
MICAL3	cg01910713	protein_coding		cg14582108		THBS4
MICAL3	cg19021236	protein_coding		cg25278010		TIAM2
MICB	cg23471770	protein_coding		cg15194488		TIMM8B
MIER1	cg00044354	protein_coding		cg22712890		TJP3
MIR449A	cg01988325	miRNA		cg14484793		TLE6
MIR449B	cg01988325	miRNA		cg08867825		TLN2
MIR516B2	cg12280326	miRNA		cg24393673		TMCO1
MMADHC	cg11713727	protein_coding		cg20080492		TMEM115
MORC4	cg16049598	protein_coding		cg19240678		TMEM131
MORF4L1	cg18456761	protein_coding		cg00516867		TMEM132B
MPP4	cg01249606	protein_coding		cg24982343		TMEM135
MPP7	cg14627380	protein_coding		cg13149686		TMEM145
MRPL11	cg13485290	protein_coding		cg05013696		TMEM150C
MRPL55	cg22163199	protein_coding		cg14715327		TMEM220
MRPL55	cg08158976	protein_coding		cg03707974		TMEM229B
MRPL55	cg09462576	protein_coding		cg22702351		TMEM232
MRPS17	cg17804177	protein_coding		cg07343445		TMEM30B
MRPS18A	cg04842962	protein_coding		cg12990116		TMEM57
MRPS18A	cg20290983	protein_coding		cg02310386		TMEM63A
MRPS22	cg00172799	protein_coding		cg02067414		TMEM87B
MRPS22	cg09007290	protein_coding		cg10027161		TMPRSS3
MRPS22	cg21350073	protein_coding		cg26514430		TMSB15B
MRPS22	cg02806645	protein_coding		cg02560085		TNFSF11
MRPS31	cg01617674	protein_coding		cg17763019		TNK2
MRPS31	cg02146841	protein_coding		cg24951286		TNS1
MSLN	cg06646636	protein_coding		cg20730770		TPGS1
MSX1	cg20891301	protein_coding		cg07859640		TPM4
MSX2	cg11951818	protein_coding		cg16877957		TPP2
MTM1	cg06144608	LRG_gene		cg11809091		TPTE
MTM1	cg06144608	protein_coding		cg15414982		TRAF4
MTMR3	cg13007784	protein_coding		cg01575930		TRAPPC12
MTMR3	cg08321518	protein_coding		cg04453594		TRIM15
MTMR3	cg24516286	protein_coding		cg20938085		TRIM34
MTMR3	cg15209808	protein_coding		cg00808170		TRIM40
MTMR3	cg00958204	protein_coding		cg08200869		TRIM44
MTMR9	cg08623223	protein_coding		cg26648754		TRIM6
MTMR9	cg21337580	protein_coding		cg22688351		TRIM6-TRIM34
MTRNR2L7	cg07335131	protein_coding		cg01309141		TRIM60
MUC15	cg06056884	protein_coding		cg24577191		TRIM68
MUC2	cg27483767	protein_coding		cg13276754		TRPC4
MUC2	cg27483767	processed_transcript		cg10239804		TRPV3
MUM1	cg18335681	protein_coding		cg26459312		TSSC1
MUM1	cg15998406	protein_coding		cg24827660		TSTD1
MXRA8	cg18550476	protein_coding		cg02722613		TTBK1
MYH11	cg19456032	protein_coding		cg12673429		TTC23
MYH9	cg01234346	protein_coding		cg03653801		TTC39A
MYH9	cg01234346	LRG_gene		cg06842954		TTC6
MYLK	cg12235788	protein_coding		cg04492929		TTI1
MYO16	cg14396117	protein_coding		cg07613512		TTLL1
MYO18B	cg10132097	protein_coding		cg14260536		TTLL10
MYO18B	cg06797656	protein_coding		cg04798102		TUBA3E
MYOM3	cg06649280	protein_coding		cg07821364		TUBB8
MYOM3	cg14564939	protein_coding		cg17110364		UBAC2
MYOM3	cg20254361	protein_coding		cg10416846		UBASH3A
NAA60	cg00033209	protein_coding		cg08238865		UBE2G2
NACC1	cg23323926	protein_coding		cg15299947		UBXN4
NCOR2	cg11607710	protein_coding		cg12912139		UGDH
NCS1	cg04992022	protein_coding		cg16626479		UNC5B
NDRG3	cg01484427	protein_coding		cg13838530		UPF2
NEBL	cg11647420	LRG_gene		cg13605338		UQCRC2
NEBL	cg11647420	protein_coding		cg16472904		USP29
NECAB2	cg06134692	protein_coding		cg19602308		USP6
NEDD1	cg15621458	protein_coding		cg14123520		VSIG1
NEDD1	cg21721825	protein_coding		cg10039445		VSIG4
NEDD1	cg21233257	protein_coding		cg02621287		VSTM2L
NEFH	cg01907106	protein_coding		cg15725440		WARS
NEFM	cg22940070	protein_coding		cg01326018		WBSCR22
NEUROD1	cg13818762	protein_coding		cg04831745		WDR25
NFKBIZ	cg01649334	protein_coding		cg24785368		WDR64
NGRN	cg15484811	protein_coding		cg19918763		WDR78
NKAIN3	cg09525112	protein_coding		cg15891218		WDR88
NKRF	cg08413962	protein_coding		cg15493780		WNT10A
NME9	cg01897323	protein_coding		cg04608190		WNT2B
NOX4	cg05136926	protein_coding		cg01447828		WRB
NPTX1	cg25924217	protein_coding		cg11708721		WT1
NPW	cg18270390	protein_coding		cg24687529		WWOX
NR0B1	cg05137263	protein_coding		cg07612655		YIPF1
NR1H2	cg08194323	protein_coding		cg18194227		ZAR1L
NR1I2	cg05181799	protein_coding		cg18732420		ZBTB7C
NRCAM	cg11021551	protein_coding		cg00160667		ZC3H14
NRXN3	cg09340276	protein_coding		cg20087192		ZCCHC12
NSUN2	cg01713812	protein_coding		cg14384714		ZCCHC7
NTNG1	cg03502767	protein_coding		cg26451891		ZCCHC9
NTNG1	cg26015416	protein_coding		cg11329599		ZDHHC14
NUAK1	cg20490874	protein_coding		cg05932702		ZFAND4
NUBP2	cg04704414	protein_coding		cg03440981		ZFP2
NUDT6	cg20157874	protein_coding		cg10909857		ZFYVE1
NWD1	cg07403525	protein_coding		cg01697477		ZGPAT
NXN	cg19669385	protein_coding		cg06075393		ZIC3
NXN	cg16094767	protein_coding		cg00310523		ZMAT4
NXN	cg19956147	protein_coding		cg03391464		ZNF160
NXN	cg08104960	protein_coding		cg04115702		ZNF200
NXPH2	cg08010094	protein_coding		cg11769528		ZNF217
NXPH2	cg24608381	protein_coding		cg17746570		ZNF223
NXPH2	cg23302570	protein_coding		cg05269323		ZNF229
NXPH4	cg13764877	protein_coding		cg00793981		ZNF232
OBP2A	cg14582108	protein_coding		cg08492739		ZNF235
OFCC1	cg25278010	protein_coding		cg26890284		ZNF263
OFCC1	cg15194488	protein_coding		cg19970014		ZNF284
OGG1	cg22712890	protein_coding		cg08475827		ZNF300
OLFM1	cg14484793	protein_coding		cg26098972		ZNF311
OLFM3	cg08867825	protein_coding		cg20111978		ZNF385B
OLFM3	cg24393673	protein_coding		cg19008148		ZNF396
ONECUT3	cg20080492	protein_coding		cg13380500		ZNF415
OPCML	cg19240678	protein_coding		cg10034096		ZNF492
OPN1SW	cg00516867	protein_coding		cg05157625		ZNF502
OR10T2	cg24982343	protein_coding		cg11236311		ZNF565
OR11H6	cg13149686	protein_coding		cg15713739		ZNF568
OR4A16	cg05013696	protein_coding		cg14953972		ZNF595
OR4A16	cg14715327	protein_coding		cg13519452		ZNF630
OSTM1	cg03707974	protein_coding		cg07239083		ZNF638
OSTM1-AS1	cg03707974	lincRNA		cg03344879		ZNF660
PACRG	cg22702351	protein_coding		cg14153681		ZNF672
PACRG	cg07343445	protein_coding		cg10681877		ZNF713
PACSIN1	cg12990116	protein_coding		cg02770479		ZNF727
PAH	cg02310386	protein_coding		cg19621538		ZNF775
PALLD	cg02067414	protein_coding		cg05495478		ZNF829
PARK2	cg10027161	protein_coding		cg08949671		ZXDC
PARP10	cg07980830	protein_coding		cg24996706		ZYX
PCDHA11	cg26514430	protein_coding		cg25358949
PCDHA8	cg02560085	protein_coding		cg08443761
PCDHB13	cg17763019	protein_coding		cg25955968
PCDHB15	cg24951286	protein_coding		cg27531587
PCDHB16	cg20730770	protein_coding		cg15600437
PCDHB3	cg07859640	protein_coding		cg14429919
PCDHB6	cg16877957	protein_coding		cg11927004
PCDHB7	cg11809091	protein_coding		cg01337931
PCDHB8	cg15414982	protein_coding		cg10305969
PCDHGA4	cg01575930	protein_coding		cg21934593
PCDHGA8	cg04453594	protein_coding		cg02888745
PCDHGB4	cg20938085	protein_coding		cg22038124
PCDHGB8P	cg00808170	transcribed_unitary_pseudogene		cg07140289
PCDHGB8P	cg08200869	transcribed_unitary_pseudogene		cg08526401
PCP4	cg26648754	protein_coding		cg26941787
PCP4	cg22688351	protein_coding		cg15935392
PCSK2	cg01309141	protein_coding		cg00670637
PDE4C	cg24577191	protein_coding		cg04704021
PDGFRA	cg25064395	protein_coding		cg23417643
PDGFRA	cg25064395	LRG_gene		cg00382930
PELI3	cg13485290	protein_coding		cg00275103
PEX5L	cg13276754	protein_coding		cg09521836
PFKM	cg10239804	protein_coding		cg17668274
PGM5	cg26459312	protein_coding		cg21693060
PHACTR3	cg24827660	protein_coding		cg01145910
PHPT1	cg11185291	protein_coding		cg18794058
PI4K2B	cg02722613	protein_coding		cg01200051
PIEZO2	cg12673429	protein_coding		cg21007859
PIK3CD	cg03653801	LRG_gene		cg23513363
PIK3CD	cg03653801	protein_coding		cg11034911
PITX2	cg06842954	protein_coding		cg07262842
PKD1	cg04492929	protein_coding		cg01336781
PKNOX2	cg07613512	protein_coding		cg11975397
PLB1	cg14260536	protein_coding		cg04432171
PLCD3	cg11028313	protein_coding		cg11731845
PLCH1	cg04798102	protein_coding		cg08669395
PLCH2	cg07821364	protein_coding		cg25047768
PLEKHH2	cg17110364	protein_coding		cg22374940
PNOC	cg10416846	protein_coding		cg23857379
POF1B	cg08238865	protein_coding		cg02786966
POTEA	cg15299947	transcribed_unprocessed_pseudogene		cg17494980
POU2AF1	cg12912139	protein_coding		cg00498772
POU5F1	cg16626479	protein_coding		cg20232291
PPFIA2	cg13838530	protein_coding		cg11679458
PPFIA2	cg13605338	protein_coding		cg25885170
PPFIBP2	cg16472904	protein_coding		cg24279914
PPIE	cg19602308	protein_coding		cg07107105
PPP1R37	cg14123520	protein_coding		cg16056087
PPP2R2C	cg10039445	protein_coding		cg04535924
PRB2	cg02621287	protein_coding		cg12479444
PRDM13	cg15725440	protein_coding		cg07101360
PRIM2	cg01326018	protein_coding		cg23952804
PRKCE	cg04831745	protein_coding		cg08913396
PRKCH	cg24785368	protein_coding		cg00493068
PRKCH	cg19918763	protein_coding		cg09130658
PRKCH	cg15891218	protein_coding		cg03639185
PRLHR	cg15493780	protein_coding		cg01711360
PRR21	cg04608190	protein_coding		cg14600644
PRR23A	cg21350073	protein_coding		cg09424830
PRR23A	cg02806645	protein_coding		cg15099418
PRR23A	cg00172799	protein_coding		cg23043611
PRX	cg01447828	protein_coding		cg22606769
PRX	cg01447828	LRG_gene		cg05364038
PTGFRN	cg11708721	protein_coding		cg17876294
PTGFRN	cg24687529	protein_coding		cg09884655
PTGIS	cg07612655	protein_coding		cg20629986
PTOV1	cg18194227	protein_coding		cg16364121
PTPRR	cg18732420	protein_coding		cg00645241
PTPRU	cg00160667	protein_coding		cg15601233
PXK	cg20087192	protein_coding		cg19691036
PYGB	cg14384714	protein_coding		cg08615070
R3HDML	cg26451891	protein_coding		cg22343248
RAB21	cg11329599	protein_coding		cg10234330
RAB21	cg05932702	protein_coding		cg23861120
RABEPK	cg03440981	protein_coding		cg23613301
RARB	cg10909857	protein_coding		cg21927959
RARB	cg01697477	protein_coding		cg05685922
RASSF2	cg06075393	protein_coding		cg03102494
RASSF9	cg00310523	protein_coding		cg02451774
RBFOX1	cg03391464	protein_coding		cg01563601
RBFOX3	cg04115702	protein_coding		cg12226635
RBM19	cg11769528	protein_coding		cg08234415
RCVRN	cg17746570	protein_coding		cg11023182
REPIN1	cg05269323	protein_coding		cg15501526
RESP18	cg00793981	protein_coding		cg17750572
RFC4	cg08492739	protein_coding		cg09261703
RFX6	cg26890284	protein_coding		cg18171855
RGS9	cg19970014	protein_coding		cg11152384
RIF1	cg08475827	protein_coding		cg09753900
RIMBP2	cg26098972	protein_coding		cg20237441
RIMBP2	cg20111978	protein_coding		cg11841000
RIMBP2	cg19008148	protein_coding		cg18163452
RIMBP2	cg13380500	protein_coding		cg01115070
RIMS1	cg10034096	protein_coding		cg12123983
RIN3	cg05157625	protein_coding		cg23716421
RINT1	cg11236311	protein_coding		cg19954839
RNF157	cg15713739	protein_coding		cg24675775
RNF224	cg14953972	protein_coding		cg22663544
RNF224	cg13519452	protein_coding		cg26041704
RNF4	cg07239083	protein_coding		cg09825488
RNU7-34P	cg03344879	snRNA		cg14334824
ROR2	cg14153681	protein_coding		cg24358133
ROR2	cg10681877	protein_coding		cg06529371
RP1-117O3.2	cg01554873	antisense		cg25583253
RP1-149A16.12	cg02770479	antisense		cg26262539
RP1-15D23.2	cg19621538	lincRNA		cg14886365
RP1-230L10.1	cg05495478	lincRNA		cg16662291
RP1-251I12.1	cg08949671	lincRNA		cg04398474
RP1-251M9.3	cg24996706	antisense		cg10270211
RP1-251M9.3	cg25358949	antisense		cg10553890
RP1-251M9.3	cg08443761	antisense		cg15073666
RP1-292B18.4	cg25955968	antisense		cg00831126
RP1-309F20.3	cg09885502	antisense		cg15511533
RP1-310O13.7	cg27531587	antisense		cg14560022
RP1-37C10.3	cg17744878	antisense		cg12819820
RP1-37C10.3	cg15600437	antisense		cg02181482
RP1-40E16.2	cg14429919	lincRNA		cg13569765
RP1-4G17.2	cg11927004	antisense		cg12130607
RP1-90G24.10	cg01337931	antisense		cg00246409
RP11-1016B18.1	cg10305969	transcribed_processed_pseudogene		cg24843483
RP11-1028N23.4	cg21934593	lincRNA		cg22502448
RP11-107I14.4	cg02888745	lincRNA		cg20948500
RP11-108K3.1	cg22038124	lincRNA		cg04288961
RP11-108O10.8	cg06201763	protein_coding		cg14553836
RP11-10J21.5	cg07140289	lincRNA		cg05502344
RP11-113K21.4	cg08526401	lincRNA		cg01922095
RP11-114H23.1	cg26941787	lincRNA		cg03750084
RP11-114H23.1	cg15935392	lincRNA		cg22709487
RP11-115C10.1	cg14150640	antisense		cg03870002
RP11-115N4.1	cg00670637	lincRNA		cg14298830
RP11-121G22.3	cg13605338	lincRNA		cg24208023
RP11-132A1.3	cg04704021	antisense		cg12807588
RP11-132A1.3	cg23417643	antisense		cg02160496
RP11-134D3.2	cg00382930	lincRNA		cg02849754
RP11-134D3.2	cg00275103	lincRNA		cg16329085
RP11-142A5.1	cg00670637	lincRNA		cg02426709
RP11-149F8.5	cg09521836	lincRNA		cg02204474
RP11-152K4.2	cg17668274	antisense		cg12828059
RP11-152L7.1	cg21693060	lincRNA		cg13361014
RP11-154H17.1	cg01145910	lincRNA		cg13486549
RP11-156P1.2	cg18794058	protein_coding		cg21920539
RP11-156P1.3	cg18794058	processed_transcript		cg03792653
RP11-15K19.2	cg01200051	protein_coding		cg03110906
RP11-168K9.1	cg21007859	lincRNA		cg16730484
RP11-168L22.2	cg23513363	lincRNA		cg16606859
RP11-170M17.1	cg11034911	lincRNA		cg00278517
RP11-174G17.2	cg07262842	lincRNA		cg16490823
RP11-175E9.1	cg01336781	lincRNA		cg09882730
RP11-177H13.2	cg05301945	processed_transcript		cg00271210
RP11-178L8.5	cg08490791	sense_intronic		cg10785505
RP11-180D21.3	cg11975397	lincRNA		cg15551096
RP11-196G11.4	cg13205013	sense_intronic		cg17788603
RP11-204E4.3	cg04432171	lincRNA		cg12643970
RP11-206L10.2	cg11731845	transcribed_unprocessed_pseudogene		cg24207068
RP11-215A21.2	cg08669395	processed_pseudogene		cg16792678
RP11-219J21.2	cg25047768	lincRNA		cg07559093
RP11-231P20.2	cg22374940	transcribed_unprocessed_pseudogene		cg12414181
RP11-244B22.11	cg23857379	lincRNA		cg07357781
RP11-24I21.1	cg02786966	lincRNA		cg03460678
RP11-260G13.1	cg17494980	lincRNA		cg05487266
RP11-276H1.3	cg00498772	antisense		cg07642888
RP11-280H21.1	cg20232291	lincRNA		cg00142036
RP11-285C1.2	cg11679458	lincRNA		cg11679871
RP11-286H14.4	cg25885170	protein_coding		cg06909384
RP11-301J16.7	cg24279914	antisense		cg15811168
RP11-327F22.4	cg21228068	antisense		cg16141740
RP11-333E1.1	cg07107105	antisense		cg05436043
RP11-33B1.1	cg16056087	transcribed_unprocessed_pseudogene		cg18997918
RP11-340I6.7	cg04535924	lincRNA		cg24912473
RP11-340I6.8	cg12479444	lincRNA		cg10413136
RP11-340I6.8	cg04535924	lincRNA		cg10842314
RP11-341G23.4	cg07101360	antisense		cg04933524
RP11-341N2.1	cg09328330	lincRNA		cg12392261
RP11-341N2.1	cg09328330	antisense		cg26272443
RP11-341N2.1	cg03141520	lincRNA		cg10415616
RP11-341N2.1	cg03141520	antisense		cg14845410
RP11-343J18.2	cg23952804	lincRNA		cg13829625
RP11-343J3.2	cg08913396	antisense		cg01607558
RP11-347H15.4	cg00493068	lincRNA		cg21773724
RP11-353N14.5	cg09130658	lincRNA		cg01869058
RP11-364L4.3	cg03639185	lincRNA		cg00656860
RP11-364P22.1	cg01711360	lincRNA		cg27539214
RP11-367F23.2	cg14600644	lincRNA		cg10709645
RP11-379C10.1	cg09424830	antisense		cg03061352
RP11-380I10.4	cg10416846	antisense		cg20731581
RP11-384F7.2	cg15099418	lincRNA		cg03635488
RP11-384L8.1	cg20932822	sense_intronic		cg11294692
RP11-386M24.3	cg23043611	processed_transcript		cg00060404
RP11-386M24.6	cg23043611	processed_transcript		cg00102166
RP11-390F4.6	cg14538238	lincRNA		cg00004082
RP11-400N13.2	cg22606769	lincRNA		cg04806742
RP11-420N3.2	cg05364038	lincRNA		cg08129673
RP11-429B14.1	cg17876294	sense_overlapping		cg04112102
RP11-430H10.4	cg09884655	lincRNA		cg04600798
RP11-444P10.1	cg20629986	lincRNA		cg26184765
RP11-445F12.1	cg16364121	antisense		cg17840583
RP11-445O3.2	cg00645241	lincRNA		cg02043000
RP11-446F3.2	cg15601233	lincRNA		cg26924408
RP11-44F14.2	cg19691036	lincRNA		cg06804921
RP11-44F14.2	cg08615070	lincRNA		cg04642741
RP11-44L9.1	cg22343248	lincRNA		cg26890189
RP11-452F19.3	cg22352176	lincRNA		cg00888402
RP11-465N4.4	cg07154254	antisense		cg15118745
RP11-466F5.8	cg10234330	antisense		cg18789918
RP11-46H11.12	cg17387870	antisense		cg27301423
RP11-473M14.3	cg23861120	lincRNA		cg07117760
RP11-474D1.1	cg23613301	lincRNA		cg06298530
RP11-474D1.3	cg23613301	lincRNA		cg06243989
RP11-476H24.1	cg25860981	antisense		cg08051964
RP11-484P15.1	cg21927959	lincRNA		cg26589036
RP11-491F9.6	cg05685922	lincRNA		cg10764809
RP11-495P10.3	cg03102494	lincRNA		cg04962318
RP11-495P10.3	cg02451774	lincRNA		cg11187460
RP11-495P10.5	cg01563601	lincRNA		cg06660670
RP11-495P10.7	cg01563601	processed_transcript		cg15608680
RP11-49G10.3	cg03817912	antisense		cg14926494
RP11-509A17.3	cg12226635	lincRNA		cg20185615
RP11-510N19.5	cg07154254	sense_intronic		cg12823233
RP11-526P5.2	cg08234415	lincRNA		cg17291693
RP11-526P5.2	cg11023182	lincRNA		cg06957368
RP11-526P5.2	cg15501526	lincRNA		cg06164440
RP11-526P5.2	cg17750572	lincRNA		cg18514279
RP11-526P5.2	cg09261703	lincRNA		cg15970640
RP11-526P5.2	cg18171855	lincRNA		cg05089225
RP11-533O20.2	cg14029001	lincRNA		cg07109603
RP11-543N12.1	cg07509352	antisense		cg03625684
RP11-550P17.5	cg11975397	antisense		cg17098147
RP11-554A11.8	cg11152384	lincRNA		cg13193077
RP11-556I14.2	cg09753900	lincRNA		cg18493677
RP11-565A3.2	cg20237441	lincRNA		cg18559041
RP11-573D15.3	cg08492739	antisense		cg23187629
RP11-587D21.4	cg11841000	sense_overlapping		cg25619638
RP11-5P4.1	cg18163452	lincRNA		cg18753928
RP11-613D13.4	cg21428460	sense_overlapping		cg10517650
RP11-613D13.4	cg01115070	sense_overlapping		cg11625897
RP11-613D13.8	cg01115070	lincRNA		cg13058079
RP11-618G20.1	cg12123983	processed_transcript		cg04575427
RP11-624C23.1	cg22940070	antisense		cg09951194
RP11-627G23.1	cg23716421	processed_transcript		cg05906259
RP11-62H7.2	cg19954839	transcribed_processed_pseudogene		cg03553404
RP11-632K5.3	cg24675775	lincRNA		cg26203582
RP11-64B16.3	cg22663544	antisense		cg00085416
RP11-64B16.3	cg26041704	antisense		cg23686113
RP11-656D10.3	cg09825488	antisense		cg10625081
RP11-65J3.3	cg14334824	lincRNA		cg26605683
RP11-662M24.2	cg19008148	lincRNA		cg10477653
RP11-662M24.2	cg13380500	lincRNA		cg13832012
RP11-662M24.2	cg26098972	lincRNA		cg24185492
RP11-664D1.1	cg24358133	antisense		cg26411822
RP11-675F6.3	cg06529371	lincRNA		cg00668034
RP11-68I18.10	cg25583253	sense_overlapping		cg26016712
RP11-697E2.6	cg15484811	protein_coding		cg26686208
RP11-707M1.1	cg26262539	transcribed_unprocessed_pseudogene		cg05752892
RP11-710F7.3	cg14886365	antisense		cg00938517
RP11-710F7.3	cg16662291	antisense		cg09632446
RP11-713M6.2	cg26198197	lincRNA		cg00272795
RP11-718O11.1	cg04398474	lincRNA		cg04545136
RP11-722M1.1	cg10270211	lincRNA		cg18614443
RP11-727A23.10	cg10553890	antisense		cg13839778
RP11-760D2.1	cg15073666	lincRNA		cg18232816
RP11-760D2.5	cg00831126	lincRNA		cg01077915
RP11-76I14.1	cg15661709	lincRNA		cg04263186
RP11-775H9.2	cg15511533	lincRNA		cg00667789
RP11-779O18.1	cg14560022	antisense		cg18333061
RP11-779O18.3	cg12819820	antisense		cg07466166
RP11-779O18.3	cg14560022	antisense		cg13920856
RP11-787D18.2	cg08757757	antisense		cg06961147
RP11-798K23.4	cg02181482	lincRNA		cg24666046
RP11-815M8.1	cg22606769	lincRNA		cg24826020
RP11-867O8.5	cg13569765	antisense		cg12958778
RP11-885B4.1	cg12130607	processed_transcript		cg11565911
RP11-8L21.1	cg00246409	lincRNA		cg04831505
RP11-909N17.2	cg24843483	antisense		cg24129722
RP11-944L7.4	cg22502448	antisense		cg01640684
RP11-958J22.1	cg09884655	processed_transcript		cg21410853
RP11-960B9.2	cg20948500	processed_transcript		cg04497611
RP11-991C1.2	cg04288961	lincRNA		cg06136628
RP11-99L13.1	cg14553836	lincRNA		cg11084470
RP13-188A5.1	cg05502344	lincRNA		cg18563899
RP13-492C18.2	cg01922095	transcribed_unprocessed_pseudogene		cg00689580
RP13-726E6.1	cg03750084	lincRNA		cg03207373
RP13-895J2.2	cg18677906	antisense		cg13078798
RP3-437I16.1	cg22709487	lincRNA		cg21291133
RP4-584D14.5	cg05269323	antisense		cg00332305
RP4-683L5.1	cg03870002	antisense		cg20298541
RP4-737E23.2	cg14298830	lincRNA		cg16876823
RP4-813D12.3	cg24208023	lincRNA		cg13721505
RP5-1024G6.7	cg12807588	antisense		cg10133500
RP5-1066H13.4	cg01393991	antisense		cg05289022
RP5-1097F14.3	cg02160496	antisense		cg18077307
RP5-1121H13.4	cg02849754	antisense		cg13006424
RP5-837I24.4	cg16329085	antisense		cg03611241
RP5-884C9.2	cg02426709	lincRNA		cg12837402
RP5-907D15.3	cg02204474	lincRNA		cg08891062
RP5-921G16.1	cg12828059	antisense		cg13169796
RP6-1O2.1	cg13361014	lincRNA		cg19701213
RP6-1O2.1	cg13486549	lincRNA		cg22993535
RPA1	cg21920539	protein_coding		cg00805506
RPRD1B	cg03792653	protein_coding		cg26234644
RPRD1B	cg03110906	protein_coding		cg20454158
RPS4X	cg16730484	protein_coding		cg27037608
RPS4X	cg16606859	protein_coding		cg17946588
RPS6KA2	cg00278517	protein_coding		cg06961873
RPS6KA2	cg16490823	protein_coding		cg12150299
RPS6KA2	cg09882730	protein_coding		cg26844603
RPS6KA2	cg00271210	protein_coding		cg18349077
RPS6KA2	cg10785505	protein_coding		cg21679753
RPS6KA2	cg15551096	protein_coding		cg04948664
RPS6KA2	cg17788603	protein_coding		cg02099194
RPS6KL1	cg12643970	protein_coding		cg08471588
RPTOR	cg24207068	protein_coding		cg21177456
RTN3P1	cg16792678	processed_pseudogene		cg21450784
RXFP1	cg07559093	protein_coding		cg25593560
SCAMP5	cg12414181	protein_coding		cg13372276
SCAMP5	cg07357781	protein_coding		cg08538752
SCAPER	cg03460678	protein_coding		cg14698339
SCD5	cg05487266	protein_coding		cg12447832
SCNN1B	cg07642888	protein_coding		cg01472464
SDHD	cg25634977	protein_coding		cg03261948
SEC14L3	cg00958204	protein_coding		cg17527819
SEC14L4	cg13007784	protein_coding		cg08076115
SEMA6C	cg25583253	protein_coding		cg23681730
SENP1	cg10239804	protein_coding		cg04228358
SEPHS1	cg00142036	protein_coding		cg14171986
SEPHS1	cg11679871	protein_coding		cg01764020
SEPSECS	cg02722613	protein_coding		cg10203631
SEPT9	cg06909384	protein_coding		cg11640175
SEPT9	cg15811168	protein_coding		cg07732735
SERHL	cg16141740	processed_transcript		cg21416022
SERHL2	cg05436043	protein_coding		cg26163234
SFRP4	cg03464475	protein_coding		cg09146471
SFSWAP	cg18997918	protein_coding		cg10653240
SGTA	cg24912473	protein_coding		cg04079538
SH3BGRL	cg05474077	protein_coding		cg08744686
SH3TC1	cg10413136	protein_coding		cg18982625
SH3TC1	cg10842314	protein_coding		cg04154653
SHANK1	cg04933524	protein_coding		cg03206401
SHFM1	cg12392261	protein_coding		cg26679884
SHKBP1	cg26272443	protein_coding		cg26448016
SIM1	cg10415616	protein_coding		cg19769301
SIM2	cg14845410	protein_coding		cg22984571
SIN3B	cg13829625	protein_coding		cg12435415
SIPA1L3	cg01607558	protein_coding		cg21530419
SIX1	cg21773724	protein_coding		cg18967835
SKIV2L	cg01869058	protein_coding		cg19961056
SKOR1	cg00656860	protein_coding		cg11781282
SLC12A4	cg27539214	protein_coding		cg23551256
SLC12A4	cg10709645	protein_coding		cg07477077
SLC12A4	cg03061352	protein_coding		cg17379932
SLC15A1	cg20731581	protein_coding		cg24523635
SLC18A3	cg06108782	protein_coding		cg08633479
SLC1A2	cg03870002	protein_coding		cg18831899
SLC24A4	cg03635488	protein_coding		cg21926094
SLC24A4	cg11294692	protein_coding		cg14707525
SLC25A18	cg04167842	protein_coding		cg09632220
SLC25A18	cg14372753	protein_coding		cg13702288
SLC26A3	cg00060404	LRG_gene		cg25201124
SLC26A3	cg00060404	protein_coding		cg25408310
SLC2A1	cg00102166	protein_coding		cg16020118
SLC2A4	cg11927004	protein_coding		cg14657532
SLC2A9	cg00004082	protein_coding		cg04154465
SLC38A3	cg04806742	protein_coding		cg03954344
SLC38A3	cg08129673	protein_coding		cg10800941
SLC39A10	cg04112102	protein_coding		cg17010160
SLC39A4	cg04600798	protein_coding		cg25777420
SLC39A8	cg26184765	protein_coding		cg07744116
SLC45A4	cg07140289	protein_coding		cg00214044
SLC5A4	cg01337931	protein_coding		cg18721307
SLC6A1	cg17840583	protein_coding		cg20862309
SLC6A18	cg02043000	protein_coding		cg16116118
SLC6A3	cg26924408	protein_coding		cg21179305
SLC6A5	cg06804921	protein_coding		cg05175337
SLC6A5	cg04642741	protein_coding		cg00756338
SLC7A14	cg18923408	protein_coding		cg12011664
SLC8A2	cg26890189	protein_coding		cg04038397
SLFN13	cg00888402	protein_coding		cg01245766
SLFN5	cg15118745	protein_coding		cg01063406
SLITRK1	cg18789918	protein_coding		cg25008147
SLITRK4	cg27301423	protein_coding		cg05223766
SMARCA5-AS1	cg07117760	antisense		cg06808011
SMYD4	cg21920539	protein_coding		cg01511534
SNAP47	cg26591829	protein_coding		cg19791813
SNAPC1	cg12123983	protein_coding		cg26535330
SNED1	cg15361291	protein_coding		cg03060903
SNED1	cg21239079	protein_coding		cg16428517
SNHG14	cg06298530	processed_transcript		cg14674574
SNHG14	cg06243989	processed_transcript		cg07908290
SNHG14	cg08051964	processed_transcript		cg18305433
SNORA31	cg26589036	snoRNA		cg06088684
SNORD115-36	cg06298530	snoRNA		cg26482862
SNORD115-6	cg06243989	snoRNA		cg05769153
SNORD116-18	cg08051964	snoRNA		cg05241461
SNORD116-19	cg08051964	snoRNA		cg08271804
snoU13	cg10764809	snoRNA		cg26781129
snoU13	cg04463155	snoRNA		cg14768256
snoU13	cg14737659	snoRNA		cg05801999
snoU13	cg04962318	snoRNA		cg09560297
snoU13	cg11187460	snoRNA		cg19541622
snoU13	cg06660670	snoRNA		cg25565608
SNRPE	cg15608680	protein_coding		cg01919488
SNX1	cg19784373	protein_coding		cg14931645
SNX19	cg14926494	protein_coding		cg13947469
SNX8	cg20185615	protein_coding		cg01655150
SNX8	cg12823233	protein_coding		cg04498286
SNX8	cg17291693	protein_coding		cg08528616
SORBS2	cg06957368	protein_coding		cg02637105
SORBS3	cg06164440	protein_coding
SORCS1	cg18514279	protein_coding
SORCS2	cg15970640	protein_coding
SORCS2	cg05089225	protein_coding
SOX5	cg07109603	protein_coding
SPACA7	cg03625684	protein_coding
SPAG6	cg17098147	protein_coding
SPATA22	cg13193077	protein_coding
SPATA22	cg18493677	protein_coding
SPATA22	cg18559041	protein_coding
SPEG	cg23187629	protein_coding
SPEG	cg25619638	protein_coding
SPICE1	cg18753928	protein_coding
SPICE1	cg10517650	protein_coding
SPICE1	cg11625897	protein_coding
SPIN2A	cg13058079	protein_coding
SPINT3	cg04575427	protein_coding
SRMS	cg09951194	protein_coding
SRP68	cg12352315	protein_coding
SRRM3	cg05906259	protein_coding
SSR1	cg12850075	protein_coding
STAG2	cg06660670	LRG_gene
STAG2	cg06660670	protein_coding
STAP2	cg03553404	protein_coding
STARD3NL	cg26203582	protein_coding
STAU2	cg00085416	protein_coding
STAU2	cg23686113	protein_coding
STC2	cg10625081	protein_coding
STC2	cg26605683	protein_coding
STK19	cg10477653	protein_coding
STMN4	cg13832012	protein_coding
STX12	cg24185492	protein_coding
STX12	cg26411822	protein_coding
STX12	cg00668034	protein_coding
STX12	cg26016712	protein_coding
STX1A	cg26686208	protein_coding
SUB1	cg05752892	protein_coding
SULF1	cg00938517	protein_coding
SULT1A2	cg09632446	protein_coding
SUMO3	cg00272795	protein_coding
SUSD5	cg04545136	protein_coding
SVOP	cg18614443	protein_coding
SYN1	cg13839778	protein_coding
SYT10	cg18232816	protein_coding
SYT12	cg01077915	protein_coding
TACR3	cg04263186	protein_coding
TACSTD2	cg00667789	protein_coding
TAF4	cg18333061	protein_coding
TAF9B	cg07466166	protein_coding
TANC1	cg13920856	protein_coding
TANC1	cg06961147	protein_coding
TANC1	cg24666046	protein_coding
TBC1D1	cg24826020	protein_coding
TBC1D14	cg12958778	protein_coding
TBC1D15	cg11565911	protein_coding
TBC1D15	cg04831505	protein_coding
TBC1D7	cg24129722	protein_coding
TBCD	cg01640684	protein_coding
TBCD	cg21410853	protein_coding
TBCD	cg04497611	protein_coding
TBX20	cg06136628	protein_coding
TBX20	cg06136628	LRG_gene
TCP11	cg11084470	protein_coding
TDGF1	cg13649415	protein_coding
TECPR1	cg18563899	protein_coding
TFAP2A	cg00689580	protein_coding
TGFB3	cg03395898	LRG_gene
TGFB3	cg03395898	protein_coding
TGFBR3	cg03207373	protein_coding
TGFBR3	cg13078798	protein_coding
THBS4	cg21291133	protein_coding
TIAM2	cg00332305	protein_coding
TIMM8B	cg25634977	protein_coding
TJP3	cg20298541	protein_coding
TLE6	cg16876823	protein_coding
TLN2	cg13721505	protein_coding
TMCO1	cg10234330	protein_coding
TMEM115	cg10133500	protein_coding
TMEM131	cg05289022	protein_coding
TMEM131	cg18077307	protein_coding
TMEM131	cg13006424	protein_coding
TMEM132B	cg03611241	protein_coding
TMEM132B	cg12837402	protein_coding
TMEM132B	cg08891062	protein_coding
TMEM135	cg13169796	protein_coding
TMEM145	cg19701213	protein_coding
TMEM150C	cg22993535	protein_coding
TMEM220	cg00805506	protein_coding
TMEM220	cg26234644	protein_coding
TMEM229B	cg20454158	protein_coding
TMEM232	cg27037608	protein_coding
TMEM232	cg17946588	protein_coding
TMEM30B	cg19918763	protein_coding
TMEM30B	cg24785368	protein_coding
TMEM30B	cg15891218	protein_coding
TMEM57	cg06961873	protein_coding
TMEM63A	cg12150299	protein_coding
TMEM87B	cg26844603	protein_coding
TMEM87B	cg18349077	protein_coding
TMPRSS3	cg21679753	protein_coding
TMPRSS3	cg04463155	protein_coding
TMPRSS3	cg26648754	protein_coding
TMPRSS3	cg04948664	protein_coding
TMPRSS3	cg22688351	protein_coding
TMSB15B	cg02921294	protein_coding
TMSB15B	cg01408260	protein_coding
TNFSF11	cg02099194	protein_coding
TNK2	cg08471588	protein_coding
TNS1	cg20225999	protein_coding
TPGS1	cg21177456	protein_coding
TPGS1	cg21450784	protein_coding
TPM4	cg25593560	protein_coding
TPP2	cg13372276	protein_coding
TPTE	cg08538752	protein_coding
TRAF4	cg14698339	protein_coding
TRAPPC12	cg12447832	protein_coding
TRAPPC12	cg01472464	protein_coding
TRIM15	cg03261948	protein_coding
TRIM15	cg17527819	protein_coding
TRIM34	cg14304349	protein_coding
TRIM40	cg08076115	protein_coding
TRIM44	cg23681730	protein_coding
TRIM6	cg14304349	protein_coding
TRIM6-TRIM34	cg14304349	protein_coding
TRIM60	cg04228358	protein_coding
TRIM68	cg14171986	protein_coding
TRPC4	cg01764020	protein_coding
TRPV3	cg18559041	protein_coding
TRPV3	cg13193077	protein_coding
TRPV3	cg18493677	protein_coding
TSSC1	cg01472464	protein_coding
TSTD1	cg00329300	protein_coding
TSTD1	cg00446235	protein_coding
TTBK1	cg10203631	protein_coding
TTC23	cg00826495	protein_coding
TTC23	cg11640175	protein_coding
TTC23	cg07732735	protein_coding
TTC23	cg21416022	protein_coding
TTC23	cg26163234	protein_coding
TTC23	cg09146471	protein_coding
TTC23	cg02467858	protein_coding
TTC39A	cg10653240	protein_coding
TTC39A	cg04079538	protein_coding
TTC6	cg08744686	protein_coding
TTI1	cg03110906	protein_coding
TTI1	cg03792653	protein_coding
TTLL1	cg18982625	protein_coding
TTLL10	cg04154653	protein_coding
TUBA3E	cg03206401	protein_coding
TUBB8	cg26679884	protein_coding
TUBB8	cg26448016	protein_coding
U1	cg05504354	snRNA
U1	cg19769301	snRNA
U2	cg08548311	snRNA
U6	cg22984571	snRNA
U6	cg12435415	snRNA
U6	cg25668052	snRNA
U6	cg21530419	snRNA
U6	cg15299947	snRNA
UBAC2	cg18967835	protein_coding
UBASH3A	cg19961056	protein_coding
UBE2G2	cg00272795	protein_coding
UBXN4	cg11781282	protein_coding
UGDH	cg23551256	protein_coding
UGDH-AS1	cg23551256	antisense
UNC5B	cg07477077	protein_coding
UPF2	cg17379932	protein_coding
UQCRC2	cg24523635	protein_coding
USP29	cg08633479	protein_coding
USP6	cg18831899	protein_coding
USP6	cg21926094	protein_coding
VSIG1	cg14707525	protein_coding
VSIG4	cg09632220	protein_coding
VSTM2L	cg13702288	protein_coding
WARS	cg25201124	protein_coding
WBSCR22	cg26686208	protein_coding
WDR25	cg25201124	protein_coding
WDR64	cg25408310	protein_coding
WDR78	cg00044354	protein_coding
WDR88	cg16020118	protein_coding
WNT10A	cg14657532	protein_coding
WNT2B	cg04154465	protein_coding
WRB	cg04948664	protein_coding
WT1	cg03954344	LRG_gene
WT1	cg03954344	protein_coding
WWOX	cg10800941	protein_coding
XXbac-B461K10.4	cg19021236	processed_transcript
XXbac-B461K10.4	cg17010160	processed_transcript
XXbac-B461K10.4	cg01910713	processed_transcript
XXbac-BPG254F23.6	cg19301366	processed_transcript
XXbac-BPG254F23.6	cg23214071	processed_transcript
Y_RNA	cg25777420	misc_RNA
Y_RNA	cg07744116	misc_RNA
Y_RNA	cg02451774	misc_RNA
Y_RNA	cg23471770	misc_RNA
Y_RNA	cg03102494	misc_RNA
YIPF1	cg01401694	protein_coding
ZAR1L	cg00214044	protein_coding
ZBTB7C	cg18721307	protein_coding
ZC3H14	cg20862309	protein_coding
ZCCHC12	cg16116118	protein_coding
ZCCHC7	cg21179305	protein_coding
ZCCHC9	cg05175337	protein_coding
ZDHHC14	cg00756338	protein_coding
ZFAND4	cg12011664	protein_coding
ZFP2	cg04038397	protein_coding
ZFYVE1	cg01245766	protein_coding
ZGPAT	cg00446123	protein_coding
ZIC3	cg01063406	protein_coding
ZMAT4	cg25008147	protein_coding
ZNF160	cg05223766	protein_coding
ZNF200	cg06808011	protein_coding
ZNF200	cg01511534	protein_coding
ZNF217	cg04060356	protein_coding
ZNF223	cg19791813	protein_coding
ZNF229	cg26535330	protein_coding
ZNF232	cg21926094	protein_coding
ZNF232	cg18831899	protein_coding
ZNF235	cg03060903	protein_coding
ZNF263	cg16428517	protein_coding
ZNF284	cg14674574	protein_coding
ZNF300	cg07908290	protein_coding
ZNF311	cg18305433	protein_coding
ZNF385B	cg06088684	protein_coding
ZNF396	cg26482862	protein_coding
ZNF415	cg05769153	protein_coding
ZNF492	cg05241461	protein_coding
ZNF492	cg08271804	protein_coding
ZNF502	cg26781129	protein_coding
ZNF502	cg14768256	protein_coding
ZNF565	cg05801999	protein_coding
ZNF568	cg09560297	protein_coding
ZNF595	cg19541622	protein_coding
ZNF630	cg25565608	protein_coding
ZNF638	cg01919488	protein_coding
ZNF660	cg22502448	protein_coding
ZNF672	cg14931645	protein_coding
ZNF713	cg01200051	protein_coding
ZNF727	cg13947469	protein_coding
ZNF775	cg05269323	protein_coding
ZNF829	cg09560297	protein_coding
ZXDC	cg01655150	protein_coding
ZXDC	cg04498286	protein_coding
ZXDC	cg08528616	protein_coding
ZYX	cg02637105	protein_coding
