# Supplementary material for: Epigenome-wide DNA methylation analysis of late-stage mild cognitive impairment
Source: Front Cell Dev Biol. 2024 Jan 16;12:1276288. doi: 10.3389/fcell.2024.1276288 (PMC10824854; doi:10.3389/fcell.2024.1276288)
Supplement: Supplementary file 1 [file DataSheet1.ZIP › Supplementary Material Presentation/Supplementary Table5.xlsx]

## Sheet: Supplementary Table5
			Supplementary Table 5. Types of DMRs annotated genes.
Genes	Genes	DMR_Seqnames	DMR_Start	DMR_End	Types		Unique DMR_Seqnames	Unique DMR_Start	Unique DMR_End		Unique PCGs		Unique NCGs
ALPI	AC004019.13	chr22	18063857	18064224	antisense		chr22	18063857	18064224		ADAP1		AC004019.13
ANO1	AC005237.4	chr2	242002695	242003549	antisense		chr2	242002695	242003549		AHRR		AC005237.4
BAIAP2L1	AC022153.1	chr19	28462153	28462270	transcribed_unprocessed_pseudogene		chr19	28462153	28462270		ALPI		AC022153.1
C9orf152	ADAP1	chr7	948567	949834	protein_coding		chr7	948567	949834		ANGPT2		CTC-281F24.1
CELF2	AHRR	chr5	322705	322816	protein_coding		chr5	322705	322816		ANO1		HSD17B7P2
CHRNB1	ALPI	chr2	233323532	233324053	protein_coding		chr2	233323532	233324053		BAIAP2L1		LLNLF-65H9.1
COL5A2	ANGPT2	chr8	6418978	6420242	protein_coding		chr8	6418978	6420242		C9orf152		MARK2P14
COL9A3	ANO1	chr11	69933927	69934128	protein_coding		chr11	69933927	69934128		CELF2		RP11-313M3.1
CREBZF	BAIAP2L1	chr7	98028520	98029285	protein_coding		chr7	98028520	98029285		CHL1		RP11-340I6.7
CRIP2	C9orf152	chr9	112969839	112969867	protein_coding		chr9	112969839	112969867		CHRNB1		RP11-340I6.8
DIP2C	CELF2	chr10	11053166	11055034	protein_coding		chr10	11053166	11055034		COL5A2		RP11-526P5.2
DPP6	CHL1	chr3	350602	351003	protein_coding		chr3	350602	351003		COL9A3		RP11-613D13.4
FAM200A	CHRNB1	chr17	7350001	7350413	protein_coding		chr17	7350001	7350413		COX19		RPS8P6
GPC5	COL5A2	chr2	190043537	190044983	protein_coding		chr2	190043537	190044983		CREBZF		XXbac-BPG248L24.10
HDAC4	COL9A3	chr20	61462430	61463240	protein_coding		chr20	61462430	61463240		CRIP2
HSD17B7P2	COX19	chr7	948567	949834	protein_coding		chr11	85393571	85394069		DIP2C
JRKL	CREBZF	chr11	85393571	85394069	protein_coding		chr14	105944604	105945699		DPP6
KLK15	CRIP2	chr14	105944604	105945699	protein_coding		chr17	6557720	6559109		FAM200A
LINC00116	CTC-281F24.1	chr17	6557720	6559109	lincRNA		chr10	682693	682871		GPC5
LRCOL1	DIP2C	chr10	682693	682871	protein_coding		chr7	154684327	154684629		HDAC4
LY96	DPP6	chr7	154684327	154684629	protein_coding		chr7	99150098	99150264		JRKL
MARK2P14	FAM200A	chr7	99150098	99150264	protein_coding		chr13	92051576	92051786		KLK15
MCF2L	GPC5	chr13	92051576	92051786	protein_coding		chr2	239983650	239984105		LINC00116
NTNG1	HDAC4	chr2	239983650	239984105	protein_coding		chr10	38644675	38645740		LRCOL1
OLFM3	HSD17B7P2	chr10	38644675	38645740	transcribed_unprocessed_pseudogene		chr11	96123557	96123826		LY96
PTGFRN	JRKL	chr11	96123557	96123826	protein_coding		chr19	51330265	51330469		MCF2L
PTPRN2	KLK15	chr19	51330265	51330469	protein_coding		chr2	110969641	110970909		MCPH1
RP11-313M3.1	LINC00116	chr2	110969641	110970909	protein_coding		chr12	133179338	133180238		MZF1
RP11-526P5.2	LLNLF-65H9.1	chr19	28462153	28462270	processed_transcript		chr8	74903761	74904535		NTNG1
RP11-613D13.4	LRCOL1	chr12	133179338	133180238	protein_coding		chr3	11952697	11953406		OLFM3
RPS6KA2	LY96	chr8	74903761	74904535	protein_coding		chr13	113677188	113677892		PCDHGA1
RPS6KA2	MARK2P14	chr3	11952697	11953406	unprocessed_pseudogene		chr19	59073902	59074994		PCDHGA2
SEPHS1	MCF2L	chr13	113677188	113677892	protein_coding		chr1	108022767	108023486		PCDHGA3
SLC12A7	MCPH1	chr8	6418978	6420242	protein_coding		chr1	102312608	102312671		PCDHGA4
SLC12A7	MZF1	chr19	59073902	59074994	protein_coding		chr5	140768213	140768431		PCDHGA5
SNX29	NTNG1	chr1	108022767	108023486	protein_coding		chr1	117529772	117530009		PCDHGA6
SNX8	OLFM3	chr1	102312608	102312671	protein_coding		chr7	158045980	158046838		PCDHGA7
TMEM131	PCDHGA1	chr5	140768213	140768431	protein_coding		chr11	39183312	39183488		PCDHGB1
TRAPPC9	PCDHGA2	chr5	140768213	140768431	protein_coding		chr7	63360217	63361617		PCDHGB2
TTC23	PCDHGA3	chr5	140768213	140768431	protein_coding		chr10	2543474	2544596		PCDHGB3
XXbac-BPG248L24.10	PCDHGA4	chr5	140768213	140768431	protein_coding		chr11	43968792	43969000		PCDHGB4
ZNF502	PCDHGA5	chr5	140768213	140768431	protein_coding		chr6	166901660	166901831		PDCD6
	PCDHGA6	chr5	140768213	140768431	protein_coding		chr6	167070053	167070616		PTGFRN
	PCDHGA7	chr5	140768213	140768431	protein_coding		chr10	13388178	13388567		PTPRN2
	PCDHGB1	chr5	140768213	140768431	protein_coding		chr5	1102675	1104195		RPS6KA2
	PCDHGB2	chr5	140768213	140768431	protein_coding		chr5	1107098	1107837		SEPHS1
	PCDHGB3	chr5	140768213	140768431	protein_coding		chr16	12241554	12241816		SLC12A7
	PCDHGB4	chr5	140768213	140768431	protein_coding		chr7	2316636	2316906		SLC25A18
	PDCD6	chr5	322705	322816	protein_coding		chr17	3416252	3417186		SNED1
	PTGFRN	chr1	117529772	117530009	protein_coding		chr2	98377791	98377939		SNX29
	PTPRN2	chr7	158045980	158046838	protein_coding		chr8	141358980	141361266		SNX8
	RP11-313M3.1	chr11	39183312	39183488	processed_pseudogene		chr15	99789622	99791336		SPATA22
	RP11-340I6.7	chr7	63360217	63361617	lincRNA		chr6	31275148	31276669		TMEM131
	RP11-340I6.8	chr7	63360217	63361617	lincRNA		chr3	44753865	44754587		TRAPPC9
	RP11-526P5.2	chr10	2543474	2544596	lincRNA		chr7	63505584	63506261		TRPV3
	RP11-613D13.4	chr11	43968792	43969000	sense_overlapping						TTC23
	RPS6KA2	chr6	166901660	166901831	protein_coding						ZNF502
	RPS6KA2	chr6	167070053	167070616	protein_coding						ZNF727
	RPS8P6	chr3	350602	351003	processed_pseudogene
	SEPHS1	chr10	13388178	13388567	protein_coding
	SLC12A7	chr5	1102675	1104195	protein_coding
	SLC12A7	chr5	1107098	1107837	protein_coding
	SLC25A18	chr22	18063857	18064224	protein_coding
	SNED1	chr2	242002695	242003549	protein_coding
	SNX29	chr16	12241554	12241816	protein_coding
	SNX8	chr7	2316636	2316906	protein_coding
	SPATA22	chr17	3416252	3417186	protein_coding
	TMEM131	chr2	98377791	98377939	protein_coding
	TRAPPC9	chr8	141358980	141361266	protein_coding
	TRPV3	chr17	3416252	3417186	protein_coding
	TTC23	chr15	99789622	99791336	protein_coding
	XXbac-BPG248L24.10	chr6	31275148	31276669	unprocessed_pseudogene
	ZNF502	chr3	44753865	44754587	protein_coding
	ZNF727	chr7	63505584	63506261	protein_coding
