# Supplementary material for: Epigenome-wide DNA methylation analysis of late-stage mild cognitive impairment
Source: Front Cell Dev Biol. 2024 Jan 16;12:1276288. doi: 10.3389/fcell.2024.1276288 (PMC10824854; doi:10.3389/fcell.2024.1276288)
Supplement: Supplementary file 1 [file DataSheet1.ZIP › Supplementary Material Presentation/Supplementary Table7.csv]

Supplementary Table 7. Results of gene enrichment analysis based on gene ontology (GO) gene sets.
ONTOLOGY	TERM	N	DE	P.DE	FDR	Ratio
BP	nervous system development	2497	1987	1.55E-32	3.52E-28	0.795754906
BP	system development	4016	3048	2.83E-28	3.22E-24	0.758964143
BP	multicellular organism development	4695	3507	8.98E-25	6.80E-21	0.746964856
BP	anatomical structure development	5925	4334	1.05E-22	5.98E-19	0.731476793
BP	generation of neurons	1483	1194	2.13E-21	9.66E-18	0.805124747
CC	cell junction	2195	1724	3.37E-21	1.28E-17	0.785421412
BP	neuron differentiation	1404	1131	1.79E-20	5.80E-17	0.805555556
BP	neurogenesis	1713	1355	3.04E-19	8.65E-16	0.791009924
BP	animal organ development	3041	2290	6.63E-19	1.67E-15	0.753041763
BP	developmental process	6476	4667	7.45E-18	1.69E-14	0.720660902
BP	central nervous system development	1018	826	3.25E-17	6.71E-14	0.811394892
CC	synapse	1446	1149	4.04E-17	7.66E-14	0.794605809
CC	cell projection	2366	1808	3.04E-16	5.31E-13	0.764158918
BP	cell projection organization	1592	1249	3.67E-16	5.95E-13	0.784547739
BP	plasma membrane bounded cell projection organization	1552	1219	5.07E-16	7.68E-13	0.785438144
BP	head development	760	626	1.17E-15	1.67E-12	0.823684211
BP	neuron development	1141	914	3.08E-15	4.12E-12	0.801051709
BP	brain development	713	587	1.03E-14	1.31E-11	0.823281907
CC	plasma membrane bounded cell projection	2254	1715	2.42E-14	2.89E-11	0.760869565
BP	cell population proliferation	3295	2421	5.00E-14	5.68E-11	0.734749621
BP	cell development	2782	2079	5.57E-14	6.03E-11	0.747304098
CC	neuron projection	1316	1035	6.81E-14	7.04E-11	0.786474164
BP	cell differentiation	4355	3161	1.15E-13	1.14E-10	0.725832377
BP	cellular developmental process	4357	3162	1.24E-13	1.17E-10	0.725728712
CC	axon	647	535	1.46E-13	1.33E-10	0.826893354
BP	cell morphogenesis	961	774	3.98E-13	3.48E-10	0.80541103
BP	anatomical structure morphogenesis	2751	2053	4.80E-13	4.04E-10	0.746274082
MF	ion binding	5973	4287	6.95E-13	5.64E-10	0.717729784
CC	somatodendritic compartment	837	675	1.44E-12	1.13E-09	0.806451613
BP	neuron projection development	995	792	3.47E-12	2.63E-09	0.795979899
BP	cell adhesion	1520	1155	5.54E-12	4.06E-09	0.759868421
BP	trans-synaptic signaling	754	604	9.14E-12	6.49E-09	0.801061008
BP	cell-cell signaling	1698	1286	9.75E-12	6.72E-09	0.757361602
BP	forebrain development	405	342	1.11E-11	7.42E-09	0.844444444
CC	plasma membrane region	1301	1009	1.80E-11	1.17E-08	0.775557264
BP	chemical synaptic transmission	748	598	1.91E-11	1.17E-08	0.799465241
BP	anterograde trans-synaptic signaling	748	598	1.91E-11	1.17E-08	0.799465241
BP	cell junction organization	756	607	3.75E-11	2.24E-08	0.802910053
MF	protein binding	13822	9555	4.09E-11	2.38E-08	0.691289249
CC	presynapse	562	462	4.37E-11	2.46E-08	0.822064057
MF	transcription regulator activity	1905	1414	4.45E-11	2.46E-08	0.742257218
BP	synaptic signaling	778	619	5.37E-11	2.90E-08	0.79562982
BP	animal organ morphogenesis	1036	811	6.44E-11	3.33E-08	0.782818533
BP	regulation of transcription by RNA polymerase II	2522	1850	6.45E-11	3.33E-08	0.733544806
BP	plasma membrane bounded cell projection morphogenesis	655	535	6.97E-11	3.52E-08	0.816793893
MF	DNA-binding transcription factor activity	1418	1058	9.17E-11	4.53E-08	0.746121298
BP	cell projection morphogenesis	660	538	1.12E-10	5.43E-08	0.815151515
CC	postsynapse	647	526	1.23E-10	5.83E-08	0.812982998
CC	cytoplasm	11929	8294	1.35E-10	6.26E-08	0.695280409
BP	regulation of cell communication	3490	2533	1.62E-10	7.35E-08	0.725787966
MF	DNA-binding transcription factor activity, RNA polymerase II-specific	1330	995	2.15E-10	9.39E-08	0.748120301
CC	postsynaptic membrane	274	237	2.15E-10	9.39E-08	0.864963504
BP	multicellular organismal process	7731	5344	2.39E-10	1.03E-07	0.691243047
BP	tissue development	2016	1497	2.59E-10	1.09E-07	0.742559524
BP	neuron projection morphogenesis	639	520	3.12E-10	1.29E-07	0.813771518
BP	regulation of signaling	3486	2527	3.33E-10	1.35E-07	0.724899598
BP	regulation of cellular component organization	2439	1809	4.88E-10	1.95E-07	0.741697417
BP	RNA biosynthetic process	3503	2518	5.29E-10	2.07E-07	0.718812446
BP	cell part morphogenesis	680	550	5.52E-10	2.13E-07	0.808823529
BP	regulation of RNA biosynthetic process	3381	2434	5.62E-10	2.13E-07	0.719905353
MF	cation binding	4313	3090	5.75E-10	2.14E-07	0.716438674
BP	regulation of DNA-templated transcription	3363	2422	6.25E-10	2.25E-07	0.720190306
CC	dendrite	617	501	6.32E-10	2.25E-07	0.811993517
CC	distal axon	276	238	6.34E-10	2.25E-07	0.862318841
BP	cellular component morphogenesis	789	630	7.26E-10	2.54E-07	0.798479087
BP	DNA-templated transcription	3472	2496	7.62E-10	2.62E-07	0.718894009
CC	dendritic tree	619	502	8.21E-10	2.79E-07	0.81098546
BP	cellular component organization	6418	4566	1.25E-09	4.18E-07	0.711436585
BP	transcription by RNA polymerase II	2621	1908	1.31E-09	4.33E-07	0.727966425
MF	metal ion binding	4223	3024	1.42E-09	4.62E-07	0.716078617
MF	sequence-specific double-stranded DNA binding	1523	1130	1.45E-09	4.66E-07	0.741956664
CC	synaptic membrane	392	327	1.57E-09	4.96E-07	0.834183673
BP	regulation of developmental process	2541	1856	2.25E-09	7.00E-07	0.730421094
BP	nucleobase-containing compound biosynthetic process	3914	2796	2.75E-09	8.45E-07	0.714358712
BP	cell communication	6476	4494	2.82E-09	8.54E-07	0.693946881
CC	cell body	554	445	3.10E-09	9.26E-07	0.803249097
BP	organic cyclic compound biosynthetic process	4155	2958	3.38E-09	9.98E-07	0.711913357
BP	aromatic compound biosynthetic process	4001	2854	3.45E-09	1.00E-06	0.71332167
CC	neuronal cell body	488	396	3.49E-09	1.00E-06	0.81147541
BP	signaling	6380	4425	3.65E-09	1.03E-06	0.693573668
MF	transcription cis-regulatory region binding	1461	1083	3.66E-09	1.03E-06	0.741273101
BP	cell junction assembly	446	365	3.72E-09	1.03E-06	0.81838565
BP	cellular component organization or biogenesis	6628	4699	3.83E-09	1.05E-06	0.708961979
CC	cell leading edge	421	350	3.91E-09	1.06E-06	0.831353919
BP	cytoskeleton organization	1501	1133	4.05E-09	1.08E-06	0.754830113
MF	transcription regulatory region nucleic acid binding	1463	1084	4.40E-09	1.16E-06	0.740943267
BP	heterocycle biosynthetic process	3988	2843	5.78E-09	1.51E-06	0.712888666
CC	anchoring junction	894	701	6.87E-09	1.77E-06	0.784116331
MF	sequence-specific DNA binding	1628	1199	7.00E-09	1.79E-06	0.736486486
MF	cis-regulatory region sequence-specific DNA binding	1184	887	7.08E-09	1.79E-06	0.749155405
CC	cell periphery	5919	4122	7.38E-09	1.84E-06	0.696401419
MF	adenyl nucleotide binding	1621	1227	7.45E-09	1.84E-06	0.75694016
BP	cell-cell adhesion	954	726	7.83E-09	1.91E-06	0.761006289
BP	cell morphogenesis involved in neuron differentiation	575	466	8.10E-09	1.96E-06	0.810434783
BP	positive regulation of cellular process	5739	4055	8.29E-09	1.98E-06	0.706569089
MF	RNA polymerase II transcription regulatory region sequence-specific DNA binding	1367	1012	9.03E-09	2.14E-06	0.740307242
BP	synapse organization	483	391	9.65E-09	2.26E-06	0.80952381
BP	regulation of plasma membrane bounded cell projection organization	651	520	1.05E-08	2.41E-06	0.798771121
BP	regulation of cell population proliferation	2267	1647	1.06E-08	2.41E-06	0.726510807
BP	regulation of biological quality	2958	2138	1.07E-08	2.41E-06	0.722785666
BP	renal system development	324	271	1.07E-08	2.41E-06	0.836419753
MF	double-stranded DNA binding	1618	1190	1.10E-08	2.44E-06	0.735475896
BP	positive regulation of transcription by RNA polymerase II	1233	937	1.14E-08	2.51E-06	0.759935118
CC	chromatin	1339	998	1.23E-08	2.69E-06	0.745332338
BP	positive regulation of biological process	6275	4413	1.48E-08	3.19E-06	0.703266932
MF	anion binding	2394	1764	1.49E-08	3.20E-06	0.736842105
MF	RNA polymerase II cis-regulatory region sequence-specific DNA binding	1163	869	1.62E-08	3.44E-06	0.747205503
MF	nucleoside phosphate binding	2122	1573	1.81E-08	3.80E-06	0.74128181
MF	nucleotide binding	2121	1572	1.94E-08	4.04E-06	0.74115983
BP	cell surface receptor signaling pathway	2783	2001	2.20E-08	4.55E-06	0.719008264
BP	regulation of cell projection organization	667	530	2.37E-08	4.82E-06	0.794602699
CC	plasma membrane protein complex	581	459	2.38E-08	4.82E-06	0.790017212
BP	kidney development	314	262	2.53E-08	5.09E-06	0.834394904
BP	cellular component assembly	2988	2155	2.82E-08	5.61E-06	0.721218206
BP	axonogenesis	448	367	2.84E-08	5.61E-06	0.819196429
MF	adenyl ribonucleotide binding	1520	1151	2.97E-08	5.81E-06	0.757236842
MF	ATP binding	1460	1108	3.01E-08	5.85E-06	0.75890411
BP	phosphorus metabolic process	2544	1850	3.66E-08	7.05E-06	0.727201258
MF	binding	16220	11031	4.77E-08	9.12E-06	0.680086313
BP	axon development	512	413	4.84E-08	9.17E-06	0.806640625
BP	positive regulation of DNA-templated transcription	1667	1243	5.27E-08	9.86E-06	0.74565087
BP	phosphate-containing compound metabolic process	2518	1830	5.29E-08	9.86E-06	0.726767276
BP	pattern specification process	474	379	5.51E-08	1.02E-05	0.799578059
BP	positive regulation of RNA biosynthetic process	1670	1245	5.54E-08	1.02E-05	0.745508982
BP	regulation of RNA metabolic process	3727	2643	5.98E-08	1.09E-05	0.70914945
MF	purine nucleotide binding	1963	1456	6.50E-08	1.17E-05	0.741721854
MF	calcium ion binding	699	537	6.98E-08	1.25E-05	0.768240343
BP	cellular component biogenesis	3258	2331	9.82E-08	1.73E-05	0.715469613
BP	telencephalon development	274	230	9.88E-08	1.73E-05	0.839416058
BP	positive regulation of cell adhesion	478	378	9.93E-08	1.73E-05	0.790794979
BP	behavior	647	504	1.14E-07	1.98E-05	0.778979907
CC	glutamatergic synapse	407	334	1.17E-07	2.01E-05	0.820638821
MF	small molecule binding	2517	1835	1.34E-07	2.29E-05	0.729042511
BP	cell-cell adhesion via plasma-membrane adhesion molecules	279	226	1.47E-07	2.49E-05	0.810035842
CC	growth cone	168	148	1.54E-07	2.59E-05	0.880952381
MF	ribonucleotide binding	1878	1393	1.59E-07	2.66E-05	0.741746539
BP	regulation of multicellular organismal process	3102	2203	1.61E-07	2.66E-05	0.710186976
BP	regulation of neuron differentiation	198	169	1.66E-07	2.74E-05	0.853535354
BP	epithelium development	1234	918	1.68E-07	2.74E-05	0.743922204
CC	site of polarized growth	173	152	1.71E-07	2.78E-05	0.878612717
BP	central nervous system neuron differentiation	181	158	1.74E-07	2.81E-05	0.872928177
BP	positive regulation of developmental process	1362	1010	1.91E-07	3.06E-05	0.741556535
BP	actin filament-based process	803	623	2.37E-07	3.76E-05	0.775840598
BP	regulation of trans-synaptic signaling	488	389	2.39E-07	3.77E-05	0.797131148
MF	purine ribonucleotide binding	1861	1379	2.58E-07	4.05E-05	0.740999463
BP	modulation of chemical synaptic transmission	487	388	2.74E-07	4.23E-05	0.796714579
MF	purine ribonucleoside triphosphate binding	1795	1332	2.74E-07	4.23E-05	0.742061281
BP	regulation of neuron projection development	453	367	3.13E-07	4.81E-05	0.810154525
BP	positive regulation of molecular function	1269	939	5.04E-07	7.69E-05	0.739952719
BP	gland development	441	351	5.09E-07	7.72E-05	0.795918367
MF	DNA binding	2456	1756	5.27E-07	7.93E-05	0.714983713
MF	kinase activity	723	564	5.44E-07	8.13E-05	0.780082988
BP	cell projection assembly	588	458	6.01E-07	8.92E-05	0.778911565
CC	leading edge membrane	178	155	6.32E-07	9.28E-05	0.870786517
BP	plasma membrane bounded cell projection assembly	576	449	6.33E-07	9.28E-05	0.779513889
CC	plasma membrane	5440	3774	6.43E-07	9.37E-05	0.69375
BP	actin cytoskeleton organization	713	555	6.76E-07	9.78E-05	0.778401122
BP	diencephalon development	79	73	7.12E-07	0.000102339	0.924050633
BP	regulation of membrane potential	440	349	7.44E-07	0.000106111	0.793181818
BP	sensory organ development	587	458	7.47E-07	0.000106111	0.780238501
BP	limbic system development	123	109	8.32E-07	0.000117275	0.886178862
BP	regulation of response to stimulus	4033	2853	8.36E-07	0.000117275	0.707413836
BP	neuron migration	176	152	9.13E-07	0.000127292	0.863636364
BP	embryonic skeletal system development	127	113	9.36E-07	0.000129721	0.88976378
BP	heart development	613	476	9.43E-07	0.000129892	0.776508972
MF	cell adhesion molecule binding	556	439	1.02E-06	0.00013904	0.789568345
BP	renal tubule development	104	94	1.15E-06	0.000156474	0.903846154
BP	regionalization	429	339	1.35E-06	0.000182037	0.79020979
BP	regulation of signal transduction	3068	2198	1.37E-06	0.000184346	0.71642764
BP	mesonephros development	103	93	1.44E-06	0.000192901	0.902912621
CC	protein-DNA complex	1398	1026	1.76E-06	0.000234159	0.733905579
BP	cell-substrate adhesion	354	286	2.04E-06	0.000269108	0.807909605
MF	carbohydrate derivative binding	2236	1632	2.05E-06	0.000269108	0.729874776
CC	cytoskeleton	2378	1720	2.29E-06	0.000298713	0.723296888
BP	homophilic cell adhesion via plasma membrane adhesion molecules	168	140	2.41E-06	0.000313012	0.833333333
BP	positive regulation of multicellular organismal process	1670	1213	2.67E-06	0.000344231	0.726347305
BP	nephron tubule development	100	90	2.69E-06	0.000345058	0.9
BP	sensory system development	400	318	2.77E-06	0.000353189	0.795
MF	phosphotransferase activity, alcohol group as acceptor	669	523	2.97E-06	0.00037761	0.781763827
BP	kidney epithelium development	150	130	3.16E-06	0.000398916	0.866666667
BP	neurotransmitter transport	206	173	3.65E-06	0.000458469	0.839805825
BP	mesonephric epithelium development	99	89	4.16E-06	0.000517118	0.898989899
BP	mesonephric tubule development	99	89	4.16E-06	0.000517118	0.898989899
BP	embryonic skeletal system morphogenesis	94	85	4.33E-06	0.000535143	0.904255319
BP	circulatory system process	598	458	4.68E-06	0.000575308	0.765886288
BP	cardiac septum morphogenesis	72	67	4.75E-06	0.000579892	0.930555556
CC	cell projection membrane	351	282	5.00E-06	0.000607305	0.803418803
BP	ureteric bud development	98	88	5.06E-06	0.000611684	0.897959184
BP	regulation of cell differentiation	1611	1174	5.13E-06	0.000616806	0.728739913
BP	signal transduction	5913	4063	5.26E-06	0.000629265	0.687130052
MF	cytoskeletal protein binding	985	751	5.33E-06	0.000634133	0.762436548
BP	establishment of localization	4632	3277	5.50E-06	0.000651311	0.707469775
MF	small GTPase binding	280	229	5.58E-06	0.000656999	0.817857143
BP	regulation of cell adhesion	798	602	6.27E-06	0.000734852	0.754385965
BP	growth	919	692	7.77E-06	0.000905173	0.752992383
BP	pallium development	189	159	7.87E-06	0.000912505	0.841269841
BP	vascular process in circulatory system	268	216	8.08E-06	0.000930017	0.805970149
BP	response to endogenous stimulus	1762	1277	8.10E-06	0.000930017	0.724744608
BP	regulation of nucleobase-containing compound metabolic process	4012	2820	8.21E-06	0.000934063	0.702891326
CC	actin cytoskeleton	501	394	8.25E-06	0.000934063	0.786427146
BP	spinal cord development	102	91	8.26E-06	0.000934063	0.892156863
BP	cell fate commitment	286	231	8.47E-06	0.000952805	0.807692308
BP	negative regulation of neuron differentiation	73	67	8.63E-06	0.000961903	0.917808219
BP	nephron epithelium development	120	105	8.64E-06	0.000961903	0.875
BP	positive regulation of cell projection organization	355	285	9.21E-06	0.00102121	0.802816901
BP	cardiac septum development	108	96	9.53E-06	0.001051015	0.888888889
BP	morphogenesis of a branching structure	203	169	9.99E-06	0.001096292	0.832512315
BP	positive regulation of cell population proliferation	1271	928	1.04E-05	0.001135951	0.730133753
BP	developmental growth involved in morphogenesis	244	202	1.06E-05	0.001149178	0.827868852
BP	visual system development	394	312	1.11E-05	0.001206185	0.791878173
CC	receptor complex	400	315	1.18E-05	0.001265761	0.7875
BP	negative regulation of RNA metabolic process	1414	1038	1.19E-05	0.001265761	0.734087694
BP	regulation of Wnt signaling pathway	335	268	1.19E-05	0.001265761	0.8
BP	eye development	390	309	1.24E-05	0.001314927	0.792307692
BP	positive regulation of cell-cell adhesion	319	251	1.25E-05	0.00131788	0.786833856
BP	negative regulation of DNA-templated transcription	1290	950	1.38E-05	0.001450587	0.736434109
BP	epithelial cell differentiation	738	547	1.39E-05	0.001450587	0.741192412
BP	negative regulation of RNA biosynthetic process	1304	959	1.39E-05	0.001450587	0.735429448
BP	regulation of system process	557	425	1.44E-05	0.001497154	0.763016158
BP	skeletal system development	526	409	1.47E-05	0.001518153	0.77756654
BP	negative regulation of transcription by RNA polymerase II	965	719	1.49E-05	0.001527708	0.74507772
CC	neuron to neuron synapse	361	292	1.52E-05	0.001556315	0.808864266
BP	supramolecular fiber organization	838	632	1.59E-05	0.001615663	0.754176611
BP	positive regulation of cell communication	1784	1290	1.63E-05	0.001647318	0.72309417
BP	cell motility	1795	1287	1.63E-05	0.001647318	0.716991643
BP	regulation of molecular function	2117	1514	1.70E-05	0.001706083	0.715162966
BP	response to stimulus	8746	5949	1.74E-05	0.001735988	0.680196661
BP	regulation of transport	1771	1283	1.74E-05	0.001735988	0.724449464
BP	embryonic organ development	453	356	1.75E-05	0.001738313	0.785871965
BP	anterior/posterior pattern specification	219	178	1.83E-05	0.001807802	0.812785388
BP	transport	4438	3135	1.84E-05	0.001807802	0.706399279
BP	phosphorylation	1578	1155	1.86E-05	0.001811964	0.731939163
BP	cardiac chamber development	168	142	1.87E-05	0.001811964	0.845238095
BP	embryonic organ morphogenesis	295	238	1.87E-05	0.001811964	0.806779661
BP	synapse assembly	200	165	1.95E-05	0.001887528	0.825
BP	localization	5263	3708	2.09E-05	0.002010934	0.704541136
BP	microtubule-based process	933	695	2.12E-05	0.002032371	0.744908896
BP	cell-cell signaling by wnt	458	358	2.14E-05	0.002045779	0.781659389
BP	cellular nitrogen compound biosynthetic process	4800	3337	2.34E-05	0.002216895	0.695208333
BP	intracellular signal transduction	2683	1924	2.34E-05	0.002216895	0.717107715
BP	regulation of anatomical structure morphogenesis	934	697	2.38E-05	0.002243115	0.746252677
BP	endocrine system development	139	118	2.47E-05	0.002316574	0.848920863
CC	Golgi apparatus	1611	1176	2.54E-05	0.002375813	0.729981378
BP	neuron fate commitment	73	66	2.56E-05	0.002387162	0.904109589
BP	positive regulation of catalytic activity	927	687	2.61E-05	0.002424122	0.741100324
BP	positive regulation of signaling	1785	1289	2.65E-05	0.002450137	0.722128852
CC	neuron projection membrane	59	55	2.79E-05	0.002569511	0.93220339
BP	Wnt signaling pathway	456	356	2.83E-05	0.002593261	0.780701754
MF	actin binding	435	344	2.91E-05	0.002656328	0.790804598
CC	intracellular anatomical structure	15035	10214	3.04E-05	0.002759966	0.679348188
BP	renal tubule morphogenesis	81	73	3.05E-05	0.00276125	0.901234568
BP	regulation of cellular component biogenesis	979	732	3.13E-05	0.002820016	0.747701736
BP	actin filament organization	458	359	3.34E-05	0.003004093	0.783842795
BP	regulation of localization	2135	1539	3.40E-05	0.003041159	0.720843091
MF	GTPase binding	312	251	3.42E-05	0.003046354	0.804487179
BP	cellular response to endogenous stimulus	1514	1101	3.44E-05	0.003053576	0.727212682
BP	cardiac chamber morphogenesis	127	109	3.47E-05	0.00306965	0.858267717
BP	positive regulation of cellular biosynthetic process	2662	1900	3.64E-05	0.003205749	0.713749061
BP	nephron development	156	132	3.86E-05	0.003389284	0.846153846
BP	regulation of growth	614	467	3.95E-05	0.00345327	0.760586319
BP	regulation of neurotransmitter levels	187	156	4.00E-05	0.003478421	0.834224599
CC	intracellular organelle	13437	9131	4.02E-05	0.003487602	0.679541564
BP	camera-type eye development	343	272	4.24E-05	0.0036616	0.793002915
BP	regulation of cell growth	416	325	4.37E-05	0.003760771	0.78125
MF	enzyme binding	2073	1507	4.55E-05	0.0039042	0.72696575
BP	developmental growth	657	500	4.59E-05	0.003921077	0.761035008
BP	mesonephric tubule morphogenesis	68	62	4.66E-05	0.003962488	0.911764706
MF	salt transmembrane transporter activity	584	447	4.67E-05	0.003963428	0.765410959
CC	cell-substrate junction	430	340	4.73E-05	0.003996732	0.790697674
BP	embryonic morphogenesis	615	473	4.86E-05	0.004094122	0.769105691
BP	regulation of presynaptic membrane potential	29	29	4.91E-05	0.004115471	1
MF	kinase binding	772	583	5.04E-05	0.004211055	0.755181347
BP	positive regulation of macromolecule biosynthetic process	2574	1838	5.09E-05	0.004233122	0.714063714
BP	positive regulation of biosynthetic process	2683	1912	5.17E-05	0.004289931	0.71263511
MF	inorganic molecular entity transmembrane transporter activity	678	513	5.41E-05	0.004467317	0.756637168
BP	cell differentiation involved in kidney development	57	53	5.54E-05	0.00455717	0.929824561
MF	DNA-binding transcription activator activity	467	360	5.59E-05	0.004587047	0.770877944
BP	response to growth factor	756	562	5.68E-05	0.004641976	0.743386243
CC	focal adhesion	420	332	5.73E-05	0.004663504	0.79047619
MF	DNA-binding transcription activator activity, RNA polymerase II-specific	463	357	5.75E-05	0.004669507	0.771058315
CC	presynaptic membrane	165	139	5.92E-05	0.004787256	0.842424242
BP	regulation of axon extension	92	82	5.96E-05	0.004805397	0.891304348
BP	ureteric bud morphogenesis	67	61	6.03E-05	0.004843979	0.910447761
MF	protein-containing complex binding	1741	1269	6.11E-05	0.004882818	0.728891442
BP	vesicle-mediated transport in synapse	219	180	6.13E-05	0.004882818	0.821917808
CC	monoatomic ion channel complex	299	238	6.15E-05	0.004882818	0.795986622
BP	cell growth	496	383	6.36E-05	0.005031086	0.772177419
BP	morphogenesis of an epithelium	516	400	6.38E-05	0.005031086	0.775193798
CC	asymmetric synapse	330	266	6.62E-05	0.005202	0.806060606
BP	nephron tubule morphogenesis	77	69	6.75E-05	0.005286371	0.896103896
BP	response to salt	362	284	6.82E-05	0.005322809	0.784530387
BP	negative regulation of nucleobase-containing compound metabolic process	1535	1114	6.99E-05	0.005442769	0.725732899
MF	monoatomic ion transmembrane transporter activity	716	539	7.24E-05	0.005614807	0.752793296
BP	branching involved in ureteric bud morphogenesis	60	55	7.32E-05	0.005657969	0.916666667
BP	tissue morphogenesis	630	482	7.37E-05	0.005679276	0.765079365
BP	axon guidance	233	192	7.65E-05	0.005856093	0.824034335
BP	neuron projection guidance	233	192	7.65E-05	0.005856093	0.824034335
BP	vascular transport	87	77	8.40E-05	0.006372489	0.885057471
BP	transport across blood-brain barrier	87	77	8.40E-05	0.006372489	0.885057471
BP	regulation of nitrogen compound metabolic process	5487	3804	8.41E-05	0.006372489	0.693275014
MF	metal cation:monoatomic cation antiporter activity	41	39	8.67E-05	0.006547156	0.951219512
BP	positive regulation of cell differentiation	887	658	8.76E-05	0.006587831	0.741826381
BP	eye morphogenesis	162	135	8.93E-05	0.006693896	0.833333333
MF	passive transmembrane transporter activity	499	380	8.98E-05	0.006711638	0.761523046
BP	response to cocaine	48	45	9.04E-05	0.006734696	0.9375
MF	metal ion transmembrane transporter activity	441	343	9.32E-05	0.006918776	0.777777778
BP	nephron morphogenesis	81	72	9.35E-05	0.006918776	0.888888889
BP	positive regulation of cellular metabolic process	3380	2384	9.53E-05	0.007032326	0.705325444
BP	positive regulation of metabolic process	3759	2646	9.76E-05	0.00717951	0.703910615
MF	channel activity	498	379	0.000100408	0.007360247	0.761044177
BP	cellular response to stimulus	7389	5039	0.000101589	0.00742288	0.68195967
BP	prostate gland epithelium morphogenesis	26	26	0.000101994	0.00742856	1
CC	transporter complex	410	316	0.000105491	0.007635857	0.770731707
MF	protein kinase activity	561	436	0.000105512	0.007635857	0.777183601
BP	cellular response to growth factor stimulus	726	539	0.000106622	0.007685156	0.742424242
BP	regulation of catalytic activity	1477	1062	0.00010687	0.007685156	0.719025051
MF	protein domain specific binding	642	492	0.000108855	0.007803251	0.76635514
CC	transmembrane transporter complex	383	296	0.000110488	0.007895386	0.772845953
BP	morphogenesis of a branching epithelium	187	154	0.000113909	0.008114288	0.823529412
BP	digestive system development	145	121	0.000114709	0.008145801	0.834482759
CC	dendrite membrane	39	37	0.000119697	0.008473529	0.948717949
BP	respiratory system development	214	174	0.00012478	0.008805898	0.813084112
MF	transferase activity, transferring phosphorus-containing groups	887	667	0.000128244	0.00902235	0.751972943
BP	external encapsulating structure organization	319	250	0.000129331	0.009070708	0.78369906
BP	kidney morphogenesis	98	85	0.000133772	0.009353319	0.867346939
CC	organelle	14325	9694	0.000135635	0.009454522	0.676719023
BP	nephron epithelium morphogenesis	79	70	0.000136267	0.009469544	0.886075949
MF	heterocyclic compound binding	6136	4214	0.000142485	0.009871437	0.686766623
BP	regulation of cell development	836	623	0.000145903	0.010077507	0.745215311
BP	monoatomic ion transport	1252	911	0.000146619	0.010096263	0.727635783
BP	regulation of primary metabolic process	5659	3916	0.00015206	0.010439319	0.691995052
MF	potassium ion transmembrane transporter activity	157	130	0.000153044	0.010475238	0.828025478
CC	cell cortex	305	245	0.000155864	0.010636166	0.803278689
MF	gated channel activity	326	256	0.00015645	0.01064421	0.785276074
BP	extracellular structure organization	318	249	0.000161392	0.010947661	0.783018868
MF	actin filament binding	207	170	0.000162029	0.010958192	0.821256039
BP	cellular localization	3398	2417	0.000165039	0.011128591	0.711300765
BP	camera-type eye morphogenesis	133	112	0.000170006	0.01142966	0.842105263
CC	postsynaptic specialization membrane	122	104	0.000175677	0.011776057	0.852459016
MF	monoatomic ion gated channel activity	325	255	0.000176516	0.011797515	0.784615385
BP	monoatomic ion transmembrane transport	1024	752	0.000177265	0.011812817	0.734375
BP	extracellular matrix organization	317	248	0.000178432	0.01185582	0.782334385
BP	regulation of developmental growth	327	256	0.000179946	0.011921533	0.782874618
BP	small GTPase mediated signal transduction	488	378	0.000181917	0.012017125	0.774590164
BP	ventricular septum development	74	66	0.00018553	0.012220243	0.891891892
BP	central nervous system neuron development	89	78	0.000189158	0.012402641	0.876404494
BP	cell migration	1591	1136	0.000189391	0.012402641	0.714016342
CC	postsynaptic specialization	345	275	0.0001904	0.012432876	0.797101449
CC	actin filament	118	100	0.000191076	0.012441292	0.847457627
CC	postsynaptic density membrane	99	86	0.000192297	0.012485029	0.868686869
CC	Golgi membrane	665	500	0.000196424	0.012716664	0.751879699
BP	establishment of localization in cell	2141	1540	0.000211132	0.013629989	0.719290051
BP	positive regulation of synaptic transmission	174	140	0.000213146	0.013721026	0.804597701
BP	cardiac ventricle development	127	107	0.000220866	0.014177831	0.842519685
MF	cadherin binding	334	264	0.000227435	0.014524143	0.790419162
CC	bounding membrane of organelle	2160	1551	0.000227793	0.014524143	0.718055556
BP	digestive tract development	133	111	0.000228178	0.014524143	0.834586466
BP	epithelial cell development	214	173	0.000238303	0.015126246	0.808411215
BP	dorsal/ventral pattern formation	97	83	0.000238991	0.015127695	0.855670103
BP	positive regulation of RNA metabolic process	1872	1346	0.000242361	0.015298393	0.719017094
BP	lipid biosynthetic process	736	541	0.000246036	0.015487299	0.735054348
BP	positive regulation of developmental growth	167	136	0.000254371	0.015967778	0.814371257
BP	positive regulation of leukocyte cell-cell adhesion	272	211	0.000255269	0.015979989	0.775735294
BP	synaptic transmission, glutamatergic	111	95	0.000259804	0.016219214	0.855855856
BP	developmental maturation	328	254	0.000260609	0.01622487	0.774390244
CC	adherens junction	188	156	0.000262829	0.016275713	0.829787234
BP	midbrain development	90	77	0.000262858	0.016275713	0.855555556
BP	regulation of cell projection assembly	204	164	0.000271574	0.016769691	0.803921569
BP	appendage development	181	149	0.000276483	0.016938681	0.82320442
BP	limb development	181	149	0.000276483	0.016938681	0.82320442
CC	ionotropic glutamate receptor complex	40	38	0.000276547	0.016938681	0.95
MF	protein kinase binding	687	516	0.000277501	0.016951451	0.751091703
BP	amino acid transport	150	124	0.000280933	0.017115049	0.826666667
CC	cell-cell junction	510	393	0.000284644	0.017294801	0.770588235
BP	establishment or maintenance of cell polarity	228	185	0.000286873	0.017300113	0.811403509
BP	positive regulation of signal transduction	1570	1128	0.000287004	0.017300113	0.718471338
BP	positive regulation of macromolecule metabolic process	3449	2426	0.000287016	0.017300113	0.703392288
BP	cognition	317	249	0.000289641	0.017412154	0.785488959
BP	regulation of extent of cell growth	109	94	0.000295366	0.017709505	0.862385321
BP	import into cell	928	689	0.000298797	0.017868032	0.742456897
CC	postsynaptic density	314	251	0.000301341	0.017972924	0.799363057
CC	membrane	9114	6206	0.000304548	0.018103673	0.680930437
MF	GTPase regulator activity	479	370	0.000305924	0.018103673	0.772442589
MF	nucleoside-triphosphatase regulator activity	479	370	0.000305924	0.018103673	0.772442589
BP	tube development	1167	847	0.000310823	0.018345809	0.725792631
MF	molecular_function	17870	12021	0.000311764	0.018353686	0.672691662
BP	monoamine transport	89	76	0.000325774	0.019128882	0.853932584
MF	organic cyclic compound binding	6208	4255	0.000327416	0.019175776	0.685405928
BP	positive regulation of cellular component organization	1113	819	0.000328581	0.019194536	0.735849057
MF	beta-catenin binding	85	75	0.000330868	0.01926851	0.882352941
BP	regulation of cell junction assembly	213	172	0.000331543	0.01926851	0.807511737
CC	membrane microdomain	287	227	0.000332969	0.019287693	0.790940767
BP	regulation of cell morphogenesis	247	199	0.000334847	0.019287693	0.805668016
BP	positive regulation of neuron differentiation	96	81	0.000335192	0.019287693	0.84375
BP	heart morphogenesis	264	209	0.000335268	0.019287693	0.791666667
BP	ventricular septum morphogenesis	43	40	0.000337667	0.019376645	0.930232558
BP	microtubule-based movement	416	316	0.000346462	0.019831268	0.759615385
CC	endomembrane system	4689	3274	0.000348102	0.019875034	0.6982299
BP	homeostatic process	1719	1225	0.000351156	0.019999148	0.712623618
BP	cerebral cortex development	125	105	0.000352898	0.020016919	0.84
BP	microtubule cytoskeleton organization	649	485	0.000353229	0.020016919	0.747303544
BP	enzyme-linked receptor protein signaling pathway	1012	739	0.000356514	0.02015277	0.730237154
BP	regulation of plasma membrane bounded cell projection assembly	202	162	0.000359388	0.020264826	0.801980198
MF	identical protein binding	2013	1432	0.00036265	0.020398141	0.711376056
BP	regulation of nervous system development	466	360	0.000364843	0.020470866	0.772532189
BP	inorganic ion transmembrane transport	922	677	0.00036779	0.020552839	0.734273319
MF	monoatomic cation transmembrane transporter activity	594	447	0.000368113	0.020552839	0.752525253
BP	retina development in camera-type eye	159	131	0.00037041	0.020630359	0.823899371
BP	protein phosphorylation	1310	952	0.000383884	0.021328581	0.726717557
BP	regulation of canonical Wnt signaling pathway	259	204	0.000386255	0.021395524	0.787644788
BP	canonical Wnt signaling pathway	313	244	0.000386972	0.021395524	0.779552716
BP	appendage morphogenesis	146	122	0.000390909	0.021496427	0.835616438
BP	limb morphogenesis	146	122	0.000390909	0.021496427	0.835616438
BP	urogenital system development	67	59	0.000391635	0.021496427	0.880597015
BP	biological regulation	12330	8278	0.000392799	0.021508325	0.671370641
BP	blood circulation	512	383	0.000396769	0.021673516	0.748046875
CC	membrane raft	286	226	0.000398066	0.021692204	0.79020979
BP	signal release	482	366	0.000400901	0.021717	0.7593361
BP	synaptic vesicle cycle	197	160	0.000402653	0.021717	0.812182741
BP	mesenchymal cell proliferation	44	41	0.000402912	0.021717	0.931818182
BP	regulation of multicellular organismal development	1473	1057	0.000403116	0.021717	0.717583164
BP	regulation of branching involved in ureteric bud morphogenesis	21	21	0.000403299	0.021717	1
CC	perikaryon	149	122	0.000405521	0.021785007	0.818791946
MF	inorganic cation transmembrane transporter activity	556	420	0.000415547	0.022270955	0.755395683
BP	cell-substrate junction assembly	95	83	0.000427689	0.022867766	0.873684211
BP	regulation of cellular process	11388	7652	0.000445395	0.023758564	0.671935371
CC	endoplasmic reticulum	2000	1415	0.00044788	0.023835172	0.7075
BP	neural precursor cell proliferation	166	136	0.000464174	0.024644581	0.819277108
BP	cell fate specification	110	93	0.000466918	0.024708878	0.845454545
BP	regulation of cell-cell adhesion	490	365	0.000467559	0.024708878	0.744897959
BP	cilium assembly	376	288	0.000470125	0.024786806	0.765957447
CC	dendritic spine	173	143	0.000475565	0.025015623	0.826589595
BP	cell-matrix adhesion	238	190	0.000497027	0.026084157	0.798319328
CC	transcription regulator complex	497	377	0.000498515	0.026101971	0.758551308
BP	hypothalamus development	27	26	0.000516223	0.026967017	0.962962963
BP	cellular response to retinoic acid	67	59	0.000543476	0.028307302	0.880597015
BP	dendrite development	233	188	0.000544588	0.028307302	0.806866953
BP	response to retinoic acid	106	89	0.000545617	0.028307302	0.839622642
BP	hippocampus development	94	80	0.000547402	0.028335224	0.85106383
CC	cytoplasmic vesicle membrane	1209	881	0.000557774	0.028806475	0.728701406
CC	vesicle membrane	1224	892	0.000566715	0.029201895	0.72875817
BP	cilium organization	405	308	0.000571842	0.029399381	0.760493827
BP	prostate gland morphogenesis	28	27	0.000574086	0.029448146	0.964285714
MF	neurotransmitter receptor activity	99	82	0.000601868	0.030803713	0.828282828
BP	skeletal system morphogenesis	227	182	0.00060782	0.031031665	0.801762115
BP	regulation of biological process	11929	8010	0.000609505	0.031031665	0.671472881
BP	metanephros development	94	80	0.000610419	0.031031665	0.85106383
CC	chromosome	1916	1362	0.000621936	0.031546612	0.71085595
BP	protein localization	2474	1766	0.000631955	0.031983387	0.713823767
BP	circulatory system development	1218	878	0.000636185	0.032125926	0.720853859
CC	transport vesicle membrane	231	184	0.000643995	0.032448204	0.796536797
CC	cytosol	5431	3797	0.000651252	0.032741241	0.699134598
CC	neuron spine	175	144	0.000676358	0.033928377	0.822857143
BP	cell-substrate junction organization	102	88	0.000678849	0.033978319	0.862745098
MF	monoatomic ion channel activity	441	335	0.000687128	0.034317123	0.759637188
BP	axon extension	121	102	0.000694943	0.034586315	0.842975207
BP	positive regulation of Wnt signaling pathway	146	120	0.000695988	0.034586315	0.821917808
BP	regulation of axonogenesis	157	131	0.000697084	0.034586315	0.834394904
BP	calcium-dependent cell-cell adhesion via plasma membrane cell adhesion molecules	47	42	0.000703838	0.034845355	0.893617021
BP	cellular response to ketone	102	85	0.000707873	0.034968948	0.833333333
BP	branching morphogenesis of an epithelial tube	156	128	0.000710746	0.035034684	0.820512821
BP	regulation of animal organ morphogenesis	126	105	0.000717695	0.035300633	0.833333333
BP	specification of animal organ identity	36	34	0.000725735	0.035619031	0.944444444
BP	developmental cell growth	239	190	0.000735043	0.035998115	0.794979079
CC	myelin sheath	45	41	0.00073992	0.036159039	0.911111111
BP	dopamine metabolic process	41	37	0.000757103	0.036878832	0.902439024
BP	epithelial cell differentiation involved in kidney development	47	43	0.000757895	0.036878832	0.914893617
BP	establishment of cell polarity	156	129	0.000759736	0.0368894	0.826923077
CC	organelle membrane	3674	2566	0.000767507	0.03710954	0.698421339
BP	neuron projection extension	179	146	0.000767536	0.03710954	0.815642458
MF	voltage-gated monoatomic cation channel activity	153	125	0.000773044	0.037296513	0.816993464
BP	response to oxygen-containing compound	1798	1275	0.000788419	0.037957688	0.709121246
BP	regulation of postsynaptic membrane potential	148	121	0.000794028	0.038146903	0.817567568
BP	transmembrane transport	1549	1108	0.000800189	0.038361808	0.715300194
BP	developmental induction	34	32	0.000821664	0.039308387	0.941176471
BP	catecholamine transport	76	65	0.000824651	0.039368424	0.855263158
BP	sensory organ morphogenesis	277	217	0.000838502	0.039945757	0.783393502
BP	vesicle localization	215	171	0.000844951	0.040168766	0.795348837
BP	muscle tissue development	430	326	0.000862674	0.040830032	0.758139535
BP	lung development	188	151	0.000862898	0.040830032	0.803191489
BP	dopamine transport	55	49	0.000864251	0.040830032	0.890909091
BP	apoptotic process	1938	1368	0.000869396	0.040987854	0.705882353
BP	respiratory tube development	192	154	0.000873151	0.041079657	0.802083333
CC	extracellular exosome	2145	1498	0.000876356	0.041145256	0.698368298
BP	epithelial tube morphogenesis	334	261	0.000911749	0.042718749	0.781437126
BP	regulation of filopodium assembly	51	46	0.000923859	0.043180654	0.901960784
BP	peripheral nervous system development	81	70	0.000925408	0.043180654	0.864197531
BP	metal ion transport	894	654	0.000933202	0.043455091	0.731543624
BP	regulation of lymphocyte migration	68	57	0.000947793	0.044044279	0.838235294
BP	cell death	2020	1422	0.000955318	0.04430334	0.703960396
BP	programmed cell death	2016	1419	0.000965151	0.044597031	0.703869048
BP	cerebral cortex neuron differentiation	27	26	0.000965576	0.044597031	0.962962963
BP	response to hyperoxia	19	19	0.000992795	0.04575086	1
BP	pituitary gland development	42	38	0.000994584	0.04575086	0.904761905
BP	regulation of synapse structure or activity	250	198	0.00102249	0.046939536	0.792
BP	cellular macromolecule localization	2484	1770	0.001025723	0.046993008	0.712560386
BP	striated muscle tissue development	263	204	0.00103665	0.047398068	0.775665399
BP	positive regulation of cellular component biogenesis	503	381	0.001044344	0.047653941	0.757455268
BP	positive regulation of T cell activation	248	191	0.001051941	0.047904438	0.77016129
BP	regulation of dopamine metabolic process	19	19	0.001060401	0.048193111	1
BP	monoatomic cation transmembrane transport	849	621	0.001069472	0.048410768	0.731448763
MF	ligand-gated channel activity	147	119	0.001069972	0.048410768	0.80952381
BP	response to organic cyclic compound	906	658	0.001071581	0.048410768	0.726269316
BP	presynaptic modulation of chemical synaptic transmission	32	30	0.00111672	0.050349876	0.9375
BP	negative regulation of Wnt signaling pathway	171	137	0.001119324	0.050367373	0.801169591
CC	neurotransmitter receptor complex	45	41	0.001132634	0.050806683	0.911111111
BP	regulation of neural precursor cell proliferation	100	84	0.001133559	0.050806683	0.84
CC	side of membrane	702	508	0.001139157	0.050957073	0.723646724
BP	cell differentiation in spinal cord	50	45	0.001147852	0.051245175	0.9
CC	basement membrane	90	77	0.001154216	0.051428236	0.855555556
BP	cardiac muscle tissue development	246	191	0.001163308	0.051731916	0.776422764
CC	GABA-ergic synapse	79	68	0.001180618	0.05239915	0.860759494
CC	perinuclear region of cytoplasm	732	543	0.001188009	0.052624398	0.741803279
CC	supramolecular polymer	1026	731	0.001197088	0.052923403	0.712475634
BP	mesenchyme development	320	246	0.001202037	0.053037497	0.76875
BP	face development	51	46	0.001204337	0.053037497	0.901960784
CC	microtubule	463	349	0.001210903	0.053223499	0.753779698
BP	filopodium assembly	70	61	0.001221041	0.053565515	0.871428571
BP	integrin-mediated signaling pathway	111	93	0.001232522	0.053964998	0.837837838
BP	catecholamine metabolic process	57	49	0.001243812	0.054230905	0.859649123
BP	catechol-containing compound metabolic process	57	49	0.001243812	0.054230905	0.859649123
MF	ligand-gated monoatomic ion channel activity	146	118	0.001245755	0.054230905	0.808219178
MF	voltage-gated monoatomic ion channel activity	200	159	0.001285369	0.055741835	0.795
MF	voltage-gated channel activity	200	159	0.001285369	0.055741835	0.795
BP	positive regulation of branching involved in ureteric bud morphogenesis	18	18	0.001304359	0.056457624	1
CC	membrane protein complex	1188	855	0.00131557	0.056803124	0.71969697
BP	small molecule metabolic process	1842	1293	0.001317341	0.056803124	0.701954397
BP	regulation of morphogenesis of a branching structure	52	46	0.001319978	0.056809046	0.884615385
BP	localization within membrane	688	511	0.001331598	0.057200805	0.742732558
BP	protein-containing complex assembly	1585	1121	0.001334602	0.057221702	0.707255521
BP	neurotransmitter secretion	143	117	0.001349454	0.057640965	0.818181818
BP	signal release from synapse	143	117	0.001349454	0.057640965	0.818181818
MF	peptide antigen binding	33	31	0.001364335	0.058129774	0.939393939
BP	regulation of monoatomic ion transport	569	420	0.001366014	0.058129774	0.738137083
BP	cellular response to lipid	611	445	0.001382205	0.058670568	0.728314239
BP	embryonic cranial skeleton morphogenesis	45	41	0.001383886	0.058670568	0.911111111
BP	multi-multicellular organism process	215	163	0.001395517	0.059053518	0.758139535
BP	potassium ion transmembrane transport	217	170	0.001400947	0.059173094	0.783410138
BP	adherens junction organization	57	51	0.001411846	0.059446758	0.894736842
BP	microtubule bundle formation	125	101	0.001417473	0.059446758	0.808
BP	multicellular organismal-level homeostasis	808	590	0.001418267	0.059446758	0.73019802
MF	enzyme regulator activity	1265	908	0.001420754	0.059446758	0.717786561
MF	solute:potassium antiporter activity	19	19	0.001421707	0.059446758	1
MF	metal cation:proton antiporter activity	25	24	0.001423123	0.059446758	0.96
BP	organic substance transport	2809	1974	0.001432173	0.059687759	0.702741189
BP	regulation of organelle organization	1168	850	0.001434145	0.059687759	0.727739726
BP	female pregnancy	185	142	0.001444026	0.059989116	0.767567568
BP	organelle organization	3576	2513	0.001464774	0.06073999	0.702740492
MF	monoatomic cation channel activity	331	254	0.001469269	0.060815431	0.767371601
CC	apical plasma membrane	401	304	0.001490841	0.06159614	0.758104738
BP	protein polymerization	285	220	0.001524788	0.062884359	0.771929825
BP	positive regulation of nitrogen compound metabolic process	3032	2135	0.001540438	0.063414689	0.704155673
BP	response to organic substance	2812	1953	0.001570333	0.064438017	0.694523471
BP	columnar/cuboidal epithelial cell differentiation	122	100	0.001570967	0.064438017	0.819672131
BP	regulation of blood circulation	258	198	0.001576188	0.06453567	0.76744186
BP	positive regulation of axonogenesis	78	68	0.001581959	0.064655455	0.871794872
BP	establishment of vesicle localization	197	156	0.001617978	0.065901854	0.791878173
CC	axon terminus	113	93	0.001618255	0.065901854	0.82300885
BP	positive regulation of cell development	443	337	0.001633075	0.066386396	0.760722348
CC	supramolecular fiber	1018	724	0.001672102	0.067851491	0.711198428
BP	embryo development	1122	825	0.001688647	0.068400748	0.735294118
BP	reproductive behavior	43	38	0.00169601	0.068538235	0.88372093
BP	L-alpha-amino acid transmembrane transport	71	61	0.001698074	0.068538235	0.85915493
BP	response to hormone	869	632	0.001719034	0.069261203	0.727272727
BP	embryonic limb morphogenesis	120	100	0.00172555	0.06927807	0.833333333
BP	embryonic appendage morphogenesis	120	100	0.00172555	0.06927807	0.833333333
BP	nitrogen compound transport	2050	1456	0.001730945	0.069372115	0.710243902
BP	tissue homeostasis	274	209	0.001775573	0.070910582	0.762773723
BP	anatomical structure homeostasis	274	209	0.001775573	0.070910582	0.762773723
BP	intracellular chemical homeostasis	711	517	0.001780081	0.070965912	0.727144866
CC	cell surface	884	634	0.001784672	0.071003814	0.71719457
BP	regulation of hydrolase activity	770	553	0.001787281	0.071003814	0.718181818
BP	learning or memory	274	214	0.001791212	0.071035771	0.781021898
BP	import across plasma membrane	212	167	0.001801829	0.071332319	0.787735849
BP	glial cell differentiation	252	197	0.001814658	0.071715267	0.781746032
BP	regulation of synaptic plasticity	213	167	0.001826549	0.072059893	0.784037559
BP	regulation of phosphorus metabolic process	1175	843	0.001846166	0.072707588	0.717446809
CC	neuron projection terminus	129	105	0.001869474	0.073498131	0.813953488
MF	voltage-gated potassium channel activity	99	82	0.00188256	0.073875147	0.828282828
BP	negative regulation of cell growth	189	150	0.001885565	0.073875147	0.793650794
BP	phenol-containing compound metabolic process	114	91	0.001922923	0.075209112	0.798245614
BP	regulation of phosphate metabolic process	1174	842	0.001930494	0.075375523	0.717206133
BP	positive regulation of granulocyte macrophage colony-stimulating factor production	15	15	0.001951777	0.076075771	1
MF	DNA-binding transcription repressor activity, RNA polymerase II-specific	325	245	0.001986255	0.077287078	0.753846154
BP	reproductive system development	301	228	0.002020642	0.078490704	0.757475083
BP	inorganic cation transmembrane transport	829	604	0.002036162	0.07895861	0.728588661
BP	regulation of amine transport	97	80	0.002044339	0.079140641	0.824742268
BP	action potential	146	118	0.002050294	0.079144286	0.808219178
BP	regulation of synapse organization	244	192	0.002051399	0.079144286	0.786885246
BP	regulation of actin filament-based process	375	286	0.002063123	0.079461694	0.762666667
CC	actomyosin	76	66	0.00207489	0.079779696	0.868421053
BP	forebrain generation of neurons	53	47	0.002089006	0.080101501	0.886792453
BP	reproductive structure development	297	225	0.002092229	0.080101501	0.757575758
BP	coronary vasculature development	50	44	0.002093834	0.080101501	0.88
BP	protein autophosphorylation	198	159	0.00211355	0.080719835	0.803030303
BP	heart process	255	196	0.002125521	0.081040832	0.768627451
BP	positive regulation of response to stimulus	2286	1601	0.002132832	0.081183378	0.700349956
CC	extrinsic component of plasma membrane	124	102	0.00214134	0.08126982	0.822580645
BP	regulation of neurogenesis	390	300	0.002142256	0.08126982	0.769230769
CC	cation channel complex	193	153	0.002209158	0.083648531	0.792746114
BP	positive regulation of JNK cascade	88	73	0.00221232	0.083648531	0.829545455
MF	transferase activity	2225	1578	0.00224117	0.084494608	0.709213483
MF	active monoatomic ion transmembrane transporter activity	238	184	0.002242134	0.084494608	0.773109244
MF	steroid dehydrogenase activity, acting on the CH-OH group of donors, NAD or NADP as acceptor	31	27	0.002253287	0.084774316	0.870967742
CC	extrinsic component of membrane	204	162	0.002278234	0.08557123	0.794117647
BP	gamma-aminobutyric acid signaling pathway	29	27	0.002292795	0.085976016	0.931034483
BP	positive regulation of cell activation	389	288	0.002300398	0.08611902	0.740359897
BP	regulation of steroid hormone secretion	22	21	0.002304483	0.086130034	0.954545455
BP	ensheathment of neurons	147	119	0.002317388	0.086328403	0.80952381
BP	axon ensheathment	147	119	0.002317388	0.086328403	0.80952381
BP	regulation of pigmentation	17	17	0.002341479	0.087083076	1
BP	adenylate cyclase-modulating G protein-coupled receptor signaling pathway	247	187	0.002357902	0.087550604	0.75708502
CC	ruffle	182	147	0.002379632	0.088120387	0.807692308
BP	protein-containing complex localization	187	149	0.002381003	0.088120387	0.796791444
BP	focal adhesion assembly	85	73	0.002384986	0.088124281	0.858823529
CC	stress fiber	70	61	0.002401062	0.08843069	0.871428571
CC	contractile actin filament bundle	70	61	0.002401062	0.08843069	0.871428571
BP	smoothened signaling pathway	148	119	0.002407477	0.088456799	0.804054054
CC	cortical cytoskeleton	105	88	0.002409556	0.088456799	0.838095238
MF	oxidoreductase activity, acting on the CH-CH group of donors, NAD or NADP as acceptor	32	29	0.002429532	0.089046265	0.90625
MF	antiporter activity	133	107	0.002445962	0.08936465	0.804511278
BP	post-embryonic animal morphogenesis	17	17	0.002446084	0.08936465	1
BP	multi-organism reproductive process	205	155	0.00250489	0.091282326	0.756097561
BP	potassium ion transport	241	186	0.002506608	0.091282326	0.771784232
BP	cell-cell adhesion mediated by cadherin	48	43	0.002513761	0.091396342	0.895833333
BP	neural retina development	80	67	0.002533123	0.091953187	0.8375
BP	lung epithelium development	44	39	0.002545806	0.092154644	0.886363636
MF	active transmembrane transporter activity	439	328	0.002546784	0.092154644	0.74715262
BP	connective tissue development	282	218	0.002596378	0.093799841	0.773049645
MF	integrin binding	154	124	0.002622413	0.094314006	0.805194805
BP	regulation of endothelial cell development	17	17	0.002623062	0.094314006	1
BP	regulation of establishment of endothelial barrier	17	17	0.002623062	0.094314006	1
BP	regulation of cell-substrate adhesion	220	173	0.002635176	0.094599919	0.786363636
BP	positive regulation of canonical Wnt signaling pathway	110	90	0.002649638	0.094969042	0.818181818
BP	positive regulation of nucleobase-containing compound metabolic process	2061	1464	0.002658509	0.095000054	0.710334789
BP	regulation of mesenchymal cell proliferation	32	30	0.002658864	0.095000054	0.9375
BP	regulation of cell activation	646	466	0.002663742	0.095024932	0.721362229
BP	sphingolipid biosynthetic process	110	90	0.002677973	0.095382845	0.818181818
BP	neural nucleus development	66	56	0.002694357	0.095740805	0.848484848
CC	ciliary basal body	171	134	0.002696449	0.095740805	0.783625731
BP	postsynapse organization	196	155	0.002755372	0.097680309	0.790816327
CC	potassium channel complex	90	75	0.002770008	0.098046185	0.833333333
BP	response to alkaloid	92	77	0.002776142	0.09811049	0.836956522
BP	L-amino acid transport	90	75	0.002825481	0.099699118	0.833333333
CC	supramolecular complex	1387	978	0.002864155	0.100907082	0.705118962
BP	retina layer formation	25	24	0.002880489	0.10132543	0.96
MF	transcription factor binding	594	445	0.002893217	0.101615866	0.749158249
BP	steroid hormone secretion	27	25	0.002911977	0.102116924	0.925925926
BP	intracellular monoatomic ion homeostasis	532	390	0.002936748	0.102760978	0.733082707
MF	glutamate receptor activity	27	26	0.002939387	0.102760978	0.962962963
BP	second-messenger-mediated signaling	307	231	0.002958694	0.10327706	0.752442997
MF	protein tyrosine kinase activity	138	114	0.002963959	0.103302139	0.826086957
BP	protein localization to membrane	597	442	0.002969752	0.103328939	0.740368509
BP	negative regulation of growth	246	190	0.002973822	0.103328939	0.772357724
MF	sodium:proton antiporter activity	16	16	0.002982319	0.103465963	1
BP	negative regulation of signaling	1453	1028	0.003002638	0.104004292	0.707501721
BP	mating behavior	36	32	0.003009224	0.104004292	0.888888889
BP	monoatomic cation transport	1038	747	0.003011566	0.104004292	0.719653179
BP	motor behavior	23	22	0.003022614	0.104187311	0.956521739
BP	monoatomic cation homeostasis	598	437	0.003027277	0.104187311	0.730769231
MF	ionotropic glutamate receptor activity	19	19	0.003032588	0.104187311	1
MF	DNA-binding transcription repressor activity	333	250	0.003035205	0.104187311	0.750750751
BP	myelination	145	117	0.003080019	0.105566143	0.806896552
CC	organelle subcompartment	1490	1054	0.003090746	0.105774249	0.70738255
BP	anatomical structure maturation	259	197	0.003118751	0.106529551	0.760617761
BP	heart valve development	72	62	0.003122192	0.106529551	0.861111111
BP	regulation of anatomical structure size	507	380	0.003145654	0.107144622	0.749506903
BP	negative regulation of cell communication	1452	1027	0.003149648	0.107144622	0.707300275
BP	intracellular receptor signaling pathway	351	265	0.003167924	0.107605255	0.754985755
BP	mitotic cell cycle	926	669	0.003196081	0.108399622	0.722462203
BP	intracellular monoatomic cation homeostasis	523	383	0.003205994	0.108573797	0.732313576
CC	ruffle membrane	100	84	0.003211919	0.108612576	0.84
BP	regulation of small GTPase mediated signal transduction	293	229	0.003293751	0.111118475	0.781569966
MF	sodium ion transmembrane transporter activity	157	125	0.003295804	0.111118475	0.796178344
BP	heart contraction	243	186	0.003325032	0.111809833	0.765432099
BP	regulation of blood pressure	185	142	0.003326151	0.111809833	0.767567568
BP	positive regulation of neurogenesis	242	190	0.003351657	0.112494311	0.785123967
BP	response to monoamine	90	74	0.00336847	0.112494311	0.822222222
BP	response to catecholamine	90	74	0.00336847	0.112494311	0.822222222
BP	positive regulation of leukocyte activation	373	276	0.003373493	0.112494311	0.739946381
BP	regulation of microtubule-based movement	55	46	0.003375509	0.112494311	0.836363636
BP	positive regulation of nervous system development	290	225	0.003376215	0.112494311	0.775862069
BP	positive regulation of transport	890	644	0.003386886	0.112684612	0.723595506
CC	microtubule cytoskeleton	1372	989	0.003414399	0.113259558	0.720845481
CC	podosome	31	29	0.003415452	0.113259558	0.935483871
BP	carbohydrate derivative metabolic process	1022	727	0.003419119	0.113259558	0.711350294
BP	muscle structure development	694	509	0.003457154	0.114170273	0.733429395
BP	glomerulus development	69	59	0.003460001	0.114170273	0.855072464
MF	glutamate receptor binding	43	39	0.00346211	0.114170273	0.906976744
BP	regulation of neurotransmitter transport	98	81	0.003466709	0.114170273	0.826530612
BP	monoatomic ion homeostasis	607	443	0.003502288	0.115060405	0.729818781
BP	macromolecule localization	2967	2089	0.003503864	0.115060405	0.704078193
MF	steroid dehydrogenase activity	34	29	0.003516924	0.115322624	0.852941176
BP	learning	150	121	0.003541828	0.115946162	0.806666667
BP	negative regulation of blood pressure	48	41	0.003547503	0.115946162	0.854166667
CC	membrane-bounded organelle	13489	9088	0.003555433	0.115946162	0.673734154
BP	oligodendrocyte differentiation	106	87	0.003560676	0.115946162	0.820754717
CC	plasma membrane signaling receptor complex	185	145	0.003570176	0.115946162	0.783783784
BP	cellular response to mechanical stimulus	71	59	0.003570656	0.115946162	0.830985915
BP	locomotory behavior	201	158	0.003571656	0.115946162	0.786069652
BP	forebrain cell migration	64	55	0.003597552	0.116620208	0.859375
BP	lipid metabolic process	1397	980	0.003619193	0.117154605	0.701503221
BP	hindlimb morphogenesis	36	33	0.00363594	0.117389062	0.916666667
CC	apical part of cell	467	349	0.003636767	0.117389062	0.74732334
BP	synaptic vesicle recycling	82	69	0.00364664	0.117540765	0.841463415
BP	response to organonitrogen compound	1056	761	0.00367428	0.118263937	0.720643939
BP	synaptic transmission, dopaminergic	28	26	0.003701737	0.118979164	0.928571429
BP	heart field specification	17	17	0.003715657	0.119257903	1
BP	face morphogenesis	30	28	0.003745263	0.120038575	0.933333333
CC	voltage-gated potassium channel complex	79	66	0.003768693	0.120464869	0.835443038
BP	regulation of cysteine-type endopeptidase activity involved in apoptotic process	162	125	0.003769166	0.120464869	0.771604938
MF	nuclear receptor activity	52	46	0.003838304	0.122330469	0.884615385
MF	ligand-activated transcription factor activity	52	46	0.003838304	0.122330469	0.884615385
BP	negative regulation of cell population proliferation	951	676	0.003848225	0.122474887	0.710830705
BP	inorganic ion homeostasis	534	391	0.003870872	0.123023345	0.732209738
CC	intracellular membrane-bounded organelle	12325	8325	0.003904463	0.123917616	0.675456389
BP	cellular response to oxygen-containing compound	1287	914	0.003951672	0.125240982	0.71017871
BP	chemical homeostasis	1029	731	0.003960992	0.12524195	0.710398445
BP	positive regulation of hydrolase activity	498	363	0.003962725	0.12524195	0.728915663
BP	membrane organization	807	586	0.00397847	0.125564936	0.726146221
BP	positive regulation of lymphocyte activation	325	243	0.004008649	0.126341928	0.747692308
BP	protein modification process	2975	2090	0.004058698	0.127742184	0.702521008
BP	neuron apoptotic process	278	211	0.00407419	0.128052409	0.758992806
BP	regulation of intracellular protein transport	223	172	0.00412652	0.12951801	0.771300448
BP	regulation of establishment of protein localization	531	391	0.004163757	0.130506513	0.736346516
BP	amide catabolic process	20	19	0.004189137	0.131121131	0.95
BP	neurotransmitter uptake	45	40	0.004201854	0.131338294	0.888888889
MF	transmembrane transporter binding	133	107	0.004313693	0.134648856	0.804511278
BP	endoderm development	83	69	0.004332671	0.135055707	0.831325301
CC	apical junction complex	150	119	0.004357349	0.135582332	0.793333333
BP	cellular response to salt	197	154	0.004361498	0.135582332	0.781725888
BP	organophosphate metabolic process	952	682	0.004404261	0.136724621	0.716386555
CC	cytoplasmic vesicle	2489	1747	0.004430034	0.137337109	0.701888309
BP	establishment of endothelial barrier	49	43	0.004444023	0.13758308	0.87755102
BP	intracellular calcium ion homeostasis	306	230	0.004536381	0.14025132	0.751633987
BP	regulation of actin cytoskeleton organization	333	253	0.004553118	0.140392246	0.75975976
BP	hemopoiesis	941	674	0.004553295	0.140392246	0.716259299
BP	mammary gland development	131	106	0.004578086	0.14096535	0.809160305
BP	cellular homeostasis	812	584	0.004585612	0.141006004	0.719211823
BP	intracellular sodium ion homeostasis	22	21	0.004660786	0.143123911	0.954545455
BP	cell cycle	1814	1280	0.004678146	0.143463144	0.705622933
BP	actin filament polymerization	166	131	0.00468595	0.143508788	0.789156627
BP	subpallium development	28	26	0.004695125	0.143596266	0.928571429
BP	regulation of cysteine-type endopeptidase activity	194	147	0.004713646	0.14396895	0.757731959
BP	macromolecule modification	3203	2242	0.004777702	0.145729544	0.699968779
CC	intracellular vesicle	2494	1750	0.004825277	0.146983384	0.701684042
BP	gland morphogenesis	122	99	0.004845549	0.147376019	0.81147541
BP	cardiac conduction system development	37	33	0.004851138	0.147376019	0.891891892
BP	T cell differentiation in thymus	87	71	0.004882922	0.148093051	0.816091954
BP	intracellular protein transport	864	625	0.004887775	0.148093051	0.72337963
CC	COPII-coated ER to Golgi transport vesicle	91	74	0.004912642	0.148572491	0.813186813
BP	maintenance of blood-brain barrier	38	34	0.004922637	0.148572491	0.894736842
BP	cellular response to organic cyclic compound	549	405	0.004923339	0.148572491	0.737704918
BP	presynaptic endocytosis	72	61	0.004929751	0.148572491	0.847222222
BP	response to amphetamine	31	28	0.004961003	0.149279284	0.903225806
BP	actin polymerization or depolymerization	194	152	0.004966341	0.149279284	0.783505155
BP	regulation of systemic arterial blood pressure	94	75	0.005005173	0.150247753	0.79787234
BP	acidic amino acid transport	66	56	0.005114652	0.153331593	0.848484848
BP	ionotropic glutamate receptor signaling pathway	24	23	0.005160454	0.15450086	0.958333333
MF	MHC protein complex binding	35	31	0.005186436	0.15507443	0.885714286
BP	hindbrain development	154	123	0.005200287	0.155281602	0.798701299
CC	Schaffer collateral - CA1 synapse	92	77	0.005207031	0.155281602	0.836956522
BP	regulation of animal organ formation	28	26	0.005216924	0.155372717	0.928571429
BP	JNK cascade	163	128	0.005249174	0.15612857	0.785276074
BP	embryonic eye morphogenesis	35	32	0.005297633	0.157363932	0.914285714
BP	amide transport	352	264	0.005378311	0.159492815	0.75
BP	trabecula morphogenesis	47	41	0.005383339	0.159492815	0.872340426
BP	multicellular organismal response to stress	91	75	0.005430472	0.160647101	0.824175824
BP	lens morphogenesis in camera-type eye	22	21	0.005436438	0.160647101	0.954545455
BP	cellular response to monoamine stimulus	87	71	0.005478413	0.161467529	0.816091954
BP	cellular response to catecholamine stimulus	87	71	0.005478413	0.161467529	0.816091954
MF	extracellular ligand-gated monoatomic ion channel activity	74	61	0.005561533	0.163581122	0.824324324
BP	pulmonary valve development	23	22	0.005564522	0.163581122	0.956521739
BP	nervous system process involved in regulation of systemic arterial blood pressure	14	14	0.005593101	0.16420883	1
BP	fatty acid metabolic process	399	287	0.005607077	0.164406735	0.719298246
BP	regulation of protein transport	506	372	0.005636122	0.165045413	0.735177866
CC	glial cell projection	37	33	0.005682004	0.166174846	0.891891892
BP	calcium ion homeostasis	329	246	0.005711584	0.166825243	0.747720365
BP	prostate gland development	50	43	0.005737893	0.167251354	0.86
BP	positive regulation of cysteine-type endopeptidase activity	129	101	0.0057442	0.167251354	0.782945736
BP	synaptic vesicle endocytosis	71	60	0.005748253	0.167251354	0.845070423
BP	regulation of heart contraction	208	159	0.005769085	0.167642819	0.764423077
BP	potassium ion import across plasma membrane	46	40	0.005786262	0.167805928	0.869565217
MF	protein serine/threonine kinase activity	425	324	0.005789467	0.167805928	0.762352941
BP	forebrain neuron differentiation	44	39	0.005816888	0.168286854	0.886363636
CC	lumenal side of endoplasmic reticulum membrane	27	25	0.005820871	0.168286854	0.925925926
BP	substantia nigra development	43	37	0.005978015	0.172610425	0.860465116
BP	negative regulation of cell projection organization	191	150	0.005992807	0.172672869	0.785340314
BP	animal organ formation	67	57	0.005995375	0.172672869	0.850746269
BP	multicellular organism growth	147	116	0.006008524	0.172832543	0.789115646
MF	basic amino acid transmembrane transporter activity	20	19	0.006063513	0.174193772	0.95
BP	regulation of cytoskeleton organization	511	380	0.006092257	0.174688852	0.743639922
BP	regulation of synaptic transmission, glutamatergic	79	66	0.006110613	0.174688852	0.835443038
BP	establishment of protein localization	1679	1191	0.006114301	0.174688852	0.709350804
BP	peripheral nervous system neuron differentiation	15	15	0.006119184	0.174688852	1
BP	peripheral nervous system neuron development	15	15	0.006119184	0.174688852	1
BP	calcium-ion regulated exocytosis	65	55	0.006164825	0.175771001	0.846153846
BP	mesenchymal cell differentiation	262	200	0.006206053	0.176723311	0.763358779
BP	regulation of supramolecular fiber organization	385	289	0.00621378	0.176723311	0.750649351
MF	3',5'-cyclic-AMP phosphodiesterase activity	17	17	0.006234441	0.177089306	1
MF	postsynaptic neurotransmitter receptor activity	72	59	0.006322755	0.179138789	0.819444444
BP	negative regulation of neuron apoptotic process	163	126	0.006324896	0.179138789	0.773006135
BP	adrenal gland development	28	26	0.006330243	0.179138789	0.928571429
BP	regulation of developmental pigmentation	15	15	0.006354859	0.179611698	1
BP	neurotransmitter biosynthetic process	14	14	0.006375849	0.179981105	1
BP	neuron recognition	45	40	0.006430951	0.18131134	0.888888889
MF	signaling receptor binding	1479	1026	0.006473092	0.182273279	0.693711968
BP	negative regulation of microtubule polymerization or depolymerization	38	34	0.00656022	0.184498075	0.894736842
BP	cytoskeleton-dependent intracellular transport	211	164	0.006591987	0.185162301	0.777251185
BP	cell-cell junction organization	214	166	0.006674133	0.187238271	0.775700935
BP	positive regulation of morphogenesis of an epithelium	36	32	0.006691421	0.187304858	0.888888889
MF	myosin II binding	13	13	0.006692992	0.187304858	1
BP	exploration behavior	30	27	0.006783405	0.189601599	0.9
BP	neuropeptide signaling pathway	109	82	0.006807304	0.190035837	0.752293578
BP	telencephalon cell migration	61	52	0.006831469	0.190174511	0.852459016
BP	regulation of lyase activity	57	48	0.006833536	0.190174511	0.842105263
BP	axis specification	98	79	0.006837378	0.190174511	0.806122449
BP	cilium movement	201	151	0.006855426	0.190443389	0.751243781
BP	microtubule-based transport	212	164	0.006879192	0.190870287	0.773584906
BP	cell communication by electrical coupling	32	29	0.006906943	0.191406565	0.90625
BP	aortic valve development	43	38	0.006928614	0.191773225	0.88372093
BP	regulation of protein-containing complex assembly	417	310	0.006969282	0.192664198	0.743405276
BP	regulation of dopamine secretion	37	33	0.007006092	0.193256558	0.891891892
BP	negative regulation of neuron projection development	140	113	0.007007719	0.193256558	0.807142857
BP	positive regulation of intracellular transport	197	153	0.007018929	0.193331084	0.776649746
BP	memory	123	99	0.00712108	0.195907296	0.804878049
BP	regulation of catecholamine metabolic process	20	19	0.007153094	0.196550066	0.95
BP	regulation of smoothened signaling pathway	86	71	0.007222537	0.198218518	0.825581395
CC	neuron projection cytoplasm	88	72	0.007270767	0.198666642	0.818181818
CC	vesicle	4085	2800	0.007273281	0.198666642	0.685434517
CC	transport vesicle	426	318	0.007281621	0.198666642	0.746478873
BP	brain morphogenesis	37	33	0.007286982	0.198666642	0.891891892
BP	glutamate receptor signaling pathway	50	44	0.00729672	0.198666642	0.88
BP	azole transmembrane transport	14	14	0.007298826	0.198666642	1
MF	amino acid transmembrane transporter activity	85	70	0.007303478	0.198666642	0.823529412
BP	regulation of phosphorylation	1042	743	0.007312434	0.198666642	0.713051823
MF	ligand-gated monoatomic anion channel activity	19	18	0.007321217	0.198666642	0.947368421
BP	collecting duct development	15	15	0.007326291	0.198666642	1
BP	establishment of organelle localization	465	345	0.007357202	0.199267058	0.741935484
BP	collagen-activated signaling pathway	15	15	0.007372105	0.199432993	1
MF	transmembrane transporter activity	1101	788	0.007409659	0.200210585	0.715712988
BP	catecholamine secretion	61	51	0.007499205	0.202389467	0.836065574
CC	polymeric cytoskeletal fiber	773	544	0.007537762	0.20318873	0.703751617
BP	peptidyl-amino acid modification	929	668	0.00757849	0.204044566	0.719052745
BP	glandular epithelial cell differentiation	72	60	0.00762096	0.204945207	0.833333333
BP	amino acid transmembrane transport	101	82	0.007660679	0.205769827	0.811881188
BP	endothelial cell development	64	54	0.007753008	0.208003964	0.84375
CC	lamellipodium	200	158	0.007782125	0.208538931	0.79
CC	main axon	67	57	0.007793038	0.208583615	0.850746269
CC	endosome	1043	751	0.007802151	0.208583615	0.720038351
BP	cartilage development	204	158	0.0078517	0.209661609	0.774509804
BP	endodermal cell differentiation	49	42	0.007987864	0.21304721	0.857142857
MF	catalytic activity	5464	3771	0.008010403	0.213397897	0.690153734
BP	synapse maturation	34	31	0.008020303	0.213411445	0.911764706
BP	dopamine secretion	41	36	0.008048261	0.213749935	0.87804878
BP	Ras protein signal transduction	338	256	0.008054904	0.213749935	0.75739645
BP	regulation of apoptotic process	1490	1042	0.008061243	0.213749935	0.699328859
CC	dendritic spine membrane	14	14	0.008082855	0.213936636	1
BP	nucleotide metabolic process	510	368	0.008087114	0.213936636	0.721568627
BP	regulated exocytosis	225	172	0.008113936	0.214396602	0.764444444
BP	transmembrane receptor protein tyrosine kinase signaling pathway	634	464	0.008140243	0.214841898	0.731861199
BP	metanephros morphogenesis	31	28	0.008151266	0.214883268	0.903225806
BP	positive regulation of intracellular protein transport	155	121	0.008211182	0.21621194	0.780645161
MF	ligand-gated monoatomic ion channel activity involved in regulation of presynaptic membrane potential	15	15	0.008263914	0.217348603	1
BP	vesicle cytoskeletal trafficking	72	60	0.008383279	0.220233102	0.833333333
BP	skin development	316	229	0.008468021	0.221950536	0.724683544
BP	regulation of regulated secretory pathway	125	99	0.008468188	0.221950536	0.792
CC	ER to Golgi transport vesicle membrane	61	51	0.008488704	0.222231934	0.836065574
BP	positive regulation of plasma membrane bounded cell projection assembly	110	88	0.00850624	0.222434747	0.8
MF	potassium:proton antiporter activity	14	14	0.008516649	0.22245095	1
BP	membrane lipid biosynthetic process	149	116	0.008544885	0.222932222	0.77852349
BP	organelle localization	603	444	0.00856932	0.223313335	0.736318408
BP	semi-lunar valve development	47	41	0.008586807	0.223512727	0.872340426
BP	regulation of cell-cell adhesion mediated by cadherin	21	20	0.008618436	0.22407933	0.952380952
BP	regulation of vesicle-mediated transport	527	387	0.008669109	0.225139241	0.734345351
BP	regulation of catecholamine secretion	56	47	0.00868275	0.225236087	0.839285714
MF	potassium channel activity	122	97	0.008699465	0.225344721	0.795081967
BP	vesicle transport along microtubule	46	40	0.008710305	0.225344721	0.869565217
MF	transmembrane receptor protein tyrosine kinase activity	60	52	0.008727668	0.225344721	0.866666667
BP	amino acid import across plasma membrane	50	43	0.008729713	0.225344721	0.86
MF	amyloid-beta binding	85	69	0.008736521	0.225344721	0.811764706
BP	protein glycosylation	192	146	0.008758337	0.225395751	0.760416667
BP	macromolecule glycosylation	192	146	0.008758337	0.225395751	0.760416667
BP	male genitalia development	24	22	0.008773208	0.225523044	0.916666667
BP	nucleoside phosphate metabolic process	519	374	0.008840594	0.22678703	0.72061657
BP	amine transport	108	86	0.008851758	0.22678703	0.796296296
BP	cellular response to testosterone stimulus	12	12	0.008852319	0.22678703	1
BP	response to nitrogen compound	1125	800	0.008908329	0.227875099	0.711111111
BP	regulation of morphogenesis of an epithelium	65	54	0.008914846	0.227875099	0.830769231
BP	sodium ion transmembrane transport	179	140	0.008999139	0.229611527	0.782122905
BP	ventral spinal cord development	46	40	0.009002987	0.229611527	0.869565217
BP	hormone transport	318	237	0.009022766	0.229857996	0.745283019
BP	regulation of reactive oxygen species metabolic process	146	112	0.009095009	0.231438947	0.767123288
BP	ribonucleotide catabolic process	51	43	0.009113661	0.23165418	0.843137255
BP	regulation of immune system process	1511	1043	0.009161821	0.23261813	0.690271343
MF	oxidoreductase activity	711	500	0.009172241	0.232622779	0.70323488
BP	dorsal spinal cord development	20	19	0.009237705	0.233930629	0.95
BP	regulation of endocytosis	290	216	0.009244398	0.233930629	0.744827586
BP	corticosteroid hormone secretion	19	18	0.009281952	0.234462676	0.947368421
BP	gap junction assembly	18	17	0.009286059	0.234462676	0.944444444
BP	regulation of hormone levels	535	384	0.00930559	0.234695047	0.717757009
BP	negative regulation of microtubule depolymerization	26	24	0.009363824	0.235901933	0.923076923
BP	establishment of protein localization to membrane	271	201	0.009430851	0.237175543	0.741697417
BP	dendritic spine development	95	78	0.009435253	0.237175543	0.821052632
BP	regulation of cell shape	140	112	0.009489552	0.238113597	0.8
BP	glycosylation	216	163	0.009493528	0.238113597	0.75462963
BP	negative regulation of signal transduction	1349	948	0.009524945	0.238638192	0.702742772
BP	actin filament bundle assembly	160	127	0.009654438	0.241616122	0.79375
BP	secretion	955	684	0.009677934	0.241937702	0.716230366
BP	regulation of receptor internalization	63	53	0.009765861	0.243867499	0.841269841
BP	regulation of cellular response to growth factor stimulus	357	260	0.009849298	0.245681057	0.728291317
CC	exocytic vesicle	232	179	0.009914848	0.247044955	0.771551724
MF	azole transmembrane transporter activity	13	13	0.009936792	0.24732056	1
BP	regulation of neuron apoptotic process	232	175	0.010157697	0.252542132	0.754310345
BP	cellular response to external stimulus	341	254	0.010195354	0.253001977	0.744868035
BP	positive regulation of heart rate	27	24	0.01019846	0.253001977	0.888888889
CC	cilium	756	539	0.010249852	0.253999607	0.712962963
MF	cytoskeletal motor activity	111	90	0.010281508	0.254506524	0.810810811
BP	regulation of intracellular signal transduction	1784	1257	0.010345768	0.255571272	0.704596413
BP	cardiac right ventricle morphogenesis	20	19	0.010347015	0.255571272	0.95
BP	positive regulation of animal organ morphogenesis	35	31	0.010407046	0.256774942	0.885714286
BP	regulation of protein modification process	1298	920	0.010472483	0.257975606	0.708782743
MF	oxidoreductase activity, acting on the CH-CH group of donors	60	49	0.010478414	0.257975606	0.816666667
CC	axolemma	15	15	0.010511077	0.258312491	1
BP	cellular lipid metabolic process	1000	704	0.010531781	0.258312491	0.704
BP	cellular response to inorganic substance	228	172	0.010534075	0.258312491	0.754385965
MF	microtubule binding	271	206	0.010542633	0.258312491	0.760147601
BP	regulation of endocrine process	39	33	0.010548935	0.258312491	0.846153846
BP	forelimb morphogenesis	41	36	0.010580781	0.258813429	0.87804878
CC	protein complex involved in cell adhesion	57	48	0.010624118	0.259539119	0.842105263
BP	establishment of spindle localization	57	48	0.010652742	0.259539119	0.842105263
BP	nucleobase-containing small molecule metabolic process	587	420	0.010655295	0.259539119	0.715502555
MF	GTPase activator activity	266	203	0.010657414	0.259539119	0.763157895
BP	embryonic camera-type eye development	37	33	0.010667556	0.259539119	0.891891892
MF	estradiol 17-beta-dehydrogenase [NAD(P)] activity	19	17	0.010719139	0.260515207	0.894736842
BP	ribose phosphate metabolic process	382	277	0.010743329	0.260761651	0.72513089
CC	astrocyte projection	19	18	0.01075223	0.260761651	0.947368421
BP	positive regulation of filopodium assembly	31	28	0.010774434	0.261021578	0.903225806
BP	negative regulation of axonogenesis	66	56	0.010788197	0.261076671	0.848484848
BP	genitalia development	47	40	0.010807522	0.261266084	0.85106383
MF	calmodulin binding	203	158	0.010847418	0.261801041	0.778325123
MF	protein heterodimerization activity	314	226	0.010863596	0.261801041	0.719745223
BP	response to dopamine	74	60	0.010864213	0.261801041	0.810810811
BP	head morphogenesis	36	32	0.0109271	0.263037518	0.888888889
BP	regulation of kidney development	34	30	0.010958063	0.263503728	0.882352941
BP	regulation of axon guidance	13	13	0.010999439	0.264219078	1
BP	epidermis development	384	275	0.011042233	0.264966947	0.716145833
BP	cell communication by electrical coupling involved in cardiac conduction	25	23	0.011087631	0.265775668	0.92
BP	establishment or maintenance of monopolar cell polarity	25	23	0.011128943	0.266484821	0.92
BP	actin filament bundle organization	163	129	0.011150033	0.266708791	0.791411043
BP	regulation of synapse assembly	114	91	0.011210722	0.267870281	0.798245614
BP	sensory perception of mechanical stimulus	181	140	0.011230416	0.267870281	0.773480663
BP	L-glutamate import	39	34	0.011233954	0.267870281	0.871794872
BP	axoneme assembly	96	76	0.011249681	0.267964089	0.791666667
MF	oxidoreductase activity, acting on NAD(P)H, oxygen as acceptor	16	15	0.011278661	0.268373083	0.9375
BP	regulation of programmed cell death	1540	1073	0.011313662	0.26892432	0.696753247
BP	nucleotide catabolic process	77	62	0.0113867	0.270377616	0.805194805
CC	extracellular matrix	559	402	0.011503883	0.272874997	0.719141324
CC	AMPA glutamate receptor complex	25	23	0.011546617	0.273603054	0.92
BP	photoreceptor cell development	49	41	0.011563799	0.27372475	0.836734694
BP	inner ear development	194	150	0.011597471	0.27420561	0.773195876
BP	regulation of intracellular transport	332	248	0.011608247	0.27420561	0.746987952
BP	detection of bacterium	16	15	0.011625552	0.274329232	0.9375
BP	purine ribonucleotide catabolic process	45	38	0.011674306	0.275193907	0.844444444
BP	female genitalia development	19	18	0.011712423	0.275806317	0.947368421
BP	regulation of microtubule depolymerization	30	27	0.011730846	0.275954178	0.9
MF	voltage-gated monoatomic ion channel activity involved in regulation of presynaptic membrane potential	12	12	0.011790345	0.277067009	1
CC	extrinsic component of cytoplasmic side of plasma membrane	69	57	0.011823592	0.277561263	0.826086957
BP	response to amine	47	40	0.011850673	0.27790991	0.85106383
BP	positive regulation of stress-activated protein kinase signaling cascade	124	97	0.01191181	0.279055645	0.782258065
BP	negative regulation of neural precursor cell proliferation	25	23	0.011999547	0.28082153	0.92
BP	vesicle-mediated transport	1523	1087	0.012062923	0.282014262	0.713722915
BP	regulation of gonad development	12	12	0.012093241	0.282432479	1
BP	heart valve morphogenesis	60	51	0.012120052	0.282768024	0.85
MF	calcium:monoatomic cation antiporter activity	13	13	0.012146083	0.282838353	1
BP	muscle contraction	349	258	0.012156784	0.282838353	0.739255014
MF	transcription coregulator activity	491	365	0.012160406	0.282838353	0.743380855
BP	ribonucleotide metabolic process	374	271	0.012194696	0.283345875	0.72459893
BP	neuron fate specification	34	30	0.012219312	0.283464852	0.882352941
CC	cortical actin cytoskeleton	73	61	0.012224765	0.283464852	0.835616438
BP	tube morphogenesis	950	676	0.012240373	0.283537453	0.711578947
MF	DNA-binding transcription factor binding	472	352	0.012284217	0.284263296	0.745762712
BP	cyclic nucleotide metabolic process	41	36	0.012297695	0.284285679	0.87804878
BP	forebrain neuron development	25	23	0.012515717	0.289031661	0.92
BP	positive regulation of axon extension	37	33	0.012578476	0.290186089	0.891891892
BP	protein-DNA complex assembly	210	150	0.012603503	0.29046856	0.714285714
BP	reproductive process	1491	1031	0.012795408	0.294592555	0.691482227
BP	cellular response to dopamine	73	59	0.012823822	0.294947896	0.808219178
BP	regulation of cilium movement	40	33	0.012844422	0.295123009	0.825
BP	intracellular transport	1574	1116	0.012933478	0.296694628	0.709021601
BP	forebrain regionalization	24	22	0.012938936	0.296694628	0.916666667
BP	regulation of calcium ion-dependent exocytosis	39	34	0.013156927	0.301389126	0.871794872
BP	regulation of monoatomic ion transmembrane transport	451	329	0.013246156	0.302435708	0.729490022
BP	neuromuscular process	161	125	0.013248903	0.302435708	0.776397516
BP	embryo development ending in birth or egg hatching	673	495	0.013249442	0.302435708	0.73551263
CC	Golgi apparatus subcompartment	374	275	0.013259763	0.302435708	0.735294118
CC	actin-based cell projection	226	174	0.013295001	0.302435708	0.769911504
BP	inorganic cation import across plasma membrane	137	107	0.013295779	0.302435708	0.781021898
BP	inorganic ion import across plasma membrane	137	107	0.013295779	0.302435708	0.781021898
BP	regulation of insulin secretion	165	128	0.013355913	0.303499773	0.775757576
BP	regulation of transmembrane transport	585	422	0.013417889	0.304456346	0.721367521
CC	endoplasmic reticulum-Golgi intermediate compartment	134	104	0.013424805	0.304456346	0.776119403
BP	regulation of synapse maturation	20	19	0.01348156	0.305310765	0.95
BP	peptide transport	262	197	0.013489351	0.305310765	0.751908397
BP	muscle system process	450	327	0.01350996	0.305472965	0.726666667
BP	negative regulation of axon extension	46	40	0.01352637	0.305539993	0.869565217
BP	embryonic camera-type eye morphogenesis	26	24	0.013576533	0.306332548	0.923076923
BP	positive regulation of T cell differentiation	116	91	0.013588418	0.306332548	0.784482759
BP	response to lipid	922	652	0.013674099	0.307826766	0.707158351
CC	external encapsulating structure	560	402	0.013689514	0.307826766	0.717857143
CC	actin filament bundle	78	65	0.013695338	0.307826766	0.833333333
BP	branching involved in prostate gland morphogenesis	12	12	0.013709678	0.307844587	1
BP	lipid export from cell	47	39	0.013751891	0.308202379	0.829787234
BP	positive regulation of growth	255	191	0.013752738	0.308202379	0.749019608
MF	secondary active transmembrane transporter activity	284	213	0.013771125	0.308310397	0.75
BP	bone trabecula morphogenesis	13	13	0.01379154	0.308463529	1
BP	gliogenesis	338	253	0.013887119	0.310200287	0.74852071
CC	plasma membrane bounded cell projection cytoplasm	252	189	0.013896492	0.310200287	0.75
BP	synaptic vesicle exocytosis	95	77	0.013919915	0.310418194	0.810526316
BP	purine nucleotide metabolic process	451	324	0.013946538	0.310706987	0.718403548
BP	regulation of secretion by cell	565	410	0.013971858	0.310966213	0.725663717
BP	reproduction	1501	1037	0.014103393	0.312906852	0.690872751
BP	response to xenobiotic stimulus	430	309	0.014111793	0.312906852	0.718604651
BP	spinal cord motor neuron differentiation	29	26	0.014146939	0.312906852	0.896551724
BP	response to salt stress	24	22	0.014147139	0.312906852	0.916666667
CC	extracellular organelle	2235	1526	0.014151364	0.312906852	0.682774049
CC	extracellular membrane-bounded organelle	2235	1526	0.014151364	0.312906852	0.682774049
BP	establishment or maintenance of epithelial cell apical/basal polarity	53	45	0.014155441	0.312906852	0.849056604
BP	regulation of locomotion	1132	792	0.014217738	0.313978491	0.699646643
BP	purine-containing compound catabolic process	59	48	0.014380935	0.316684072	0.813559322
BP	regulation of leukocyte activation	593	422	0.014419361	0.316684072	0.71163575
MF	phosphatase regulator activity	103	82	0.014424178	0.316684072	0.796116505
BP	establishment or maintenance of apical/basal cell polarity	57	48	0.014431853	0.316684072	0.842105263
BP	establishment or maintenance of bipolar cell polarity	57	48	0.014431853	0.316684072	0.842105263
BP	dopaminergic neuron differentiation	42	36	0.01443314	0.316684072	0.857142857
BP	regulation of microtubule-based process	257	193	0.014437806	0.316684072	0.750972763
CC	non-membrane-bounded organelle	5610	3790	0.014492095	0.317568345	0.675579323
BP	regulation of neurotransmitter secretion	81	66	0.014507486	0.317599332	0.814814815
BP	endocytosis	701	510	0.014546123	0.318138693	0.727532097
BP	cellular response to steroid hormone stimulus	207	157	0.014595443	0.318910424	0.758454106
CC	synaptic vesicle	213	164	0.014644486	0.319368476	0.769953052
BP	cardiac atrium morphogenesis	29	26	0.014644515	0.319368476	0.896551724
BP	establishment of monopolar cell polarity	24	22	0.014673752	0.319502447	0.916666667
CC	extracellular vesicle	2234	1525	0.01468532	0.319502447	0.68263205
BP	negative regulation of cellular component organization	726	525	0.014693665	0.319502447	0.723140496
MF	transmitter-gated monoatomic ion channel activity	61	50	0.014731817	0.319502447	0.819672131
MF	transmitter-gated channel activity	61	50	0.014731817	0.319502447	0.819672131
BP	type B pancreatic cell proliferation	28	25	0.014736599	0.319502447	0.892857143
BP	morphogenesis of embryonic epithelium	152	120	0.014749079	0.319502447	0.789473684
MF	peptide binding	305	224	0.014795236	0.320197094	0.73442623
BP	carbohydrate metabolic process	567	410	0.014830137	0.320647041	0.723104056
BP	positive regulation of stress-activated MAPK cascade	122	95	0.014859204	0.320921506	0.778688525
CC	intracellular non-membrane-bounded organelle	5609	3789	0.014871077	0.320921506	0.675521483
BP	response to extracellular stimulus	520	378	0.01490365	0.321074188	0.726923077
BP	purine ribonucleotide metabolic process	354	256	0.01490641	0.321074188	0.723163842
BP	positive regulation of dendrite extension	24	22	0.014932123	0.321323443	0.916666667
BP	kinetochore assembly	16	15	0.014972235	0.321881811	0.9375
MF	receptor serine/threonine kinase binding	29	25	0.015077362	0.323631595	0.862068966
BP	neuroepithelial cell differentiation	38	33	0.01508211	0.323631595	0.868421053
BP	positive regulation of reproductive process	85	67	0.015118388	0.324104005	0.788235294
BP	leukocyte differentiation	616	441	0.01517304	0.324969049	0.715909091
BP	positive regulation of mesenchymal cell proliferation	25	23	0.015261253	0.326550568	0.92
BP	sex differentiation	280	207	0.015285941	0.326706283	0.739285714
BP	positive regulation of cysteine-type endopeptidase activity involved in apoptotic process	111	86	0.015297284	0.326706283	0.774774775
BP	positive regulation of intracellular signal transduction	1011	715	0.015335326	0.327211226	0.707220574
BP	cyclic purine nucleotide metabolic process	40	35	0.015567625	0.331856205	0.875
BP	cardiac chamber formation	12	12	0.015706466	0.334502096	1
MF	transporter activity	1214	862	0.015728809	0.334664281	0.710049423
BP	myeloid cell differentiation	427	311	0.015764198	0.334814121	0.728337237
BP	cardiac ventricle morphogenesis	71	58	0.015765319	0.334814121	0.816901408
BP	cell-cell junction assembly	157	121	0.015876569	0.336532124	0.770700637
BP	postsynaptic specialization organization	43	37	0.015884717	0.336532124	0.860465116
BP	insulin secretion	199	152	0.015890643	0.336532124	0.763819095
BP	protein transport	1563	1103	0.015940325	0.337269978	0.705694178
BP	pancreas development	79	64	0.015984758	0.337895475	0.810126582
BP	cyclic nucleotide catabolic process	14	14	0.016002718	0.337960751	1
BP	hematopoietic stem cell proliferation	36	31	0.016087935	0.339444981	0.861111111
BP	negative regulation of response to stimulus	1740	1209	0.016241178	0.342360424	0.694827586
BP	embryonic digestive tract development	33	29	0.016285544	0.34285708	0.878787879
BP	regulation of dendritic spine development	57	48	0.016294915	0.34285708	0.842105263
BP	pulmonary valve morphogenesis	19	18	0.016456711	0.345941082	0.947368421
BP	adenohypophysis development	16	15	0.016520773	0.346966768	0.9375
BP	endoderm formation	58	48	0.016617123	0.348668044	0.827586207
MF	GABA receptor activity	22	20	0.016681211	0.349689893	0.909090909
MF	ATPase-coupled transmembrane transporter activity	96	77	0.016817674	0.352225649	0.802083333
BP	response to interferon-beta	33	27	0.016857432	0.352733236	0.818181818
BP	cellular extravasation	73	58	0.016896154	0.353218212	0.794520548
BP	neuron projection organization	91	74	0.016948222	0.353981061	0.813186813
BP	male sex differentiation	172	130	0.01696591	0.354025096	0.755813953
BP	Rac protein signal transduction	42	36	0.016981835	0.354032309	0.857142857
BP	regulation of T cell differentiation in thymus	27	24	0.017028296	0.354675516	0.888888889
BP	positive regulation of natural killer cell activation	25	22	0.017050488	0.354812535	0.88
BP	negative regulation of nervous system development	155	121	0.01708262	0.35491942	0.780645161
BP	negative regulation of canonical Wnt signaling pathway	138	107	0.017117244	0.35491942	0.775362319
BP	dopamine receptor signaling pathway	38	33	0.017123639	0.35491942	0.868421053
BP	positive regulation of T cell differentiation in thymus	11	11	0.017124116	0.35491942	1
BP	establishment of epithelial cell polarity	34	30	0.017133718	0.35491942	0.882352941
BP	response to insulin	269	201	0.017184798	0.355653317	0.747211896
BP	regulation of long-term synaptic potentiation	46	39	0.017222213	0.356103329	0.847826087
BP	organ induction	23	21	0.017262321	0.356608157	0.913043478
MF	actin monomer binding	28	24	0.017285417	0.356760958	0.857142857
BP	response to increased oxygen levels	26	23	0.017342522	0.35761477	0.884615385
MF	HMG box domain binding	13	13	0.017406257	0.358603612	1
BP	acid secretion	43	36	0.017428305	0.358732601	0.837209302
BP	reactive oxygen species metabolic process	231	169	0.017523006	0.360355457	0.731601732
MF	molecular function regulator activity	2022	1386	0.017552151	0.360628455	0.685459941
BP	response to osmotic stress	81	66	0.017577856	0.360830348	0.814814815
BP	regulation of transmembrane receptor protein serine/threonine kinase signaling pathway	297	216	0.017628803	0.361478637	0.727272727
BP	nucleoside phosphate catabolic process	86	68	0.017648764	0.361478637	0.790697674
BP	body morphogenesis	48	41	0.017657159	0.361478637	0.854166667
BP	regulation of systemic arterial blood pressure mediated by a chemical signal	47	38	0.017904819	0.366218818	0.808510638
BP	photoreceptor cell differentiation	64	52	0.0180483	0.368821546	0.8125
BP	receptor localization to synapse	62	52	0.01809319	0.369327959	0.838709677
CC	lumenal side of membrane	36	31	0.018105586	0.369327959	0.861111111
CC	tight junction	131	102	0.018154485	0.369676879	0.778625954
BP	associative learning	85	69	0.01817765	0.369676879	0.811764706
BP	regulation of T cell migration	48	39	0.018185526	0.369676879	0.8125
MF	extracellular matrix structural constituent	164	125	0.018192869	0.369676879	0.762195122
BP	post-embryonic animal organ morphogenesis	11	11	0.018204032	0.369676879	1
BP	neuron maturation	48	41	0.018294369	0.371179686	0.854166667
BP	artery development	111	87	0.018383071	0.372554094	0.783783784
BP	heart formation	33	29	0.018394899	0.372554094	0.878787879
BP	positive regulation of natural killer cell proliferation	10	10	0.01843394	0.373012342	1
BP	cardiac atrium development	37	32	0.018638387	0.376813805	0.864864865
BP	positive regulation of endopeptidase activity	156	117	0.018684144	0.377136323	0.75
BP	transport along microtubule	171	132	0.018687533	0.377136323	0.771929825
BP	purine-containing compound metabolic process	481	344	0.018705215	0.377158218	0.715176715
BP	primitive streak formation	11	11	0.01874678	0.377661188	1
BP	synaptic membrane adhesion	27	24	0.018859361	0.379592674	0.888888889
BP	glucocorticoid metabolic process	25	22	0.018935699	0.380791872	0.88
CC	collagen-containing extracellular matrix	427	308	0.018981325	0.38137191	0.721311475
BP	regulation of dopamine receptor signaling pathway	11	11	0.019001104	0.381432059	1
CC	extracellular region	4293	2833	0.019137539	0.383831805	0.659911484
CC	synapse-associated extracellular matrix	12	12	0.019228991	0.385325911	1
BP	spindle localization	62	51	0.019293055	0.386072261	0.822580645
BP	excitatory chemical synaptic transmission	12	12	0.019300215	0.386072261	1
CC	endoplasmic reticulum subcompartment	1178	826	0.019342778	0.386583367	0.701188455
BP	cellular response to metal ion	199	150	0.019381841	0.38702368	0.753768844
BP	basic amino acid transport	22	20	0.019544367	0.389881232	0.909090909
BP	regulation of meiotic cell cycle phase transition	10	10	0.019559259	0.389881232	1
BP	renal vesicle development	18	17	0.019596845	0.390288078	0.944444444
BP	post-embryonic development	94	75	0.019761615	0.392259311	0.79787234
BP	dendrite extension	37	32	0.0197661	0.392259311	0.864864865
BP	positive regulation of neuron projection development	158	123	0.019767624	0.392259311	0.778481013
CC	U4 snRNP	10	10	0.019778208	0.392259311	1
BP	rostrocaudal neural tube patterning	11	11	0.019782132	0.392259311	1
BP	regulation of GTPase activity	302	224	0.019869788	0.393653942	0.741721854
BP	myelin assembly	24	22	0.019951994	0.394938245	0.916666667
MF	protein serine kinase activity	359	272	0.020044799	0.396282839	0.757660167
BP	regulation of integrin activation	17	16	0.02005683	0.396282839	0.941176471
BP	regulation of protein localization	870	627	0.020072238	0.396282839	0.720689655
BP	aortic valve morphogenesis	38	33	0.020283142	0.400099059	0.868421053
BP	nerve development	97	78	0.020327078	0.40051247	0.804123711
BP	dendrite morphogenesis	139	111	0.020365097	0.40051247	0.798561151
BP	natural killer cell proliferation	15	14	0.020386399	0.40051247	0.933333333
BP	positive regulation of lyase activity	39	33	0.020392679	0.40051247	0.846153846
BP	regulation of multicellular organism growth	63	51	0.020407938	0.40051247	0.80952381
BP	regulation of heart rate	102	80	0.02040985	0.40051247	0.784313725
CC	nuclear outer membrane-endoplasmic reticulum membrane network	1196	838	0.020493469	0.401806379	0.700668896
MF	phosphorus-oxygen lyase activity	23	21	0.020536929	0.402311349	0.913043478
BP	regulation of vascular permeability	50	42	0.020632241	0.403830363	0.84
BP	female sex differentiation	120	93	0.020659653	0.404018898	0.775
BP	response to oxygen levels	339	249	0.020748957	0.405416421	0.734513274
BP	cell adhesion mediated by integrin	88	70	0.020998784	0.409640638	0.795454545
CC	endoplasmic reticulum membrane	1173	822	0.021001203	0.409640638	0.700767263
BP	trabecula formation	26	23	0.021051982	0.410278937	0.884615385
BP	regulation of metal ion transport	395	286	0.021070438	0.410286749	0.724050633
BP	positive regulation of neural precursor cell proliferation	63	52	0.021170628	0.41188471	0.825396825
BP	positive regulation of regulated secretory pathway	43	36	0.02120378	0.412170459	0.837209302
BP	negative regulation of motor neuron apoptotic process	11	11	0.021257179	0.412170459	1
CC	cytoplasmic region	290	216	0.021257775	0.412170459	0.744827586
BP	cellular response to hormone stimulus	608	440	0.021257867	0.412170459	0.723684211
BP	calcium ion transport into cytosol	28	25	0.021295304	0.412544313	0.892857143
MF	FAD binding	40	34	0.021313984	0.412554485	0.85
CC	neuromuscular junction	76	62	0.021350224	0.412904249	0.815789474
BP	response to abiotic stimulus	1118	795	0.021377762	0.413085262	0.711091234
BP	regulation of cell communication by electrical coupling involved in cardiac conduction	11	11	0.021422134	0.413370914	1
BP	vasculature development	831	584	0.021428927	0.413370914	0.70276775
BP	fear response	45	38	0.021492032	0.414236583	0.844444444
BP	dorsal/ventral axis specification	12	12	0.021541165	0.414494747	1
BP	immune system process	2485	1682	0.02156675	0.414494747	0.676861167
BP	regulation of neuroblast proliferation	53	44	0.021571787	0.414494747	0.830188679
BP	cilium movement involved in cell motility	156	116	0.021578388	0.414494747	0.743589744
BP	ear development	221	168	0.021623501	0.414827684	0.760180995
BP	serotonin secretion	10	10	0.02163223	0.414827684	1
BP	regulation of microtubule cytoskeleton organization	160	123	0.021677775	0.415010757	0.76875
BP	placenta development	151	116	0.021678303	0.415010757	0.768211921
BP	regulation of gap junction assembly	10	10	0.021734622	0.415738682	1
BP	lateral mesoderm development	15	14	0.021783195	0.416317337	0.933333333
MF	nuclear glucocorticoid receptor binding	12	12	0.02183418	0.416799323	1
MF	general transcription initiation factor binding	54	44	0.021845097	0.416799323	0.814814815
BP	regulation of oligodendrocyte differentiation	45	38	0.021883184	0.41717573	0.844444444
BP	regulation of secretion	618	445	0.02193637	0.417839124	0.720064725
BP	regulation of lamellipodium organization	53	44	0.022005957	0.418813534	0.830188679
BP	fructose 6-phosphate metabolic process	11	11	0.022122928	0.420687385	1
BP	G protein-coupled receptor signaling pathway, coupled to cyclic nucleotide second messenger	56	44	0.022193041	0.421667772	0.785714286
MF	enzyme activator activity	576	418	0.022333889	0.423989379	0.725694444
BP	negative regulation of neurogenesis	149	116	0.022398273	0.424714374	0.77852349
BP	animal organ maturation	32	28	0.022422859	0.424714374	0.875
CC	sarcolemma	141	111	0.022428149	0.424714374	0.787234043
BP	fatty acid biosynthetic process	166	121	0.022472888	0.425207259	0.728915663
CC	endoplasmic reticulum-Golgi intermediate compartment membrane	81	64	0.022513355	0.425556822	0.790123457
BP	negative regulation of synaptic transmission	54	45	0.022537515	0.425556822	0.833333333
MF	guanyl-nucleotide exchange factor activity	224	173	0.022547545	0.425556822	0.772321429
CC	GABA receptor complex	21	19	0.022778244	0.429440871	0.904761905
BP	regulation of corticosteroid hormone secretion	16	15	0.022791132	0.429440871	0.9375
BP	neuroendocrine cell differentiation	16	15	0.022838081	0.429968968	0.9375
BP	transmembrane receptor protein serine/threonine kinase signaling pathway	408	293	0.023152094	0.435176844	0.718137255
BP	regulation of cellular localization	976	700	0.023153001	0.435176844	0.717213115
BP	renal system process	122	94	0.023177124	0.435270215	0.770491803
BP	olfactory lobe development	37	32	0.023216904	0.43565724	0.864864865
BP	neural tube patterning	40	34	0.02324854	0.435890935	0.85
BP	biogenic amine metabolic process	98	75	0.02329565	0.436357366	0.765306122
BP	establishment of apical/basal cell polarity	22	20	0.023311822	0.436357366	0.909090909
BP	adenylate cyclase-activating G protein-coupled receptor signaling pathway	157	117	0.023397005	0.437591396	0.74522293
CC	microtubule organizing center	845	609	0.023446874	0.438163451	0.720710059
BP	response to ketone	207	155	0.023526833	0.439296426	0.748792271
BP	acyl-CoA metabolic process	95	73	0.023567604	0.439335717	0.768421053
BP	thioester metabolic process	95	73	0.023567604	0.439335717	0.768421053
CC	Golgi trans cisterna	10	10	0.023685438	0.441170402	1
BP	cell fate determination	42	36	0.0237974	0.442892809	0.857142857
BP	positive regulation of microtubule polymerization or depolymerization	36	31	0.023841704	0.443354248	0.861111111
BP	regulation of dendrite extension	27	24	0.023923291	0.444479105	0.888888889
BP	retrograde transport, endosome to Golgi	96	75	0.023941314	0.444479105	0.78125
BP	retinal ganglion cell axon guidance	23	21	0.023998754	0.445181775	0.913043478
BP	positive regulation of phosphorus metabolic process	723	516	0.024055043	0.445498608	0.713692946
BP	positive regulation of phosphate metabolic process	723	516	0.024055043	0.445498608	0.713692946
BP	regulation of peptide transport	200	151	0.02409724	0.445916678	0.755
CC	extrinsic component of synaptic vesicle membrane	11	11	0.024134658	0.446245707	1
BP	synaptic vesicle localization	54	45	0.024289988	0.448752587	0.833333333
BP	positive regulation of receptor internalization	27	24	0.024316502	0.448877498	0.888888889
BP	cell migration involved in gastrulation	15	14	0.024372454	0.44954516	0.933333333
BP	central nervous system neuron axonogenesis	39	34	0.024397585	0.449643734	0.871794872
BP	positive regulation of protein-containing complex assembly	198	150	0.024430227	0.449880449	0.757575758
BP	positive regulation of kinase activity	336	249	0.024557755	0.451862686	0.741071429
CC	synaptic vesicle membrane	126	99	0.0246213	0.452299446	0.785714286
CC	exocytic vesicle membrane	126	99	0.0246213	0.452299446	0.785714286
BP	peptidyl-tyrosine autophosphorylation	18	17	0.024667416	0.452780585	0.944444444
BP	response to mechanical stimulus	212	160	0.024693964	0.452902057	0.754716981
BP	L-glutamate import across plasma membrane	17	16	0.024720384	0.45302098	0.941176471
BP	regulation of actin filament organization	269	202	0.024751018	0.453114575	0.750929368
CC	microtubule associated complex	155	119	0.024765372	0.453114575	0.767741935
BP	central nervous system projection neuron axonogenesis	29	26	0.02480387	0.45345386	0.896551724
BP	embryonic hindlimb morphogenesis	28	25	0.024997111	0.456619255	0.892857143
BP	Sertoli cell differentiation	21	19	0.025070603	0.457593879	0.904761905
BP	regulation of protein phosphorylation	953	673	0.025172538	0.459085673	0.706190976
BP	regulation of vasoconstriction	64	51	0.025250968	0.459796412	0.796875
CC	postsynaptic cytoskeleton	10	10	0.025251977	0.459796412	1
CC	hippocampal mossy fiber to CA3 synapse	42	36	0.025290326	0.459911211	0.857142857
BP	behavioral defense response	40	34	0.02529876	0.459911211	0.85
BP	motor neuron apoptotic process	21	19	0.025401181	0.460743468	0.904761905
BP	molting cycle	117	90	0.025405367	0.460743468	0.769230769
BP	hair cycle	117	90	0.025405367	0.460743468	0.769230769
CC	filamentous actin	28	25	0.0254398	0.461000007	0.892857143
BP	embryo implantation	60	47	0.025539909	0.462373196	0.783333333
CC	perisynaptic extracellular matrix	11	11	0.025556272	0.462373196	1
BP	regulation of neuronal synaptic plasticity	55	46	0.025595662	0.462717443	0.836363636
BP	response to peptide hormone	429	312	0.025675525	0.463516142	0.727272727
BP	positive regulation of transmembrane receptor protein serine/threonine kinase signaling pathway	104	82	0.025680638	0.463516142	0.788461538
MF	neurotransmitter transmembrane transporter activity	21	19	0.025815625	0.465256822	0.904761905
BP	striatum development	22	20	0.025823494	0.465256822	0.909090909
BP	bone remodeling	89	70	0.025838502	0.465256822	0.786516854
BP	regulation of protein kinase C signaling	18	17	0.025918704	0.466072337	0.944444444
MF	transmembrane receptor protein kinase activity	79	65	0.025928824	0.466072337	0.82278481
MF	P-type ion transporter activity	23	21	0.025965833	0.466072337	0.913043478
MF	P-type transmembrane transporter activity	23	21	0.025965833	0.466072337	0.913043478
BP	cellular response to chemical stimulus	2725	1866	0.025996151	0.466248258	0.684770642
BP	positive regulation of nuclear division	60	48	0.026096311	0.467576117	0.8
CC	canonical inflammasome complex	17	15	0.02611134	0.467576117	0.882352941
BP	regulation of G0 to G1 transition	37	31	0.026153831	0.467968225	0.837837838
BP	outflow tract morphogenesis	81	65	0.026210092	0.468380835	0.802469136
MF	cyclase activity	22	20	0.026218114	0.468380835	0.909090909
MF	inhibitory extracellular ligand-gated monoatomic ion channel activity	14	13	0.02627702	0.468919712	0.928571429
MF	RNA polymerase II-specific DNA-binding transcription factor binding	343	256	0.026318341	0.468919712	0.746355685
BP	myeloid leukocyte differentiation	235	174	0.026326158	0.468919712	0.740425532
BP	renal vesicle morphogenesis	17	16	0.02633082	0.468919712	0.941176471
BP	secondary heart field specification	11	11	0.026370023	0.469250127	1
BP	lymph vessel development	31	27	0.026546244	0.472016318	0.870967742
MF	transmembrane receptor protein serine/threonine kinase binding	23	20	0.026601907	0.472636229	0.869565217
BP	muscle organ development	351	259	0.026709351	0.473975676	0.737891738
BP	regulation of hormone metabolic process	39	33	0.026719013	0.473975676	0.846153846
BP	hippo signaling	44	38	0.026768248	0.474478682	0.863636364
MF	carbonate dehydratase activity	15	14	0.026886689	0.47620664	0.933333333
BP	response to steroid hormone	329	241	0.026930745	0.476348767	0.732522796
BP	positive regulation of transferase activity	412	302	0.026955602	0.476348767	0.733009709
BP	granulocyte macrophage colony-stimulating factor production	18	16	0.026978563	0.476348767	0.888888889
BP	regulation of granulocyte macrophage colony-stimulating factor production	18	16	0.026978563	0.476348767	0.888888889
CC	secretory granule membrane	313	227	0.027077227	0.477660294	0.725239617
BP	positive regulation of ATP-dependent activity	40	33	0.027094883	0.477660294	0.825
CC	spindle pole centrosome	14	13	0.027148871	0.478058089	0.928571429
BP	endolysosomal toll-like receptor signaling pathway	44	36	0.027159523	0.478058089	0.818181818
BP	positive regulation of lymphocyte migration	41	33	0.027262651	0.479501926	0.804878049
BP	secretion by cell	822	587	0.027351785	0.480440114	0.714111922
BP	regulation of protein targeting to membrane	34	29	0.027389143	0.480440114	0.852941176
BP	phosphatidylglycerol biosynthetic process	10	10	0.027397024	0.480440114	1
BP	anatomical structure formation involved in morphogenesis	1252	883	0.027400563	0.480440114	0.705271565
BP	protein targeting	331	241	0.027494389	0.481220983	0.728096677
BP	regulation of cytosolic calcium ion concentration	59	48	0.027507616	0.481220983	0.813559322
BP	axo-dendritic transport	77	62	0.027508628	0.481220983	0.805194805
BP	regulation of tube size	146	109	0.027571126	0.48194328	0.746575342
CC	aggresome	35	30	0.027756918	0.484817983	0.857142857
BP	tissue remodeling	183	135	0.027783119	0.484902918	0.737704918
MF	SMAD binding	79	64	0.02783718	0.485069627	0.810126582
BP	regulation of cell motility	1091	759	0.027858604	0.485069627	0.695692026
BP	endoplasmic reticulum calcium ion homeostasis	26	23	0.027863227	0.485069627	0.884615385
BP	hormone secretion	307	226	0.027878055	0.485069627	0.736156352
MF	chloride transmembrane transporter activity	120	93	0.027969055	0.486280648	0.775
BP	NK T cell proliferation	9	9	0.028251311	0.490812524	1
BP	calcium ion transmembrane transport	348	256	0.028312969	0.491507944	0.735632184
MF	ATPase activator activity	27	23	0.028400786	0.492366998	0.851851852
BP	lateral sprouting from an epithelium	11	11	0.028405788	0.492366998	1
MF	microtubule motor activity	67	55	0.028453666	0.492653988	0.820895522
BP	positive regulation of cell-cell adhesion mediated by cadherin	11	11	0.028483884	0.492653988	1
BP	embryonic placenta development	88	70	0.028487385	0.492653988	0.795454545
BP	carboxylic acid metabolic process	940	655	0.028522368	0.492883873	0.696808511
BP	protein targeting to membrane	127	96	0.028688603	0.495115689	0.755905512
BP	negative regulation of apoptotic process	899	629	0.028695096	0.495115689	0.699666296
MF	chromatin binding	587	425	0.028742417	0.495555914	0.724020443
BP	response to hypoxia	295	217	0.028939911	0.498582669	0.73559322
BP	T cell migration	71	54	0.02905008	0.500101521	0.76056338
BP	positive regulation of synaptic transmission, glutamatergic	35	30	0.029142949	0.501320503	0.857142857
BP	cellular response to prostaglandin stimulus	21	19	0.029234484	0.502193099	0.904761905
BP	receptor internalization	127	99	0.029237875	0.502193099	0.779527559
BP	cerebellum development	101	80	0.029433114	0.505164716	0.792079208
BP	adult behavior	145	112	0.029456209	0.505179545	0.772413793
BP	long-term synaptic depression	32	28	0.029511173	0.505740486	0.875
BP	cytosolic transport	180	137	0.029539732	0.505848441	0.761111111
BP	aorta development	65	53	0.02959423	0.506147612	0.815384615
BP	vagina development	10	10	0.02960175	0.506147612	1
BP	response to alcohol	253	186	0.02966564	0.506660801	0.735177866
BP	regulation of peptide hormone secretion	195	147	0.029676357	0.506660801	0.753846154
MF	inorganic anion transmembrane transporter activity	153	117	0.029795782	0.508283949	0.764705882
BP	organic acid metabolic process	969	674	0.029816164	0.508283949	0.695562436
BP	regulation of heart morphogenesis	10	10	0.030213101	0.513986626	1
MF	neurotransmitter receptor activity involved in regulation of postsynaptic membrane potential	57	46	0.030218113	0.513986626	0.807017544
BP	regulation of lymphocyte activation	502	357	0.030218541	0.513986626	0.711155378
BP	negative regulation of nitrogen compound metabolic process	2363	1623	0.030348334	0.515620348	0.686838764
CC	motile cilium	270	194	0.030392668	0.515620348	0.718518519
BP	regulation of synaptic vesicle exocytosis	43	36	0.030394556	0.515620348	0.837209302
BP	positive regulation of apoptotic process	539	382	0.03041525	0.515620348	0.708719852
BP	regulation of peptide secretion	198	149	0.030435327	0.515620348	0.752525253
BP	response to nutrient levels	491	354	0.030450735	0.515620348	0.720977597
BP	motile cilium assembly	66	52	0.030575425	0.517346207	0.787878788
MF	L-lysine transmembrane transporter activity	9	9	0.030659854	0.517601577	1
BP	L-lysine transport	9	9	0.030659854	0.517601577	1
BP	L-lysine transmembrane transport	9	9	0.030659854	0.517601577	1
MF	oxidoreductase activity, acting on the CH-OH group of donors, NAD or NADP as acceptor	124	91	0.030681628	0.517601577	0.733870968
BP	negative regulation of systemic arterial blood pressure	22	19	0.030779731	0.518871375	0.863636364
BP	regulation of tube diameter	145	108	0.030857353	0.519409259	0.744827586
BP	blood vessel diameter maintenance	145	108	0.030857353	0.519409259	0.744827586
BP	axial mesoderm development	9	9	0.030911169	0.519730701	1
BP	negative regulation of biological process	5765	3871	0.03092294	0.519730701	0.671465742
MF	MHC class II protein complex binding	25	22	0.030951303	0.519730701	0.88
BP	regulation of response to external stimulus	1121	770	0.030997338	0.519730701	0.686886708
BP	bone development	212	161	0.031007703	0.519730701	0.759433962
BP	endocrine process	92	70	0.031013678	0.519730701	0.760869565
BP	regulation of cellular component size	368	275	0.031088034	0.520592833	0.747282609
BP	morphogenesis of a polarized epithelium	92	74	0.031123196	0.520797864	0.804347826
MF	structural constituent of chromatin	79	53	0.031153094	0.520914567	0.670886076
BP	leukocyte cell-cell adhesion	416	296	0.031253868	0.522215361	0.711538462
BP	regulation of presynaptic cytosolic calcium ion concentration	15	14	0.031337528	0.523228495	0.933333333
BP	molting cycle process	96	75	0.031417746	0.523387964	0.78125
BP	hair cycle process	96	75	0.031417746	0.523387964	0.78125
BP	metanephric tubule development	25	22	0.031421356	0.523387964	0.88
BP	organelle transport along microtubule	88	70	0.031439208	0.523387964	0.795454545
BP	neuroblast proliferation	81	65	0.031512494	0.524025173	0.802469136
BP	regulation of hormone secretion	250	185	0.031523606	0.524025173	0.74
BP	sphingosine biosynthetic process	14	13	0.031654196	0.525427291	0.928571429
BP	sphingoid biosynthetic process	14	13	0.031654196	0.525427291	0.928571429
BP	glutamate metabolic process	33	28	0.031717993	0.525825995	0.848484848
BP	behavioral fear response	39	33	0.031724496	0.525825995	0.846153846
BP	regulation of reproductive process	205	149	0.031806462	0.526500182	0.726829268
MF	MAP-kinase scaffold activity	11	11	0.03181151	0.526500182	1
BP	positive regulation of lipid biosynthetic process	90	69	0.031896068	0.527515473	0.766666667
BP	digestive tract morphogenesis	48	40	0.032130394	0.531004423	0.833333333
MF	protein kinase activator activity	122	94	0.032185362	0.531526281	0.770491803
MF	SUMO transferase activity	25	22	0.032249796	0.532203609	0.88
BP	positive regulation of protein polymerization	91	72	0.032338754	0.53295981	0.791208791
CC	bicellular tight junction	126	97	0.032348582	0.53295981	0.76984127
BP	regulation of epithelial cell differentiation involved in kidney development	16	15	0.03236598	0.53295981	0.9375
BP	bone trabecula formation	10	10	0.032540866	0.535147834	1
BP	embryonic pattern specification	74	59	0.032556535	0.535147834	0.797297297
BP	spinal cord motor neuron cell fate specification	10	10	0.032569506	0.535147834	1
BP	regulation of synaptic vesicle recycling	26	23	0.032597771	0.535225245	0.884615385
MF	extracellular matrix constituent conferring elasticity	10	10	0.032687243	0.536306795	1
MF	G-protein alpha-subunit binding	29	25	0.032724501	0.536530711	0.862068966
BP	optic nerve development	21	19	0.032881942	0.538410666	0.904761905
BP	positive regulation of supramolecular fiber organization	175	134	0.032886552	0.538410666	0.765714286
BP	positive regulation of programmed cell death	562	397	0.032917169	0.538523941	0.706405694
BP	locomotion	1323	911	0.033124516	0.541526264	0.688586546
BP	developmental process involved in reproduction	975	679	0.03317589	0.541737395	0.696410256
BP	respiratory system process	39	33	0.033185111	0.541737395	0.846153846
BP	positive regulation of phosphorylation	657	468	0.033214248	0.541823816	0.712328767
BP	cranial skeletal system development	72	58	0.033283155	0.542558404	0.805555556
BP	carboxylic acid biosynthetic process	328	233	0.033367598	0.543545014	0.710365854
CC	SCF ubiquitin ligase complex	64	51	0.033468305	0.544794952	0.796875
BP	tertiary alcohol metabolic process	22	19	0.033504033	0.544986139	0.863636364
BP	mesoderm development	129	99	0.033563733	0.545566722	0.76744186
BP	organic acid biosynthetic process	331	235	0.033681781	0.547041173	0.709969789
BP	development of primary sexual characteristics	230	169	0.033702589	0.547041173	0.734782609
CC	fibrillar center	150	114	0.033749604	0.547413271	0.76
BP	positive regulation of alpha-beta T cell differentiation	52	42	0.033777151	0.547469308	0.807692308
BP	mesenchymal cell apoptotic process	16	15	0.033833774	0.54799621	0.9375
CC	platelet dense tubular network	11	11	0.033965874	0.549663571	1
BP	response to fructose	8	8	0.033985096	0.549663571	1
BP	cellular response to organic substance	2027	1393	0.034020937	0.549710079	0.687222496
BP	oxoacid metabolic process	963	669	0.034036353	0.549710079	0.69470405
MF	GABA-A receptor activity	19	17	0.034104298	0.549761348	0.894736842
CC	GABA-A receptor complex	19	17	0.034104298	0.549761348	0.894736842
BP	cell aggregation	23	20	0.034117427	0.549761348	0.869565217
MF	I-SMAD binding	16	15	0.034136299	0.549761348	0.9375
BP	blood vessel development	798	559	0.034179796	0.55007201	0.700501253
MF	tubulin binding	376	277	0.034225423	0.550416493	0.736702128
BP	acetate ester transport	9	9	0.034283075	0.550470715	1
BP	regulation of blood volume by renin-angiotensin	8	8	0.034311161	0.550470715	1
BP	positive regulation of protein modification process	806	572	0.034324095	0.550470715	0.709677419
BP	neurotransmitter reuptake	35	30	0.034338292	0.550470715	0.857142857
MF	carbohydrate kinase activity	21	19	0.034352952	0.550470715	0.904761905
BP	spinal cord patterning	21	19	0.034374139	0.550470715	0.904761905
BP	cellular response to peptide hormone stimulus	309	228	0.034488251	0.551778582	0.737864078
CC	nBAF complex	16	15	0.034504373	0.551778582	0.9375
BP	positive regulation of ossification	53	44	0.034659782	0.553874037	0.830188679
BP	regulation of nervous system process	119	93	0.034729945	0.554605249	0.781512605
CC	oxidoreductase complex	118	87	0.034830013	0.555812653	0.737288136
BP	positive regulation of establishment of protein localization	321	236	0.034914736	0.556773663	0.735202492
BP	osteoclast differentiation	106	81	0.034969002	0.557247961	0.764150943
MF	protein kinase regulator activity	223	166	0.035030512	0.557836972	0.744394619
BP	olfactory bulb development	35	30	0.035133553	0.559086041	0.857142857
BP	temperature homeostasis	183	139	0.035194347	0.559661535	0.759562842
BP	purine nucleotide catabolic process	54	43	0.035346882	0.561694096	0.796296296
BP	olfactory behavior	10	10	0.035391518	0.562010383	1
BP	tube formation	151	117	0.035473608	0.562920575	0.774834437
BP	transcytosis	20	18	0.035555344	0.563437771	0.9
BP	regulation of dendrite development	99	79	0.035624675	0.563437771	0.797979798
BP	leukocyte activation	944	658	0.035625342	0.563437771	0.697033898
BP	lung cell differentiation	28	24	0.035630174	0.563437771	0.857142857
BP	lung epithelial cell differentiation	28	24	0.035630174	0.563437771	0.857142857
BP	cerebral cortex cell migration	48	40	0.035742993	0.564384261	0.833333333
BP	thyroid hormone generation	23	20	0.035745544	0.564384261	0.869565217
BP	organic hydroxy compound metabolic process	566	396	0.03578328	0.564384261	0.699646643
MF	NAD(P)H oxidase H2O2-forming activity	9	9	0.035789373	0.564384261	1
BP	sodium ion transport	247	185	0.035848091	0.564918183	0.748987854
MF	amide binding	383	276	0.035921891	0.565688884	0.720626632
BP	positive regulation of interleukin-6 production	100	75	0.035997364	0.566484835	0.75
CC	integrin complex	31	27	0.036054343	0.566988852	0.870967742
BP	protein localization to cell-cell junction	22	20	0.036100297	0.567029211	0.909090909
BP	protein export from nucleus	60	48	0.036132713	0.567029211	0.8
BP	cAMP metabolic process	23	21	0.036146143	0.567029211	0.913043478
BP	norepinephrine metabolic process	14	13	0.036161817	0.567029211	0.928571429
MF	ionotropic glutamate receptor binding	22	20	0.036181674	0.567029211	0.909090909
CC	perineuronal net	10	10	0.036323731	0.568863175	1
BP	nucleosome assembly	102	71	0.036381008	0.569218754	0.696078431
BP	negative regulation of cellular process	5418	3639	0.036418555	0.569218754	0.671650055
BP	regulation of motor neuron apoptotic process	15	14	0.036421584	0.569218754	0.933333333
BP	regulation of protein polymerization	203	153	0.036555675	0.570744597	0.753694581
CC	endocytic vesicle membrane	198	149	0.036569448	0.570744597	0.752525253
BP	regulation of JNK cascade	132	101	0.036599362	0.570819418	0.765151515
BP	oligopeptide transport	9	9	0.036662587	0.571021683	1
BP	oligopeptide transmembrane transport	9	9	0.036662587	0.571021683	1
BP	positive regulation of peroxisome proliferator activated receptor signaling pathway	9	9	0.036739142	0.571822099	1
BP	neuronal action potential	33	28	0.036875468	0.573551091	0.848484848
BP	peptide hormone secretion	241	179	0.036943043	0.574209108	0.742738589
BP	cell activation	1089	757	0.03704229	0.57535816	0.69513315
BP	response to decreased oxygen levels	312	228	0.03708374	0.575608544	0.730769231
BP	biomineral tissue development	172	129	0.037120693	0.575788827	0.75
BP	regulation of behavior	74	57	0.037146055	0.575789188	0.77027027
BP	biological process involved in intraspecies interaction between organisms	54	44	0.037271684	0.577342704	0.814814815
BP	organic acid transmembrane transport	157	120	0.037303705	0.577445093	0.76433121
BP	embryonic heart tube development	85	67	0.037508775	0.580224236	0.788235294
BP	response to organophosphorus	126	96	0.037538601	0.580290592	0.761904762
BP	positive regulation of GTPase activity	234	172	0.037630304	0.581312737	0.735042735
MF	G protein-coupled peptide receptor activity	122	89	0.037701008	0.581697146	0.729508197
BP	long-term synaptic potentiation	106	80	0.037719114	0.581697146	0.754716981
BP	response to nerve growth factor	48	40	0.037731984	0.581697146	0.833333333
BP	regulation of mammary gland epithelial cell proliferation	15	14	0.037763863	0.58179391	0.933333333
BP	positive regulation of receptor-mediated endocytosis	53	43	0.037860565	0.582734115	0.811320755
BP	response to inorganic substance	526	378	0.037876179	0.582734115	0.718631179
MF	calcium:sodium antiporter activity	10	10	0.037905921	0.582797117	1
BP	embryonic skeletal joint development	15	14	0.037945867	0.58301682	0.933333333
MF	transcription coactivator activity	270	202	0.03798068	0.583157409	0.748148148
MF	transition metal ion binding	1088	758	0.038086517	0.584387577	0.696691176
BP	regulation of postsynaptic cytosolic calcium ion concentration	10	10	0.038171562	0.585297287	1
BP	cytoskeleton-dependent cytokinesis	116	89	0.038209071	0.585477358	0.767241379
MF	1-phosphatidylinositol-4-phosphate 5-kinase activity	9	9	0.038235372	0.585485579	1
MF	delayed rectifier potassium channel activity	28	24	0.038341283	0.58625247	0.857142857
BP	response to gonadotropin	28	24	0.038352172	0.58625247	0.857142857
BP	neuron cellular homeostasis	63	50	0.038384572	0.58625247	0.793650794
BP	regulation of body fluid levels	362	262	0.038415383	0.58625247	0.723756906
BP	cell fate commitment involved in formation of primary germ layer	32	27	0.038424927	0.58625247	0.84375
BP	cell communication involved in cardiac conduction	58	47	0.038482724	0.58625247	0.810344828
CC	dense core granule	37	31	0.038489969	0.58625247	0.837837838
BP	response to purine-containing compound	142	108	0.038491845	0.58625247	0.76056338
BP	GABAergic neuron differentiation	20	18	0.038649009	0.587266008	0.9
BP	nucleoside bisphosphate metabolic process	124	92	0.038661765	0.587266008	0.741935484
BP	ribonucleoside bisphosphate metabolic process	124	92	0.038661765	0.587266008	0.741935484
BP	purine nucleoside bisphosphate metabolic process	124	92	0.038661765	0.587266008	0.741935484
BP	protein localization to postsynaptic membrane	44	37	0.03870298	0.587499341	0.840909091
BP	regulation of BMP signaling pathway	121	91	0.038736916	0.587621956	0.752066116
CC	external side of plasma membrane	373	262	0.038772046	0.587762487	0.702412869
BP	synaptic transmission, GABAergic	58	47	0.038847301	0.588510708	0.810344828
BP	metanephric collecting duct development	10	10	0.038919915	0.589217958	1
BP	regulation of leukocyte migration	227	162	0.039086646	0.591348164	0.713656388
MF	efflux transmembrane transporter activity	15	14	0.039223287	0.592710106	0.933333333
BP	ossification involved in bone maturation	25	22	0.039228833	0.592710106	0.88
CC	catenin complex	31	27	0.039325659	0.593755614	0.870967742
CC	Z disc	132	102	0.039350288	0.593755614	0.772727273
BP	morphogenesis of an epithelial bud	15	14	0.039464273	0.594988927	0.933333333
BP	B cell apoptotic process	27	23	0.039497953	0.594988927	0.851851852
BP	regulation of lipid biosynthetic process	189	137	0.039510574	0.594988927	0.724867725
BP	regulation of ATP-dependent activity	62	48	0.039581648	0.595664483	0.774193548
BP	response to manganese ion	18	16	0.039636876	0.596100835	0.888888889
BP	regulation of microtubule polymerization or depolymerization	95	74	0.03987637	0.599305979	0.778947368
BP	potassium ion homeostasis	34	29	0.039965685	0.59996346	0.852941176
BP	sensory perception of sound	158	120	0.039982986	0.59996346	0.759493671
BP	norepinephrine biosynthetic process	8	8	0.039999324	0.59996346	1
BP	cilium or flagellum-dependent cell motility	161	118	0.040070811	0.599978879	0.732919255
BP	cilium-dependent cell motility	161	118	0.040070811	0.599978879	0.732919255
BP	calcium ion transmembrane import into cytosol	204	152	0.040079561	0.599978879	0.745098039
BP	hepaticobiliary system development	145	110	0.040191627	0.601260397	0.75862069
BP	vasoconstriction	83	64	0.040387474	0.603792737	0.771084337
CC	apical dendrite	16	15	0.040429116	0.603805769	0.9375
BP	embryonic digit morphogenesis	57	47	0.040441488	0.603805769	0.824561404
BP	meiotic cell cycle phase transition	13	12	0.040481091	0.603870318	0.923076923
BP	SMAD protein signal transduction	84	65	0.04049896	0.603870318	0.773809524
BP	carboxylic acid transmembrane transport	156	119	0.040771957	0.607253232	0.762820513
BP	calcium ion transport	441	318	0.040795587	0.607253232	0.721088435
BP	regulation of calcium ion transport	249	181	0.040806006	0.607253232	0.726907631
BP	regulation of dephosphorylation	105	81	0.040875099	0.607875191	0.771428571
BP	lactation	40	33	0.040901301	0.607875191	0.825
BP	labyrinthine layer development	46	38	0.041171884	0.611496655	0.826086957
BP	hormone biosynthetic process	65	51	0.04124244	0.61214449	0.784615385
BP	L-glutamate transmembrane transport	29	25	0.04129076	0.61246164	0.862068966
BP	regulation of actin filament length	155	118	0.04135753	0.61305186	0.761290323
BP	response to mineralocorticoid	37	30	0.041435063	0.613504143	0.810810811
BP	cartilage condensation	19	17	0.041478387	0.613504143	0.894736842
MF	lipid binding	839	595	0.041491885	0.613504143	0.709177592
BP	regulation of cyclase activity	53	43	0.041496034	0.613504143	0.811320755
BP	positive regulation of fatty acid biosynthetic process	24	20	0.041545844	0.613841191	0.833333333
BP	atrial cardiac muscle cell action potential	19	17	0.041641073	0.614050448	0.894736842
BP	atrial cardiac muscle cell to AV node cell signaling	19	17	0.041641073	0.614050448	0.894736842
BP	atrial cardiac muscle cell to AV node cell communication	19	17	0.041641073	0.614050448	0.894736842
CC	Golgi cisterna	114	84	0.041679625	0.614220355	0.736842105
BP	basic amino acid transmembrane transport	19	17	0.041725878	0.614503472	0.894736842
BP	mesenchymal cell migration	61	50	0.041822966	0.615534376	0.819672131
BP	positive regulation of cilium assembly	28	24	0.04203831	0.617920518	0.857142857
MF	sialyltransferase activity	21	19	0.042039479	0.617920518	0.904761905
BP	maternal placenta development	35	29	0.042160212	0.61914845	0.828571429
BP	regulation of cell communication by electrical coupling	15	14	0.042177513	0.61914845	0.933333333
BP	positive regulation of protein transport	305	224	0.042334506	0.621051844	0.73442623
BP	collagen-activated tyrosine kinase receptor signaling pathway	10	10	0.042442426	0.622233342	1
MF	ligand-gated monoatomic cation channel activity	110	85	0.042498688	0.622656467	0.772727273
BP	negative regulation of programmed cell death	931	648	0.04265124	0.623494704	0.696025779
MF	transmitter-gated monoatomic ion channel activity involved in regulation of postsynaptic membrane potential	55	44	0.042674756	0.623494704	0.8
BP	lamellipodium organization	91	72	0.042682907	0.623494704	0.791208791
BP	regulation of focal adhesion assembly	63	52	0.042693089	0.623494704	0.825396825
BP	regulation of cell-substrate junction assembly	63	52	0.042693089	0.623494704	0.825396825
BP	skin epidermis development	128	97	0.042766236	0.624137091	0.7578125
BP	hair follicle development	93	72	0.042792008	0.624137091	0.774193548
MF	minus-end-directed microtubule motor activity	17	16	0.04284242	0.624181177	0.941176471
BP	regulation of positive chemotaxis	26	22	0.042924904	0.624181177	0.846153846
BP	membrane depolarization	80	63	0.042925506	0.624181177	0.7875
BP	morphogenesis of an epithelial fold	24	21	0.042928846	0.624181177	0.875
BP	retina morphogenesis in camera-type eye	65	52	0.042953026	0.624181177	0.8
BP	thalamus development	13	12	0.042959838	0.624181177	0.923076923
BP	cellular response to interferon-beta	26	21	0.042987876	0.624189454	0.807692308
BP	stem cell proliferation	125	94	0.043063614	0.624572872	0.752
BP	microtubule polymerization or depolymerization	134	102	0.043069252	0.624572872	0.76119403
BP	thyroid hormone metabolic process	29	24	0.043115608	0.624846353	0.827586207
BP	regulation of muscle contraction	168	125	0.043191777	0.625551273	0.744047619
BP	negative regulation of smoothened signaling pathway	34	29	0.043252652	0.62603392	0.852941176
BP	small molecule biosynthetic process	601	421	0.043296631	0.626271574	0.700499168
BP	axis elongation	29	25	0.043371164	0.626950598	0.862068966
BP	placenta blood vessel development	31	26	0.043445546	0.627626561	0.838709677
BP	positive regulation of protein targeting to membrane	28	24	0.043601034	0.629472617	0.857142857
BP	regulation of cell cycle	1112	777	0.04363372	0.629544547	0.698741007
MF	structural molecule activity	778	528	0.043676456	0.629761282	0.678663239
CC	myofibril	236	175	0.043859757	0.631657118	0.741525424
MF	protein kinase C activity	16	15	0.043868769	0.631657118	0.9375
BP	heart induction	9	9	0.04389376	0.631657118	1
MF	phosphatase inhibitor activity	47	38	0.043920797	0.631657118	0.808510638
BP	interneuron migration	15	14	0.043946924	0.631657118	0.933333333
BP	chemical synaptic transmission, postsynaptic	115	89	0.044116142	0.63275128	0.773913043
BP	ubiquitin recycling	13	12	0.044131816	0.63275128	0.923076923
BP	positive regulation of hippo signaling	10	10	0.044135617	0.63275128	1
MF	sphingosine-1-phosphate receptor activity	8	8	0.044154042	0.63275128	1
BP	labyrinthine layer blood vessel development	19	17	0.044167793	0.63275128	0.894736842
BP	ribonucleoside monophosphate catabolic process	14	13	0.04419012	0.63275128	0.928571429
BP	calcium-mediated signaling	209	153	0.044249942	0.632795578	0.732057416
BP	sodium-dependent phosphate transport	12	11	0.04425521	0.632795578	0.916666667
BP	negative regulation of developmental process	991	684	0.044276754	0.632795578	0.690211907
CC	phagocytic vesicle	140	106	0.04450177	0.63543078	0.757142857
MF	oxidoreductase activity, acting on a sulfur group of donors, disulfide as acceptor	8	8	0.044522991	0.63543078	1
BP	monosaccharide metabolic process	261	192	0.044545029	0.63543078	0.735632184
BP	peptide secretion	246	182	0.044615601	0.635913781	0.739837398
BP	response to peptide	515	369	0.044634857	0.635913781	0.716504854
MF	AMP binding	15	14	0.044684292	0.6362192	0.933333333
BP	response to external stimulus	2706	1824	0.04478335	0.637230337	0.67405765
BP	DNA dealkylation involved in DNA repair	9	9	0.044932956	0.638959001	1
BP	vesicle-mediated transport to the plasma membrane	149	114	0.045173768	0.64198168	0.765100671
BP	regulation of cell-matrix adhesion	125	97	0.0452306	0.642324596	0.776
BP	cranial nerve development	63	51	0.045254431	0.642324596	0.80952381
BP	dorsal/ventral neural tube patterning	24	21	0.045318538	0.642832998	0.875
BP	alcohol biosynthetic process	144	106	0.045520383	0.645293319	0.736111111
BP	positive regulation of fatty acid metabolic process	41	33	0.045604112	0.646077214	0.804878049
BP	heart trabecula morphogenesis	32	27	0.045694517	0.646954647	0.84375
BP	export from cell	899	636	0.045824956	0.648026336	0.707452725
BP	regulation of type B pancreatic cell proliferation	14	13	0.045836598	0.648026336	0.928571429
MF	nucleoside monophosphate kinase activity	20	18	0.045855763	0.648026336	0.9
BP	oligosaccharide biosynthetic process	29	24	0.045900294	0.648252506	0.827586207
BP	polarized epithelial cell differentiation	25	22	0.045952121	0.64858137	0.88
BP	neuron remodeling	15	14	0.046165106	0.65102056	0.933333333
BP	steroid hormone mediated signaling pathway	138	105	0.046199562	0.65102056	0.760869565
BP	ruffle organization	56	45	0.046210886	0.65102056	0.803571429
BP	steroid hormone biosynthetic process	44	35	0.046404932	0.653349242	0.795454545
BP	positive regulation of protein kinase C signaling	9	9	0.046475205	0.653905004	1
BP	negative regulation of supramolecular fiber organization	165	124	0.046501958	0.653905004	0.751515152
BP	axonal transport	65	52	0.046591007	0.654752038	0.8
CC	neurofilament	9	9	0.046700703	0.655888001	1
BP	regulation of synaptic transmission, dopaminergic	9	9	0.04675817	0.656289472	1
BP	acetylcholine transport	8	8	0.046829759	0.656888544	1
CC	phagocytic vesicle membrane	78	61	0.046883484	0.657236457	0.782051282
CC	contractile fiber	245	181	0.047023055	0.658594652	0.73877551
BP	regulation of phosphatase activity	61	48	0.047038335	0.658594652	0.786885246
BP	ruffle assembly	44	36	0.04709608	0.658665907	0.818181818
BP	negative regulation of epidermal growth factor-activated receptor activity	13	12	0.047101395	0.658665907	0.923076923
CC	terminal bouton	45	37	0.047149	0.658926119	0.822222222
BP	sodium ion homeostasis	46	37	0.047230487	0.659659244	0.804347826
CC	GBAF complex	14	13	0.047399131	0.661036681	0.928571429
BP	bone maturation	28	24	0.047410181	0.661036681	0.857142857
BP	positive regulation of immune system process	1043	719	0.047416379	0.661036681	0.689357622
BP	microtubule polymerization	94	73	0.047484472	0.661294662	0.776595745
BP	ectodermal placode development	14	13	0.047493086	0.661294662	0.928571429
BP	positive regulation of developmental pigmentation	9	9	0.047525198	0.66133656	1
BP	development of primary male sexual characteristics	149	111	0.047629247	0.662378836	0.744966443
CC	filopodium	108	85	0.04772386	0.663288686	0.787037037
BP	positive regulation of insulin-like growth factor receptor signaling pathway	13	12	0.047790656	0.663637543	0.923076923
BP	synaptic vesicle transport	40	33	0.047807369	0.663637543	0.825
BP	organelle assembly	979	692	0.047841061	0.663699804	0.706843718
BP	bone growth	32	27	0.047870463	0.663702509	0.84375
BP	dendritic spine organization	80	64	0.047999412	0.665084538	0.8
BP	leucine transport	10	10	0.048113036	0.665600831	1
BP	atrial septum morphogenesis	15	14	0.04813877	0.665600831	0.933333333
BP	activation of immune response	516	362	0.048149265	0.665600831	0.701550388
BP	regulation of endopeptidase activity	287	202	0.048153836	0.665600831	0.703832753
BP	regulation of adenylate cyclase activity	44	36	0.048200578	0.665638677	0.818181818
BP	positive regulation of amine metabolic process	8	8	0.048215159	0.665638677	1
BP	regulation of cellular extravasation	40	32	0.048341578	0.666978762	0.8
BP	glomerular filtration	24	21	0.048476967	0.668440901	0.875
BP	negative regulation of endoplasmic reticulum calcium ion concentration	8	8	0.048621087	0.670021581	1
BP	behavioral response to cocaine	14	13	0.048658261	0.67012747	0.928571429
CC	neuronal cell body membrane	29	25	0.048719431	0.67056351	0.862068966
CC	sarcoplasm	91	71	0.048756304	0.670664804	0.78021978
BP	prostatic bud formation	9	9	0.048864162	0.671741809	1
CC	trans-Golgi network	255	189	0.048987021	0.672533535	0.741176471
MF	calcium ion transmembrane transporter activity	146	113	0.049001721	0.672533535	0.773972603
BP	myoblast differentiation	110	84	0.049010541	0.672533535	0.763636364
BP	negative regulation of protein-containing complex assembly	145	109	0.049070741	0.672558555	0.751724138
BP	excitatory postsynaptic potential	107	83	0.049071558	0.672558555	0.775700935
BP	response to transforming growth factor beta	292	211	0.049166093	0.673051045	0.72260274
BP	odontogenesis	131	100	0.049172224	0.673051045	0.763358779
BP	non-motile cilium assembly	65	51	0.049222228	0.673051045	0.784615385
BP	positive regulation of meiotic cell cycle	27	23	0.049225965	0.673051045	0.851851852
BP	eye photoreceptor cell development	34	28	0.049310512	0.673236497	0.823529412
BP	embryonic neurocranium morphogenesis	9	9	0.049326164	0.673236497	1
BP	epithelial to mesenchymal transition	178	132	0.049328409	0.673236497	0.741573034
BP	positive regulation of lymphocyte differentiation	129	98	0.049403114	0.67342649	0.759689922
BP	pigmentation	115	88	0.049404296	0.67342649	0.765217391
BP	dicarboxylic acid transport	98	76	0.049476369	0.67342649	0.775510204
BP	response to ATP	33	27	0.049515521	0.67342649	0.818181818
BP	regulation of striated muscle contraction	97	74	0.049529875	0.67342649	0.762886598
BP	regulation of systemic arterial blood pressure by hormone	38	30	0.049548423	0.67342649	0.789473684
BP	regulation of receptor-mediated endocytosis	115	87	0.049549775	0.67342649	0.756521739
MF	dynein intermediate chain binding	37	31	0.049584352	0.673493613	0.837837838
BP	chordate embryonic development	651	473	0.049678889	0.6743746	0.726574501
BP	negative regulation of protein processing	30	24	0.049760138	0.674671461	0.8
BP	negative regulation of protein maturation	30	24	0.049760138	0.674671461	0.8
BP	lung morphogenesis	54	44	0.04986069	0.675631678	0.814814815
BP	cell surface receptor signaling pathway involved in heart development	26	22	0.049953906	0.676087681	0.846153846
MF	ATPase-coupled lipid transmembrane transporter activity	9	9	0.050019698	0.676087681	1
BP	carbohydrate transport	157	116	0.050028708	0.676087681	0.738853503
CC	sarcomere	216	160	0.050029562	0.676087681	0.740740741
BP	positive regulation of peptidase activity	170	124	0.050043103	0.676087681	0.729411765
BP	sphingoid metabolic process	22	19	0.050110861	0.676600838	0.863636364
BP	adhesion of symbiont to host	12	11	0.050153573	0.676775405	0.916666667
BP	diol metabolic process	30	25	0.050232039	0.677431958	0.833333333
BP	water transport	27	22	0.050285753	0.677754116	0.814814815
BP	gonad development	225	164	0.050411786	0.678887203	0.728888889
BP	amacrine cell differentiation	12	11	0.050429572	0.678887203	0.916666667
BP	contractile actin filament bundle assembly	109	85	0.050489791	0.678893492	0.779816514
BP	stress fiber assembly	109	85	0.050489791	0.678893492	0.779816514
BP	cellular response to organonitrogen compound	651	466	0.050680762	0.681058323	0.715821813
BP	cell cycle phase transition	572	406	0.05084414	0.682850028	0.70979021
BP	membrane repolarization	54	43	0.050910748	0.683006235	0.796296296
BP	cellular response to fibroblast growth factor stimulus	115	86	0.050915885	0.683006235	0.747826087
BP	epithelial cell morphogenesis	33	28	0.051108104	0.68479281	0.848484848
BP	hindbrain morphogenesis	46	38	0.051109338	0.68479281	0.826086957
BP	diol biosynthetic process	21	18	0.051145415	0.684872375	0.857142857
MF	flavin adenine dinucleotide binding	88	68	0.051211598	0.685354741	0.772727273
BP	negative regulation of cell differentiation	712	496	0.051245797	0.685408762	0.696629213
BP	endocytic recycling	88	69	0.051322629	0.686032597	0.784090909
BP	positive regulation of blood circulation	40	32	0.051415973	0.686876291	0.8
BP	cAMP biosynthetic process	10	10	0.051446544	0.68688088	1
BP	male gonad development	148	110	0.051476808	0.686881377	0.743243243
BP	regulation of dendrite morphogenesis	64	52	0.051647966	0.688760779	0.8125
BP	regulation of lymphocyte proliferation	237	169	0.051729385	0.689441959	0.713080169
BP	regulation of leukocyte cell-cell adhesion	379	268	0.05180377	0.690028641	0.707124011
BP	regulation of epithelial cell proliferation	407	286	0.051877013	0.690599433	0.702702703
BP	mesenchymal to epithelial transition	19	17	0.051942532	0.690940607	0.894736842
BP	sequestering of actin monomers	10	9	0.051963453	0.690940607	0.9
BP	cardiac muscle cell action potential	76	60	0.05200466	0.691084153	0.789473684
BP	positive regulation of secretion by cell	287	209	0.052084803	0.69157916	0.728222997
MF	inward rectifier potassium channel activity	27	23	0.052148976	0.69157916	0.851851852
BP	anterior/posterior axis specification	59	46	0.052158272	0.69157916	0.779661017
BP	locomotory exploration behavior	14	13	0.052163645	0.69157916	0.928571429
BP	thyroid hormone transport	12	11	0.052314879	0.692474373	0.916666667
BP	antigen processing and presentation of peptide antigen via MHC class Ib	18	16	0.052340236	0.692474373	0.888888889
MF	neuropeptide receptor activity	47	36	0.052349349	0.692474373	0.765957447
CC	recycling endosome	201	150	0.052353062	0.692474373	0.746268657
BP	coronary vasculature morphogenesis	19	17	0.052491369	0.69389986	0.894736842
BP	cellular response to chemical stress	316	230	0.052646725	0.695548936	0.727848101
BP	cellular response to nerve growth factor stimulus	46	38	0.052698887	0.695833537	0.826086957
BP	regulation of natural killer cell proliferation	12	11	0.052783757	0.69601765	0.916666667
BP	postsynaptic density organization	37	31	0.052784992	0.69601765	0.837837838
BP	stress-activated protein kinase signaling cascade	237	175	0.052804719	0.69601765	0.738396624
BP	positive regulation of smoothened signaling pathway	37	31	0.05287988	0.696604284	0.837837838
BP	epidermal cell differentiation	244	171	0.052979995	0.697518781	0.700819672
BP	atrioventricular node development	9	9	0.05301229	0.697539826	1
BP	lymph vessel morphogenesis	23	20	0.053129218	0.698673811	0.869565217
BP	protein N-linked glycosylation	70	54	0.053188894	0.699054042	0.771428571
BP	cardiac conduction	97	75	0.05339404	0.701344597	0.773195876
BP	decidualization	25	21	0.053460874	0.701729627	0.84
BP	protein localization to cell junction	108	85	0.053485113	0.701729627	0.787037037
BP	regulation of protein export from nucleus	33	27	0.053552186	0.701786218	0.818181818
BP	antigen processing and presentation of endogenous peptide antigen via MHC class I	23	20	0.053560996	0.701786218	0.869565217
BP	regulation of hemopoiesis	413	294	0.053582076	0.701786218	0.711864407
BP	regulation of NK T cell proliferation	7	7	0.053636964	0.701977349	1
MF	GABA-gated chloride ion channel activity	13	12	0.053658452	0.701977349	0.923076923
MF	peptide receptor activity	129	93	0.053723613	0.702204215	0.720930233
BP	semaphorin-plexin signaling pathway	44	37	0.053737596	0.702204215	0.840909091
BP	forebrain morphogenesis	13	12	0.053973686	0.704883931	0.923076923
CC	npBAF complex	14	13	0.054040609	0.705352558	0.928571429
BP	regulation of actin polymerization or depolymerization	152	115	0.054138164	0.706220233	0.756578947
BP	heterophilic cell-cell adhesion via plasma membrane cell adhesion molecules	53	42	0.054208485	0.706731846	0.79245283
BP	extracellular regulation of signal transduction	13	12	0.054396587	0.708371367	0.923076923
BP	extracellular negative regulation of signal transduction	13	12	0.054396587	0.708371367	0.923076923
MF	C2H2 zinc finger domain binding	14	13	0.054620964	0.710885898	0.928571429
CC	early endosome	426	311	0.054678874	0.711232249	0.730046948
BP	regulation of mitochondrion organization	151	112	0.054751796	0.711773351	0.741721854
BP	regulation of calcium ion transport into cytosol	18	16	0.05483347	0.712427547	0.888888889
BP	somatic diversification of immune receptors via somatic mutation	13	12	0.054879304	0.712500353	0.923076923
BP	cardiac muscle contraction	139	104	0.054901783	0.712500353	0.748201439
BP	regulation of hippo signaling	26	23	0.054944429	0.712646809	0.884615385
BP	circadian sleep/wake cycle	21	18	0.055077966	0.71397131	0.857142857
BP	animal organ regeneration	63	49	0.055193672	0.714204428	0.777777778
MF	antigen binding	65	50	0.055202814	0.714204428	0.769230769
BP	regulation of cilium movement involved in cell motility	29	23	0.055235227	0.714204428	0.793103448
BP	regulation of cilium-dependent cell motility	29	23	0.055235227	0.714204428	0.793103448
BP	protein localization to cell periphery	351	260	0.055261183	0.714204428	0.740740741
BP	positive regulation of circadian rhythm	18	16	0.055284527	0.714204428	0.888888889
CC	brahma complex	14	13	0.055343559	0.714560815	0.928571429
BP	cellular process	16864	11163	0.055407798	0.714983985	0.6619426
BP	stress-activated MAPK cascade	229	169	0.055592539	0.716960759	0.737991266
BP	liver development	142	107	0.055738013	0.718429155	0.753521127
BP	social behavior	52	42	0.055887815	0.719951651	0.807692308
CC	SMN-Sm protein complex	17	14	0.055985254	0.720798257	0.823529412
MF	NAD+ nucleosidase activity	16	14	0.056099241	0.721040247	0.875
MF	NAD(P)+ nucleosidase activity	16	14	0.056099241	0.721040247	0.875
MF	NAD+ nucleotidase, cyclic ADP-ribose generating	16	14	0.056099241	0.721040247	0.875
BP	cardiolipin biosynthetic process	8	8	0.05615998	0.721412878	1
BP	catechol-containing compound biosynthetic process	22	19	0.056229567	0.721491071	0.863636364
BP	catecholamine biosynthetic process	22	19	0.056229567	0.721491071	0.863636364
BP	positive regulation of positive chemotaxis	25	21	0.056523921	0.724600483	0.84
MF	angiotensin receptor binding	9	9	0.056535674	0.724600483	1
BP	hyperosmotic response	27	23	0.056587999	0.72464792	0.851851852
CC	cell body membrane	32	27	0.056619289	0.72464792	0.84375
BP	regulation of mesenchymal cell apoptotic process	14	13	0.056639964	0.72464792	0.928571429
BP	leukocyte aggregation	13	12	0.056666932	0.72464792	0.923076923
BP	positive regulation of microtubule polymerization	32	27	0.056714291	0.724845639	0.84375
BP	positive regulation of canonical NF-kappaB signal transduction	196	142	0.056748938	0.724880753	0.724489796
BP	neural crest cell migration	59	48	0.056845679	0.725708545	0.813559322
BP	regulation of Ras protein signal transduction	181	137	0.056927521	0.726345307	0.756906077
BP	ossification	440	316	0.056967974	0.72645356	0.718181818
CC	basolateral plasma membrane	247	184	0.057062106	0.727245819	0.744939271
BP	plasma membrane tubulation	19	17	0.057254307	0.729057697	0.894736842
BP	collagen fibril organization	64	51	0.057268438	0.729057697	0.796875
BP	serotonin transport	22	19	0.05734203	0.729198993	0.863636364
BP	regulation of calcium-mediated signaling	82	63	0.057355628	0.729198993	0.768292683
BP	embryonic forelimb morphogenesis	33	28	0.057375805	0.729198993	0.848484848
BP	positive regulation of cell junction assembly	106	82	0.05756101	0.730744904	0.773584906
BP	extracellular transport	46	37	0.057561758	0.730744904	0.804347826
BP	cellular response to peptide	373	270	0.05761035	0.73095343	0.72386059
BP	inorganic anion transport	169	126	0.057688366	0.731534842	0.74556213
BP	mitotic cytokinesis	87	67	0.057730342	0.731658831	0.770114943
BP	regulation of action potential	59	47	0.057868083	0.732968924	0.796610169
BP	positive regulation of gonad development	8	8	0.057898223	0.732968924	1
BP	cellular response to transforming growth factor beta stimulus	286	206	0.057955093	0.733280368	0.72027972
BP	atrial cardiac muscle tissue development	22	19	0.05813066	0.735092437	0.863636364
BP	fibroblast growth factor receptor signaling pathway	86	65	0.058272493	0.735419047	0.755813953
BP	dendritic spine morphogenesis	56	46	0.058297562	0.735419047	0.821428571
BP	actin filament-based movement	133	102	0.058324517	0.735419047	0.766917293
BP	T cell differentiation	307	222	0.058331168	0.735419047	0.723127036
BP	positive regulation of synaptic vesicle recycling	8	8	0.058363651	0.735419047	1
BP	cardiac muscle tissue morphogenesis	61	48	0.05837774	0.735419047	0.786885246
BP	carbohydrate derivative biosynthetic process	638	449	0.058383029	0.735419047	0.703761755
MF	GABA receptor binding	18	16	0.058455547	0.735924567	0.888888889
BP	ventricular cardiac muscle cell differentiation	14	13	0.058520747	0.736337467	0.928571429
MF	L-arginine transmembrane transporter activity	13	12	0.058578423	0.736655274	0.923076923
BP	ventricular compact myocardium morphogenesis	8	8	0.05861598	0.736719874	1
BP	cellular response to gonadotropin stimulus	18	16	0.058675353	0.73705844	0.888888889
CC	MHC protein complex	23	20	0.058739623	0.737458113	0.869565217
BP	regulation of synaptic vesicle endocytosis	19	17	0.05881673	0.738018425	0.894736842
BP	monocarboxylic acid metabolic process	630	436	0.058887981	0.738504679	0.692063492
BP	activation of adenylate cyclase activity	25	21	0.058963106	0.739038956	0.84
CC	endosome membrane	554	398	0.059114287	0.74052539	0.718411552
MF	G protein-coupled opioid receptor activity	7	7	0.059202863	0.741226374	1
MF	calcium-dependent protein kinase C activity	15	14	0.059237988	0.741257735	0.933333333
BP	ventricular cardiac muscle tissue development	58	46	0.059308293	0.741645088	0.793103448
BP	cellular response to nitrogen compound	688	490	0.059334218	0.741645088	0.712209302
BP	cell differentiation involved in metanephros development	23	20	0.059421122	0.741741756	0.869565217
BP	fat-soluble vitamin catabolic process	11	10	0.059426637	0.741741756	0.909090909
BP	metanephric nephron morphogenesis	24	21	0.059439876	0.741741756	0.875
BP	regulation of metaphase plate congression	13	12	0.059487544	0.741929168	0.923076923
BP	regulation of amine metabolic process	33	27	0.059636484	0.743291444	0.818181818
BP	post-embryonic animal organ development	18	16	0.059678127	0.743291444	0.888888889
BP	regulation of serotonin secretion	7	7	0.059694899	0.743291444	1
BP	B cell receptor signaling pathway	63	49	0.059750602	0.743577587	0.777777778
MF	intramembrane lipid transporter activity	42	35	0.059887202	0.744869612	0.833333333
CC	basement membrane collagen trimer	8	8	0.059935204	0.745058846	1
BP	inorganic anion transmembrane transport	131	99	0.060016811	0.745428425	0.755725191
BP	spinal cord dorsal/ventral patterning	19	17	0.060030541	0.745428425	0.894736842
CC	axon cytoplasm	63	50	0.060110354	0.746011839	0.793650794
BP	regulation of alpha-beta T cell differentiation	74	57	0.060217361	0.7462463	0.77027027
BP	heat generation	17	15	0.060218968	0.7462463	0.882352941
BP	androgen metabolic process	30	24	0.060263384	0.7462463	0.8
BP	muscle tissue morphogenesis	74	57	0.060288009	0.7462463	0.77027027
BP	positive regulation of action potential	8	8	0.060297112	0.7462463	1
BP	viral RNA genome replication	30	24	0.060326283	0.7462463	0.8
BP	ligand-gated ion channel signaling pathway	33	28	0.0604108	0.746571689	0.848484848
BP	negative regulation of cytosolic calcium ion concentration	13	12	0.060428817	0.746571689	0.923076923
BP	organic acid transport	352	252	0.060451149	0.746571689	0.715909091
BP	postsynaptic membrane organization	39	32	0.060652299	0.748264449	0.820512821
CC	neuronal dense core vesicle	25	21	0.060654071	0.748264449	0.84
BP	mitotic cell cycle process	773	548	0.060800098	0.749121614	0.708926261
MF	phosphoprotein binding	93	73	0.060820314	0.749121614	0.784946237
BP	vesicle-mediated cholesterol transport	9	9	0.060843125	0.749121614	1
BP	cellular response to salt stress	14	13	0.060881532	0.749121614	0.928571429
BP	regulation of ruffle assembly	31	26	0.06093298	0.749121614	0.838709677
BP	response to acetylcholine	36	30	0.060967321	0.749121614	0.833333333
BP	positive regulation of mitotic nuclear division	44	35	0.060973879	0.749121614	0.795454545
CC	NMDA selective glutamate receptor complex	9	9	0.061002474	0.749121614	1
BP	regulation of the force of heart contraction	26	22	0.061028725	0.749121614	0.846153846
BP	positive regulation of actin nucleation	14	13	0.061053214	0.749121614	0.928571429
MF	patched binding	8	8	0.061212661	0.750672698	1
CC	9+2 motile cilium	181	131	0.061248065	0.75070174	0.723756906
BP	actin filament network formation	9	9	0.06139706	0.751650443	1
BP	chemosensory behavior	18	16	0.061416123	0.751650443	0.888888889
CC	TORC2 complex	9	9	0.0614247	0.751650443	1
BP	mammary gland epithelium development	66	53	0.061515809	0.751803887	0.803030303
BP	specification of symmetry	142	106	0.061536491	0.751803887	0.746478873
BP	determination of bilateral symmetry	142	106	0.061536491	0.751803887	0.746478873
BP	response to fibroblast growth factor	123	91	0.061634764	0.752599879	0.739837398
MF	3-hydroxyacyl-CoA dehydratase activity	7	7	0.06174549	0.753546996	1
BP	regulation of cell size	187	143	0.061879105	0.754682707	0.764705882
CC	photoreceptor inner segment	70	54	0.061924199	0.754682707	0.771428571
CC	dynein complex	54	43	0.061987333	0.754682707	0.796296296
BP	estrogen biosynthetic process	11	10	0.062000858	0.754682707	0.909090909
BP	catecholamine uptake	18	16	0.062044839	0.754682707	0.888888889
MF	TBP-class protein binding	25	21	0.062116894	0.754682707	0.84
BP	carbohydrate phosphorylation	23	20	0.062199878	0.754682707	0.869565217
BP	glomerulus morphogenesis	9	9	0.062220558	0.754682707	1
MF	copper ion binding	61	46	0.062226122	0.754682707	0.754098361
BP	atrial septum development	23	20	0.062227522	0.754682707	0.869565217
BP	cyclic-nucleotide-mediated signaling	82	63	0.062236205	0.754682707	0.768292683
BP	spindle organization	201	147	0.062237079	0.754682707	0.731343284
BP	kinetochore organization	20	17	0.062319528	0.754975549	0.85
BP	cellular response to corticosteroid stimulus	59	46	0.062327677	0.754975549	0.779661017
BP	reflex	21	18	0.062388861	0.755185188	0.857142857
BP	cerebral cortex radially oriented cell migration	36	30	0.06241145	0.755185188	0.833333333
BP	nephron tubule epithelial cell differentiation	14	13	0.062580465	0.756765801	0.928571429
MF	guanylate kinase activity	9	9	0.062620179	0.756765801	1
BP	hypothalamus cell differentiation	13	12	0.062657192	0.756765801	0.923076923
BP	regulation of synaptic transmission, cholinergic	8	8	0.062675288	0.756765801	1
BP	sodium ion import across plasma membrane	26	22	0.062727836	0.756998059	0.846153846
BP	thiamine transport	8	8	0.062819712	0.757570507	1
BP	phosphatidylglycerol metabolic process	35	28	0.062841947	0.757570507	0.8
BP	DNA-templated transcription termination	24	20	0.062946251	0.758425561	0.833333333
BP	embryonic heart tube morphogenesis	71	56	0.06307245	0.759543376	0.788732394
BP	integrin activation	26	22	0.063133833	0.759879878	0.846153846
BP	regulation of platelet activation	49	39	0.063262507	0.761025521	0.795918367
BP	adenylate cyclase-inhibiting G protein-coupled receptor signaling pathway	80	61	0.063339044	0.761543083	0.7625
BP	regulation of Rho protein signal transduction	81	63	0.063405782	0.761797582	0.777777778
BP	androgen biosynthetic process	10	9	0.063441054	0.761797582	0.9
BP	protein localization to postsynapse	45	37	0.063460783	0.761797582	0.822222222
CC	compact myelin	14	13	0.063497424	0.761834989	0.928571429
BP	regulation of amino acid transport	43	35	0.063566173	0.762146383	0.813953488
MF	protein phosphatase 2A binding	28	24	0.063590457	0.762146383	0.857142857
MF	ubiquitin conjugating enzyme activity	33	27	0.063758795	0.763410822	0.818181818
BP	regulation of natural killer cell activation	42	33	0.063763146	0.763410822	0.785714286
BP	carboxylic acid transport	351	251	0.063799249	0.763440828	0.715099715
BP	activation of protein kinase activity	87	66	0.063866865	0.763847705	0.75862069
BP	cell maturation	194	141	0.064012741	0.765189651	0.726804124
BP	transmission of nerve impulse	69	54	0.064147287	0.766094704	0.782608696
BP	regulation of myelination	45	37	0.06415588	0.766094704	0.822222222
BP	startle response	27	23	0.064280254	0.767176726	0.851851852
BP	metanephric renal vesicle morphogenesis	14	13	0.064481263	0.769171767	0.928571429
BP	regulation of female gonad development	7	7	0.064568219	0.769804938	1
BP	positive regulation of heart contraction	39	31	0.064665314	0.770444665	0.794871795
BP	positive regulation of DNA-binding transcription factor activity	243	177	0.064689686	0.770444665	0.728395062
BP	extracellular matrix assembly	45	36	0.064772938	0.771032081	0.8
BP	pyramidal neuron differentiation	14	13	0.064826372	0.771264127	0.928571429
BP	regulation of T cell activation	378	268	0.065022518	0.773192933	0.708994709
BP	regulation of mitochondrial membrane potential	73	56	0.065085198	0.77339899	0.767123288
BP	regulation of blood-brain barrier permeability	9	9	0.065107915	0.77339899	1
BP	lymphocyte differentiation	426	302	0.065150989	0.773506305	0.708920188
BP	fat pad development	8	8	0.065301196	0.774884799	1
BP	oxalate transport	12	11	0.065409473	0.775569851	0.916666667
BP	cellular response to cocaine	8	8	0.065442045	0.775569851	1
BP	regulation of T cell differentiation	181	133	0.065461317	0.775569851	0.73480663
BP	metanephric nephron tubule development	22	19	0.065517867	0.77583534	0.863636364
BP	oligodendrocyte progenitor proliferation	8	8	0.065557969	0.775905884	1
BP	regulation of cell-substrate junction organization	68	55	0.065650064	0.776286861	0.808823529
BP	positive regulation of cell-substrate adhesion	123	94	0.065684362	0.776286861	0.764227642
MF	phosphotransferase activity, phosphate group as acceptor	36	29	0.065692644	0.776286861	0.805555556
BP	negative regulation of activin receptor signaling pathway	16	14	0.06573904	0.776431363	0.875
CC	postsynaptic density, intracellular component	14	13	0.065873678	0.777617387	0.928571429
CC	sarcoplasmic reticulum	73	57	0.065959703	0.778228608	0.780821918
BP	response to cAMP	84	65	0.066203158	0.780565562	0.773809524
BP	positive regulation of cyclase activity	38	31	0.066226474	0.780565562	0.815789474
BP	hormone metabolic process	240	168	0.066332606	0.781284811	0.7
BP	cardiac ventricle formation	8	8	0.066356261	0.781284811	1
CC	nuclear speck	413	298	0.06640342	0.781317917	0.721549637
BP	organophosphate biosynthetic process	586	416	0.066427839	0.781317917	0.709897611
MF	non-membrane spanning protein tyrosine kinase activity	45	37	0.066643905	0.783453748	0.822222222
BP	central nervous system myelin formation	8	8	0.066738398	0.783957976	1
CC	lateral plasma membrane	67	53	0.066760046	0.783957976	0.791044776
BP	response to light intensity	17	15	0.066790294	0.783957976	0.882352941
BP	positive regulation of T cell migration	34	27	0.066836356	0.784093628	0.794117647
BP	cardiac muscle cell differentiation	131	98	0.067078616	0.786406736	0.748091603
BP	telencephalon regionalization	13	12	0.06710274	0.786406736	0.923076923
BP	regulation of actin filament polymerization	135	102	0.067218179	0.787353559	0.755555556
MF	bicarbonate:monoatomic anion antiporter activity	12	11	0.067336009	0.787921456	0.916666667
MF	chloride:bicarbonate antiporter activity	12	11	0.067336009	0.787921456	0.916666667
BP	leukocyte migration	392	272	0.067574363	0.790303566	0.693877551
BP	mononuclear cell differentiation	478	338	0.067627059	0.790513012	0.707112971
BP	negative regulation of phosphate metabolic process	374	269	0.067684152	0.790773611	0.719251337
BP	sulfur compound metabolic process	313	224	0.06799879	0.794041364	0.715654952
BP	positive regulation of MAPK cascade	473	334	0.06815084	0.79540816	0.706131078
BP	nitric oxide mediated signal transduction	29	24	0.068206477	0.795648857	0.827586207
MF	hyalurononglucosaminidase activity	7	7	0.068360017	0.796059371	1
BP	dipeptide transmembrane transport	7	7	0.068373508	0.796059371	1
BP	dipeptide transport	7	7	0.068373508	0.796059371	1
BP	sialylation	8	8	0.068381794	0.796059371	1
BP	regulation of lymphocyte differentiation	211	154	0.06842513	0.796155999	0.72985782
BP	negative regulation of osteoclast differentiation	33	26	0.068468654	0.796166629	0.787878788
BP	regulation of organic acid transport	77	59	0.068496117	0.796166629	0.766233766
BP	antigen processing and presentation of endogenous peptide antigen via MHC class Ib	17	15	0.068610636	0.796682726	0.882352941
BP	antigen processing and presentation of endogenous peptide antigen via MHC class I via ER pathway	17	15	0.068610636	0.796682726	0.882352941
BP	lymphocyte activation	779	543	0.068685367	0.79695337	0.697047497
BP	CDP-choline pathway	7	7	0.068704086	0.79695337	1
BP	cellular response to osmotic stress	52	42	0.068847258	0.798098466	0.807692308
BP	retinal pigment epithelium development	7	7	0.068873046	0.798098466	1
BP	regulation of lamellipodium assembly	41	33	0.068951035	0.798594963	0.804878049
MF	3-beta-hydroxy-delta5-steroid dehydrogenase activity	5	5	0.069048559	0.799069399	1
BP	muscle cell differentiation	416	299	0.069066425	0.799069399	0.71875
BP	regulation of kinase activity	578	413	0.06909749	0.799069399	0.714532872
MF	protein phosphatase regulator activity	91	70	0.069248814	0.800233235	0.769230769
BP	myelination in peripheral nervous system	28	24	0.069331629	0.800233235	0.857142857
BP	peripheral nervous system axon ensheathment	28	24	0.069331629	0.800233235	0.857142857
BP	Rho protein signal transduction	135	102	0.069338991	0.800233235	0.755555556
MF	ABC-type transporter activity	48	39	0.069419157	0.800751738	0.8125
BP	ribonucleoside diphosphate metabolic process	30	25	0.069657885	0.803060579	0.833333333
BP	skeletal muscle cell differentiation	72	56	0.069771742	0.803060579	0.777777778
CC	chloride channel complex	55	43	0.069786774	0.803060579	0.781818182
BP	ureter development	18	16	0.069797039	0.803060579	0.888888889
BP	regulation of flagellated sperm motility	20	16	0.069818077	0.803060579	0.8
BP	aspartate family amino acid metabolic process	48	38	0.069831355	0.803060579	0.791666667
MF	butyrate-CoA ligase activity	9	8	0.069873707	0.803127388	0.888888889
BP	positive regulation of fibroblast proliferation	52	41	0.06990785	0.803127388	0.788461538
BP	developmental pigmentation	50	40	0.069985316	0.803611082	0.8
BP	hormone catabolic process	11	10	0.070049547	0.803616418	0.909090909
BP	regulation of male gonad development	8	8	0.07005651	0.803616418	1
BP	somatic hypermutation of immunoglobulin genes	12	11	0.070288732	0.805873429	0.916666667
BP	ornithine transport	7	7	0.070351199	0.806182876	1
BP	diacylglycerol metabolic process	27	23	0.070429452	0.80667282	0.851851852
MF	calcium-dependent phospholipase A2 activity	17	14	0.070503589	0.807115142	0.823529412
BP	glycoprotein metabolic process	368	262	0.070563257	0.807391469	0.711956522
CC	stereocilium bundle	62	49	0.070604725	0.807459367	0.790322581
CC	dendrite cytoplasm	27	23	0.070750255	0.808716699	0.851851852
BP	cellular response to potassium ion	13	12	0.070800731	0.808886778	0.923076923
CC	centriole	156	116	0.070903443	0.809421616	0.743589744
BP	response to metal ion	357	258	0.070921436	0.809421616	0.722689076
BP	motor neuron migration	13	12	0.070954403	0.809421616	0.923076923
CC	phagolysosome	6	6	0.071041284	0.809655546	1
BP	ectoderm development	22	19	0.07104617	0.809655546	0.863636364
BP	regulation of peptidase activity	311	216	0.071131666	0.81022355	0.694533762
BP	leukocyte tethering or rolling	34	27	0.071249193	0.810532022	0.794117647
BP	ephrin receptor signaling pathway	51	42	0.071262658	0.810532022	0.823529412
MF	SNAP receptor activity	36	29	0.071306205	0.810532022	0.805555556
[truncated: 20,726 more rows]
