# Supplementary material for: Epigenome-wide DNA methylation analysis of late-stage mild cognitive impairment
Source: Front Cell Dev Biol. 2024 Jan 16;12:1276288. doi: 10.3389/fcell.2024.1276288 (PMC10824854; doi:10.3389/fcell.2024.1276288)
Supplement: Supplementary file 1 [file DataSheet1.ZIP › Supplementary Material Presentation/Supplementary Table8.csv]

Supplementary Table 8. Results of gene enrichment analysis based on KEGG gene sets.
Description	N	DE	P.DE	FDR	ratio
Morphine addiction	91	83	2.41E-06	0.000857776	0.912087912
Calcium signaling pathway	251	203	5.50E-05	0.009784724	0.80876494
GABAergic synapse	89	78	0.000108767	0.012906969	0.876404494
Wnt signaling pathway	173	143	0.000191905	0.017079578	0.826589595
Gastric acid secretion	76	67	0.000309237	0.018746742	0.881578947
Oxytocin signaling pathway	154	128	0.000315956	0.018746742	0.831168831
Circadian entrainment	97	83	0.000625208	0.029081451	0.855670103
Nicotine addiction	40	37	0.000653516	0.029081451	0.925
Glutamatergic synapse	115	97	0.000840045	0.033228463	0.843478261
Aldosterone synthesis and secretion	98	83	0.000997236	0.03432611	0.846938776
Focal adhesion	202	164	0.001060638	0.03432611	0.811881188
Dilated cardiomyopathy	102	86	0.001291991	0.037038405	0.843137255
Alcoholism	174	131	0.001435346	0.037038405	0.752873563
Hedgehog signaling pathway	56	50	0.001611827	0.037038405	0.892857143
Retrograde endocannabinoid signaling	141	113	0.001716529	0.037038405	0.80141844
Ras signaling pathway	235	184	0.001749775	0.037038405	0.782978723
cAMP signaling pathway	225	176	0.001768688	0.037038405	0.782222222
Systemic lupus erythematosus	120	87	0.002290642	0.045303805	0.725
Regulation of actin cytoskeleton	228	179	0.00256464	0.04805325	0.785087719
Cushing syndrome	155	125	0.002747654	0.04890824	0.806451613
Hippo signaling pathway	157	127	0.003064778	0.050438515	0.808917197
Basal cell carcinoma	63	54	0.003126689	0.050438515	0.857142857
Transcriptional misregulation in cancer	188	146	0.003258668	0.050438515	0.776595745
Cholinergic synapse	113	93	0.003567769	0.052020288	0.82300885
Cell adhesion molecules	153	121	0.00365311	0.052020288	0.790849673
MAPK signaling pathway	300	232	0.004020497	0.052828882	0.773333333
Cocaine addiction	49	43	0.004078457	0.052828882	0.87755102
Motor proteins	193	150	0.004155081	0.052828882	0.777202073
Arrhythmogenic right ventricular cardiomyopathy	84	71	0.005135248	0.062736636	0.845238095
Neuroactive ligand-receptor interaction	363	258	0.005286795	0.062736636	0.710743802
Human papillomavirus infection	329	249	0.006946615	0.079774027	0.756838906
Pathways in cancer	528	390	0.009091486	0.101142783	0.738636364
Metabolic pathways	1522	1062	0.009936593	0.107194763	0.697766097
ECM-receptor interaction	89	73	0.012185226	0.127586482	0.820224719
Pathways of neurodegeneration - multiple diseases	462	337	0.012635356	0.12851962	0.729437229
Dopaminergic synapse	131	104	0.013321115	0.13173103	0.79389313
Ovarian steroidogenesis	51	42	0.014290995	0.137502544	0.823529412
Growth hormone synthesis, secretion and action	120	96	0.014899644	0.139586134	0.8
Cortisol synthesis and secretion	65	54	0.016204931	0.147921931	0.830769231
Human T-cell leukemia virus 1 infection	219	167	0.017208441	0.153155125	0.762557078
Hypertrophic cardiomyopathy	97	78	0.018462644	0.159005157	0.804123711
Cardiac muscle contraction	83	65	0.018759035	0.159005157	0.78313253
Axon guidance	181	143	0.020306113	0.168115728	0.790055249
Small cell lung cancer	92	74	0.022184077	0.17948935	0.804347826
Glycosphingolipid biosynthesis - lacto and neolacto series	28	24	0.025807576	0.201363637	0.857142857
Amphetamine addiction	69	56	0.026018897	0.201363637	0.811594203
Protein digestion and absorption	102	79	0.029316964	0.222060406	0.774509804
Renin secretion	69	55	0.031337078	0.231229509	0.797101449
Vascular smooth muscle contraction	134	103	0.031826534	0.231229509	0.768656716
Gap junction	88	70	0.034098256	0.24277958	0.795454545
Neutrophil extracellular trap formation	175	123	0.035429656	0.244880962	0.702857143
Viral myocarditis	64	52	0.035769129	0.244880962	0.8125
Estrogen signaling pathway	136	103	0.043214885	0.290273567	0.757352941
Fructose and mannose metabolism	34	28	0.045709014	0.293613893	0.823529412
Tight junction	170	128	0.04609505	0.293613893	0.752941176
Proteoglycans in cancer	204	155	0.04643576	0.293613893	0.759803922
Gastric cancer	149	114	0.047106977	0.293613893	0.765100671
Thyroid hormone signaling pathway	121	95	0.047835971	0.293613893	0.785123967
Efferocytosis	154	118	0.050929636	0.307304246	0.766233766
Phospholipase D signaling pathway	147	114	0.052982149	0.308680251	0.775510204
Glycosaminoglycan biosynthesis - keratan sulfate	14	13	0.053707626	0.308680251	0.928571429
cGMP-PKG signaling pathway	166	126	0.05375892	0.308680251	0.759036145
Endocrine resistance	96	76	0.056033142	0.316631722	0.791666667
Glycerophospholipid metabolism	98	75	0.061857939	0.33142999	0.765306122
Herpes simplex virus 1 infection	505	343	0.06219858	0.33142999	0.679207921
Breast cancer	147	112	0.062303608	0.33142999	0.761904762
Prostate cancer	97	76	0.063003117	0.33142999	0.783505155
Parkinson disease	252	180	0.063988697	0.33142999	0.714285714
Pancreatic secretion	101	75	0.064237835	0.33142999	0.742574257
Folate biosynthesis	27	22	0.067343671	0.341406734	0.814814815
Adherens junction	93	73	0.068089545	0.341406734	0.784946237
Serotonergic synapse	113	85	0.070383028	0.34800497	0.752212389
Epithelial cell signaling in Helicobacter pylori infection	70	54	0.075617799	0.358274647	0.771428571
Regulation of lipolysis in adipocytes	57	45	0.075686748	0.358274647	0.789473684
Glucagon signaling pathway	105	79	0.07602572	0.358274647	0.752380952
Bacterial invasion of epithelial cells	77	61	0.076485599	0.358274647	0.792207792
Arachidonic acid metabolism	61	45	0.079044604	0.365452975	0.737704918
Maturity onset diabetes of the young	26	21	0.084399185	0.378387925	0.807692308
Long-term potentiation	67	53	0.084808048	0.378387925	0.791044776
Adrenergic signaling in cardiomyocytes	152	115	0.085030994	0.378387925	0.756578947
Apelin signaling pathway	139	104	0.086377164	0.378648179	0.748201439
Glycerolipid metabolism	62	48	0.088614821	0.378648179	0.774193548
Endocytosis	249	185	0.089346824	0.378648179	0.742971888
Yersinia infection	135	102	0.090551801	0.378648179	0.755555556
Proximal tubule bicarbonate reclamation	23	19	0.091283947	0.378648179	0.826086957
Osteoclast differentiation	134	99	0.0928944	0.378648179	0.73880597
AGE-RAGE signaling pathway in diabetic complications	100	76	0.093510098	0.378648179	0.76
Inflammatory mediator regulation of TRP channels	98	76	0.093598426	0.378648179	0.775510204
Salmonella infection	248	180	0.095428104	0.379483749	0.725806452
Neurotrophin signaling pathway	119	91	0.095936903	0.379483749	0.764705882
Choline metabolism in cancer	98	76	0.09779038	0.381798498	0.775510204
ABC transporters	45	36	0.098667028	0.381798498	0.8
Insulin signaling pathway	137	103	0.102233141	0.386069547	0.751824818
Viral carcinogenesis	193	140	0.102408387	0.386069547	0.725388601
Melanogenesis	101	77	0.103024177	0.386069547	0.762376238
Leukocyte transendothelial migration	114	85	0.107277843	0.397822001	0.745614035
Alzheimer disease	370	262	0.113216112	0.411439834	0.708108108
Citrate cycle (TCA cycle)	30	24	0.113706839	0.411439834	0.8
Type II diabetes mellitus	46	37	0.115480701	0.411439834	0.804347826
Rap1 signaling pathway	210	157	0.115588637	0.411439834	0.747619048
Butanoate metabolism	27	21	0.116728717	0.411439834	0.777777778
Insulin secretion	86	66	0.124153568	0.428314698	0.76744186
Legionellosis	56	42	0.124813172	0.428314698	0.75
Thyroid hormone synthesis	75	57	0.125125642	0.428314698	0.76
Pertussis	76	55	0.126497195	0.428885729	0.723684211
Prion disease	258	180	0.136251687	0.454247694	0.697674419
SNARE interactions in vesicular transport	32	25	0.136529504	0.454247694	0.78125
Vasopressin-regulated water reabsorption	44	34	0.139452631	0.456434194	0.772727273
Glioma	75	58	0.139750919	0.456434194	0.773333333
Hepatocellular carcinoma	168	124	0.141867627	0.459135231	0.738095238
Long-term depression	60	47	0.1477109	0.473739462	0.783333333
Sphingolipid signaling pathway	120	90	0.153367769	0.479475464	0.75
Hippo signaling pathway - multiple species	29	24	0.153842059	0.479475464	0.827586207
Pyrimidine metabolism	56	42	0.154207826	0.479475464	0.75
Nitrogen metabolism	17	14	0.154886737	0.479475464	0.823529412
Signaling pathways regulating pluripotency of stem cells	142	105	0.164058641	0.500363837	0.73943662
Chemical carcinogenesis - reactive oxygen species	209	146	0.164445418	0.500363837	0.698564593
Longevity regulating pathway - multiple species	61	47	0.167090395	0.501501463	0.770491803
Amino sugar and nucleotide sugar metabolism	49	37	0.168149296	0.501501463	0.755102041
Propanoate metabolism	32	25	0.171159545	0.501501463	0.78125
Fc gamma R-mediated phagocytosis	96	72	0.172252599	0.501501463	0.75
Peroxisome	83	60	0.172479537	0.501501463	0.722891566
Tuberculosis	176	122	0.174249814	0.501501463	0.693181818
Mineral absorption	60	44	0.176060103	0.501501463	0.733333333
Cellular senescence	155	114	0.176361461	0.501501463	0.735483871
Glycosphingolipid biosynthesis - globo and isoglobo series	16	13	0.178054419	0.501501463	0.8125
Primary immunodeficiency	36	27	0.178906421	0.501501463	0.75
Other types of O-glycan biosynthesis	47	36	0.185484431	0.51308945	0.765957447
NF-kappa B signaling pathway	103	74	0.186298138	0.51308945	0.718446602
Lipoic acid metabolism	19	15	0.187364125	0.51308945	0.789473684
Parathyroid hormone synthesis, secretion and action	106	80	0.194613431	0.526527542	0.754716981
Valine, leucine and isoleucine degradation	48	36	0.198644605	0.526527542	0.75
Thermogenesis	219	153	0.199467364	0.526527542	0.698630137
Pyruvate metabolism	47	34	0.199590751	0.526527542	0.723404255
Salivary secretion	93	66	0.199666343	0.526527542	0.709677419
Renin-angiotensin system	23	17	0.202146115	0.52708995	0.739130435
Platelet activation	124	92	0.202840795	0.52708995	0.741935484
Diabetic cardiomyopathy	189	132	0.206836433	0.530888641	0.698412698
TGF-beta signaling pathway	108	79	0.207863416	0.530888641	0.731481481
Adipocytokine signaling pathway	69	52	0.210820368	0.530888641	0.753623188
Various types of N-glycan biosynthesis	42	32	0.211484448	0.530888641	0.761904762
Phagosome	148	104	0.211758952	0.530888641	0.702702703
Biosynthesis of unsaturated fatty acids	27	21	0.217518091	0.537958203	0.777777778
PI3K-Akt signaling pathway	355	251	0.217601071	0.537958203	0.707042254
Fatty acid biosynthesis	17	14	0.223039541	0.547600529	0.823529412
Virion - Adenovirus	4	4	0.227196929	0.553516998	1
beta-Alanine metabolism	31	24	0.228558985	0.553516998	0.774193548
Pathogenic Escherichia coli infection	197	140	0.232070521	0.558223686	0.710659898
Toxoplasmosis	109	80	0.236355435	0.56147991	0.733944954
C-type lectin receptor signaling pathway	104	75	0.236578614	0.56147991	0.721153846
Fatty acid metabolism	56	42	0.239069294	0.563633567	0.75
Pentose phosphate pathway	31	23	0.24277057	0.566689512	0.741935484
Th1 and Th2 cell differentiation	90	66	0.244554375	0.566689512	0.733333333
Antigen processing and presentation	69	49	0.245140969	0.566689512	0.710144928
Linoleic acid metabolism	30	21	0.250947579	0.567538232	0.7
N-Glycan biosynthesis	53	39	0.25104739	0.567538232	0.735849057
Vibrio cholerae infection	50	37	0.253316281	0.567538232	0.74
Oxidative phosphorylation	121	82	0.253326049	0.567538232	0.67768595
Epstein-Barr virus infection	198	139	0.25391082	0.567538232	0.702020202
Insulin resistance	108	79	0.255073363	0.567538232	0.731481481
alpha-Linolenic acid metabolism	26	19	0.256772171	0.567769522	0.730769231
Ether lipid metabolism	50	36	0.260369487	0.569043727	0.72
Lysine degradation	63	47	0.262626466	0.569043727	0.746031746
Purine metabolism	127	91	0.263822195	0.569043727	0.716535433
Bile secretion	89	61	0.266491778	0.569043727	0.685393258
Lipid and atherosclerosis	214	147	0.268631874	0.569043727	0.686915888
Endocrine and other factor-regulated calcium reabsorption	53	40	0.269616998	0.569043727	0.754716981
Relaxin signaling pathway	129	93	0.269750638	0.569043727	0.720930233
HIF-1 signaling pathway	109	79	0.270135926	0.569043727	0.724770642
Fluid shear stress and atherosclerosis	139	98	0.282816207	0.578729701	0.705035971
Staphylococcus aureus infection	91	57	0.283142541	0.578729701	0.626373626
Circadian rhythm	34	26	0.2831957	0.578729701	0.764705882
Type I diabetes mellitus	41	30	0.284778513	0.578729701	0.731707317
Biosynthesis of cofactors	153	104	0.285699085	0.578729701	0.679738562
mTOR signaling pathway	155	112	0.286176003	0.578729701	0.722580645
Cysteine and methionine metabolism	51	37	0.287139614	0.578729701	0.725490196
Central carbon metabolism in cancer	70	52	0.288341367	0.578729701	0.742857143
Glycosaminoglycan degradation	19	15	0.289392943	0.578729701	0.789473684
Renal cell carcinoma	68	51	0.29258409	0.578729701	0.75
AMPK signaling pathway	120	88	0.292616141	0.578729701	0.733333333
Ubiquitin mediated proteolysis	142	102	0.297758174	0.585645911	0.718309859
Leishmaniasis	74	52	0.302408929	0.591525158	0.702702703
Human cytomegalovirus infection	224	156	0.304131117	0.591643048	0.696428571
Rheumatoid arthritis	90	61	0.307268875	0.592995883	0.677777778
Biotin metabolism	3	3	0.308157973	0.592995883	1
Thiamine metabolism	15	12	0.314641088	0.602216276	0.8
Phototransduction	28	20	0.318493467	0.606329808	0.714285714
Shigellosis	244	171	0.325273372	0.614848595	0.700819672
Fatty acid elongation	27	20	0.326422428	0.614848595	0.740740741
Measles	137	93	0.333453788	0.624787097	0.678832117
Biosynthesis of nucleotide sugars	37	27	0.335424704	0.6251895	0.72972973
Pantothenate and CoA biosynthesis	21	16	0.337233365	0.625286864	0.761904762
Terpenoid backbone biosynthesis	23	17	0.33981838	0.62681525	0.739130435
Phosphatidylinositol signaling system	97	71	0.344145478	0.631524692	0.731958763
Notch signaling pathway	61	45	0.354364286	0.646941978	0.737704918
Virion - Human immunodeficiency virus	5	4	0.360488689	0.652170247	0.8
ATP-dependent chromatin remodeling	115	79	0.360891962	0.652170247	0.686956522
Longevity regulating pathway	89	65	0.363056222	0.652767753	0.730337079
Chagas disease	102	71	0.366572665	0.655778235	0.696078431
Melanoma	72	52	0.378285265	0.673347772	0.722222222
Non-alcoholic fatty liver disease	151	103	0.380572794	0.674049326	0.682119205
Graft-versus-host disease	38	26	0.384525787	0.67767911	0.684210526
EGFR tyrosine kinase inhibitor resistance	78	58	0.388917845	0.681875534	0.743589744
Th17 cell differentiation	106	75	0.391319116	0.681875534	0.70754717
Nucleotide metabolism	83	58	0.392653046	0.681875534	0.698795181
ErbB signaling pathway	84	62	0.398004272	0.683792431	0.738095238
Aminoacyl-tRNA biosynthesis	43	31	0.400354964	0.683792431	0.720930233
Phosphonate and phosphinate metabolism	6	5	0.401167876	0.683792431	0.833333333
Endometrial cancer	58	43	0.401439938	0.683792431	0.74137931
Histidine metabolism	22	16	0.409000727	0.693353613	0.727272727
Non-small cell lung cancer	72	53	0.418610318	0.704426164	0.736111111
Progesterone-mediated oocyte maturation	97	68	0.419489738	0.704426164	0.701030928
Mucin type O-glycan biosynthesis	36	26	0.421837773	0.705043413	0.722222222
Oocyte meiosis	126	87	0.425218694	0.707373154	0.69047619
Lysosome	132	92	0.435281157	0.717970033	0.696969697
Galactose metabolism	31	22	0.436941491	0.717970033	0.709677419
Glycolysis / Gluconeogenesis	67	45	0.437639037	0.717970033	0.671641791
Synaptic vesicle cycle	78	56	0.441983982	0.721772008	0.717948718
Basal transcription factors	44	30	0.448788949	0.726429952	0.681818182
Protein export	23	16	0.448917386	0.726429952	0.695652174
Aldosterone-regulated sodium reabsorption	37	27	0.452678262	0.729201182	0.72972973
Amyotrophic lateral sclerosis	351	236	0.4585601	0.733750645	0.672364672
Chronic myeloid leukemia	76	55	0.461151941	0.733750645	0.723684211
Hepatitis B	161	110	0.461685799	0.733750645	0.683229814
Collecting duct acid secretion	27	19	0.471388864	0.741049675	0.703703704
Complement and coagulation cascades	86	55	0.472802796	0.741049675	0.639534884
Protein processing in endoplasmic reticulum	168	115	0.473191051	0.741049675	0.68452381
Arginine and proline metabolism	50	34	0.474604848	0.741049675	0.68
Human immunodeficiency virus 1 infection	210	142	0.47956141	0.745519047	0.676190476
Ubiquinone and other terpenoid-quinone biosynthesis	11	8	0.486647217	0.753245257	0.727272727
Virion - Flavivirus	4	3	0.491871397	0.754902726	0.75
Steroid biosynthesis	20	14	0.49195908	0.754902726	0.7
Carbon metabolism	115	78	0.494990767	0.756294906	0.67826087
GnRH secretion	64	46	0.500099954	0.75849834	0.71875
Taurine and hypotaurine metabolism	16	11	0.501560409	0.75849834	0.6875
Colorectal cancer	86	61	0.502824742	0.75849834	0.709302326
Chemokine signaling pathway	192	128	0.506683342	0.761093965	0.666666667
Chemical carcinogenesis - receptor activation	212	141	0.510177371	0.763122453	0.66509434
Caffeine metabolism	6	4	0.513089164	0.763444492	0.666666667
TNF signaling pathway	114	78	0.51468168	0.763444492	0.684210526
Viral life cycle - HIV-1	63	43	0.520469563	0.764658292	0.682539683
Fat digestion and absorption	43	28	0.520655903	0.764658292	0.651162791
FoxO signaling pathway	131	91	0.521943722	0.764658292	0.694656489
Steroid hormone biosynthesis	62	37	0.534568705	0.779944503	0.596774194
Carbohydrate digestion and absorption	46	31	0.539345672	0.781638523	0.673913043
Glycosaminoglycan biosynthesis - chondroitin sulfate / dermatan sulfate	21	15	0.540121002	0.781638523	0.714285714
Selenocompound metabolism	17	12	0.545296555	0.784901731	0.705882353
Malaria	50	32	0.549815774	0.784901731	0.64
One carbon pool by folate	20	14	0.55215009	0.784901731	0.7
Bladder cancer	41	29	0.552251551	0.784901731	0.707317073
Sphingolipid metabolism	54	37	0.553399816	0.784901731	0.685185185
Cholesterol metabolism	51	34	0.561198392	0.791617225	0.666666667
Inflammatory bowel disease	63	42	0.564318037	0.791617225	0.666666667
GnRH signaling pathway	93	65	0.564805548	0.791617225	0.698924731
Phenylalanine metabolism	16	11	0.56929184	0.792488682	0.6875
Amoebiasis	100	68	0.569879501	0.792488682	0.68
Virion - Herpesvirus	8	6	0.581065475	0.802002898	0.75
p53 signaling pathway	74	51	0.584128107	0.802002898	0.689189189
Alcoholic liver disease	141	91	0.585141179	0.802002898	0.645390071
Vitamin digestion and absorption	24	16	0.586500374	0.802002898	0.666666667
Glycosphingolipid biosynthesis - ganglio series	15	11	0.587985271	0.802002898	0.733333333
Ferroptosis	41	28	0.595317042	0.804156428	0.682926829
Neomycin, kanamycin and gentamicin biosynthesis	5	4	0.595540962	0.804156428	0.8
Influenza A	166	107	0.597026758	0.804156428	0.644578313
Allograft rejection	35	23	0.598599588	0.804156428	0.657142857
Valine, leucine and isoleucine biosynthesis	4	3	0.614496054	0.822408252	0.75
Mitophagy - animal	102	69	0.619133887	0.825511849	0.676470588
Tryptophan metabolism	41	27	0.625205273	0.82701387	0.658536585
2-Oxocarboxylic acid metabolism	33	22	0.625976515	0.82701387	0.666666667
African trypanosomiasis	36	23	0.627229621	0.82701387	0.638888889
Nucleocytoplasmic transport	107	71	0.633701334	0.830566766	0.663551402
Huntington disease	292	194	0.634590338	0.830566766	0.664383562
Glycine, serine and threonine metabolism	39	25	0.638796049	0.831443308	0.641025641
Spinocerebellar ataxia	142	98	0.639931085	0.831443308	0.690140845
Pancreatic cancer	76	53	0.64589344	0.836138417	0.697368421
Prolactin signaling pathway	70	48	0.660285829	0.849729972	0.685714286
Virion - Lyssavirus	4	3	0.661166299	0.849729972	0.75
mRNA surveillance pathway	95	62	0.668009527	0.854392851	0.652631579
Vitamin B6 metabolism	6	4	0.670614304	0.854392851	0.666666667
Phenylalanine, tyrosine and tryptophan biosynthesis	6	4	0.673153537	0.854392851	0.666666667
Hematopoietic cell lineage	92	59	0.674394357	0.854392851	0.641304348
B cell receptor signaling pathway	82	55	0.678162134	0.856119573	0.670731707
Glycosaminoglycan biosynthesis - heparan sulfate / heparin	24	16	0.689036672	0.866774046	0.666666667
Apoptosis - multiple species	32	21	0.696569958	0.873165159	0.65625
Nicotinate and nicotinamide metabolism	36	23	0.702627409	0.877667922	0.638888889
Thyroid cancer	37	25	0.721521473	0.895496151	0.675675676
Fanconi anemia pathway	53	34	0.721930886	0.895496151	0.641509434
Inositol phosphate metabolism	73	50	0.724553688	0.895628864	0.684931507
VEGF signaling pathway	59	40	0.729860934	0.898652691	0.677966102
DNA replication	36	23	0.734439675	0.898652691	0.638888889
Kaposi sarcoma-associated herpesvirus infection	193	126	0.73628639	0.898652691	0.652849741
Mannose type O-glycan biosynthesis	23	15	0.737097151	0.898652691	0.652173913
Porphyrin metabolism	43	24	0.740630986	0.899879287	0.558139535
Necroptosis	155	96	0.74478961	0.90019742	0.619354839
Biosynthesis of amino acids	74	47	0.746639126	0.90019742	0.635135135
Proteasome	46	29	0.748478753	0.90019742	0.630434783
RNA polymerase	34	20	0.762638534	0.911454472	0.588235294
Alanine, aspartate and glutamate metabolism	37	24	0.764357589	0.911454472	0.648648649
Toll-like receptor signaling pathway	107	64	0.765519346	0.911454472	0.598130841
IL-17 signaling pathway	93	57	0.782750757	0.928864231	0.612903226
Asthma	28	16	0.787599823	0.931513412	0.571428571
Natural killer cell mediated cytotoxicity	124	76	0.790818358	0.932173524	0.612903226
Sulfur metabolism	10	6	0.793394881	0.932173524	0.6
Ribosome	132	78	0.80250365	0.932271	0.590909091
Ribosome biogenesis in eukaryotes	76	46	0.805523865	0.932271	0.605263158
T cell receptor signaling pathway	118	79	0.807905509	0.932271	0.669491525
Fc epsilon RI signaling pathway	67	44	0.808505814	0.932271	0.656716418
Fatty acid degradation	43	26	0.80874733	0.932271	0.604651163
Non-homologous end-joining	13	8	0.809190278	0.932271	0.615384615
Ascorbate and aldarate metabolism	30	15	0.816444426	0.935094388	0.5
Pentose and glucuronate interconversions	36	19	0.816894255	0.935094388	0.527777778
Intestinal immune network for IgA production	45	27	0.82211166	0.936374582	0.6
Spliceosome	134	84	0.82816014	0.936374582	0.626865672
Apoptosis	135	88	0.830358457	0.936374582	0.651851852
RIG-I-like receptor signaling pathway	69	40	0.831355143	0.936374582	0.579710145
PD-L1 expression and PD-1 checkpoint pathway in cancer	89	58	0.832661452	0.936374582	0.651685393
Base excision repair	44	27	0.833794221	0.936374582	0.613636364
Hepatitis C	157	99	0.841891752	0.942495169	0.630573248
Glyoxylate and dicarboxylate metabolism	30	18	0.853402176	0.952386127	0.6
Starch and sucrose metabolism	35	20	0.870384963	0.968303271	0.571428571
Sulfur relay system	8	4	0.878894968	0.974724638	0.5
Antifolate resistance	30	18	0.884616786	0.977148648	0.6
Autoimmune thyroid disease	49	26	0.890587115	0.977148648	0.530612245
Tyrosine metabolism	36	20	0.893802129	0.977148648	0.555555556
Cytosolic DNA-sensing pathway	74	40	0.895336192	0.977148648	0.540540541
D-Amino acid metabolism	6	3	0.896891869	0.977148648	0.5
Cytokine-cytokine receptor interaction	290	167	0.89754946	0.977148648	0.575862069
Retinol metabolism	68	34	0.904179517	0.981075242	0.5
Mismatch repair	23	13	0.90666785	0.981075242	0.565217391
Autophagy - other	32	19	0.909912836	0.981602938	0.59375
Arginine biosynthesis	22	12	0.922538756	0.989345668	0.545454545
Cell cycle	157	100	0.923384641	0.989345668	0.636942675
Polycomb repressive complex	84	53	0.928062717	0.989345668	0.630952381
Drug metabolism - other enzymes	80	43	0.928206329	0.989345668	0.5375
Other glycan degradation	18	10	0.933131775	0.991626603	0.555555556
NOD-like receptor signaling pathway	183	108	0.941070789	0.994475701	0.590163934
Viral protein interaction with cytokine and cytokine receptor	99	51	0.941590472	0.994475701	0.515151515
JAK-STAT signaling pathway	160	94	0.946134283	0.994475701	0.5875
Taste transduction	85	46	0.953625289	0.994475701	0.541176471
PPAR signaling pathway	74	43	0.954793456	0.994475701	0.581081081
Acute myeloid leukemia	67	41	0.956928859	0.994475701	0.611940299
RNA degradation	79	46	0.95723279	0.994475701	0.582278481
Chemical carcinogenesis - DNA adducts	69	32	0.963249171	0.994475701	0.463768116
Glycosylphosphatidylinositol (GPI)-anchor biosynthesis	26	13	0.964465554	0.994475701	0.5
Autophagy - animal	164	104	0.969398517	0.994475701	0.634146341
Platinum drug resistance	73	42	0.970567806	0.994475701	0.575342466
Glutathione metabolism	57	30	0.971290895	0.994475701	0.526315789
Coronavirus disease - COVID-19	228	130	0.972127932	0.994475701	0.570175439
Homologous recombination	41	22	0.977439624	0.99564442	0.536585366
Riboflavin metabolism	8	3	0.97966707	0.99564442	0.375
Metabolism of xenobiotics by cytochrome P450	76	35	0.98166065	0.99564442	0.460526316
Drug metabolism - cytochrome P450	70	29	0.994612439	0.999999411	0.414285714
Primary bile acid biosynthesis	17	6	0.995792843	0.999999411	0.352941176
Nucleotide excision repair	62	30	0.998067865	0.999999411	0.483870968
MicroRNAs in cancer	309	153	0.999749529	0.999999411	0.495145631
Olfactory transduction	400	138	0.999999411	0.999999411	0.345
