# Supplementary material for: Epigenome-wide DNA methylation analysis of late-stage mild cognitive impairment
Source: Front Cell Dev Biol. 2024 Jan 16;12:1276288. doi: 10.3389/fcell.2024.1276288 (PMC10824854; doi:10.3389/fcell.2024.1276288)
Supplement: Supplementary file 1 [file DataSheet1.ZIP › Supplementary Material Presentation/Supplementary Table9.csv]

Supplementary Table 9. Results of differential gene expression analysis.
	logFC	AveExpr	t	P.Value	adj.P.Val	B
NTNG1	-1.342219304	2.312125789	-9.800958428	2.45E-20	6.87E-19	35.36492564
COL5A2	1.409927913	2.484269685	9.037204115	8.75E-18	1.23E-16	29.57016653
ADCYAP1	-1.057988639	2.722488121	-7.090523914	6.71E-12	6.26E-11	16.25914007
ZNF415	-0.74770695	2.626826255	-4.473197139	1.02E-05	7.17E-05	2.454372662
CYLD	-1.478942464	7.547322904	-3.629674862	0.000323254	0.00181022	-0.810534331
HOXC9	0.708059687	3.576596578	3.269863635	0.001175789	0.005487016	-2.010741515
HDAC8	0.708980477	4.426678477	3.084899616	0.002187632	0.00875053	-2.581719899
HDAC4	0.792092414	4.189873264	2.993569317	0.00294055	0.010291926	-2.852007343
HOXC5	0.640607749	4.150764235	2.921217702	0.003698151	0.011505358	-3.060631263
SNED1	-0.573603532	3.984166224	-2.450523398	0.014722067	0.041221788	-4.298061336
ZNF502	-0.716677562	5.248494881	-2.376873713	0.017962414	0.045722508	-4.472724888
HOXD9	0.402994802	3.349859686	2.1981627	0.028549544	0.062396914	-4.875014372
HOXC4	-0.677875004	6.107362582	-2.192346699	0.028969996	0.062396914	-4.887592537
ATG4C	-0.626193135	5.53052884	-2.039094488	0.042143047	0.074954848	-5.207306341
ZNF200	-0.754041923	7.076493554	-2.03667125	0.042386723	0.074954848	-5.212179955
SLC12A7	-0.652695724	5.493294076	-2.032280058	0.042831342	0.074954848	-5.220997075
ZNF160	-0.578423097	5.809151066	-1.964350886	0.05022938	0.082730743	-5.355020033
ZNF385B	-0.27192965	2.491598048	-1.816005203	0.070169965	0.109153279	-5.632171448
ZNF263	-0.564502725	6.077801362	-1.77291887	0.077055855	0.113555996	-5.708665338
HOXD8	0.23363896	2.090687802	1.643863531	0.101044539	0.141462355	-5.926968911
CREBZF	-0.542749424	6.612148934	-1.60799665	0.108679562	0.144906083	-5.984754001
ZNF232	-0.41168124	4.814053776	-1.583859578	0.1140707	0.145180891	-6.022933517
TTC23	-0.245199893	2.811542344	-1.515853116	0.130401041	0.158749093	-6.127439444
ZNF829	-0.157527839	2.134148956	-1.337978796	0.181716131	0.212002153	-6.379339089
HOXD3	-0.183787136	2.443751822	-1.286089562	0.19920728	0.223112153	-6.446964803
HDAC6	0.367347314	6.012136938	1.090344268	0.276263369	0.297514398	-6.678185039
ZNF568	-0.037163551	2.681619405	-0.299366427	0.764826735	0.793153651	-7.225714765
HOXC6	-0.026860535	2.746148064	-0.248580888	0.803821408	0.803821408	-7.239596837
